# Supplementary material for: Deficit of homozygosity among 1.52 million individuals and genetic causes of recessive lethality
Source: Nat Commun. 2023 Jun 10;14:3453. doi: 10.1038/s41467-023-38951-2 (PMC10257723; doi:10.1038/s41467-023-38951-2)
Supplement: Supplementary file 4 — Supplementary Data 1-23 [file 41467_2023_38951_MOESM4_ESM.xlsx]

## Sheet: SupData 1
Supplementary Data 1: Descriptive statistic for the datasets included in the current study.
Dataset	Recruitment	Imputed	WGS (%)	Sex (M/F)	Age Median	Age IQR	F RoH	1st cousin union
Iceland	Population-based	154085	46,173 (30.0%)	0.85	61	30	0.0074	0.0071
Denmark	Hospital/Bloodbank	410199	8,360 (2.0%)	0.86	63	32	0.0011	0.0021
Sweden	Disease based	62142	3,579 (5.8%)	0.51	60	25	0.0021	0.003
UK	Biobank	431079	131,958 (30.6%)	0.85	71	12	0.0039	0.0018
Finland	Biobank	224737	3,775 (1.7%)	-	54	25	-	-
Norway	Hospital/Population	242062	3,301 (1.4%)	0.71	45	33	0.0019	0.0014
Total	—	1524304	197,146 (13%)	—	—	—	—	—
F ROH: population mean of the genomic inbreeding coefficient
1st cousin union: population rate of first cousin unions, or closer, based on individual F ROH (>= 0.0442)
Imputed: Number of individuals with imputed genotypes
WGS (%): fraction of individuals Whole-genome sequenced in percentage
SEX (M/F): ratio of males (M) and females (F)

## Sheet: SupData 2
Supplementary Data 2: Single variants belonging to pLOF, moderate impact, low Impact, and intergenic variant classes. Variants count by expected homozygous count bins in the combined set of 1.52 million individuals. After binning variants based on the expected number of homozygotes and functional impact, the fraction of protein-altering variants (pav) with a strong deficit of homozygosity (f_pav)…
				Predicted LOF								Moderate impact								Low impact							Intergenic variants
Bins expected homozygotes	~ MAF (%)	~ N expected heterozygotes		mean	variants (n)	genes (n)	DOH	DOH (%)	FDR [95%CI]	FC		mean	variants (n)	genes (n)	DOH	DOH (%)	FDR [95%CI]	FC		mean	variants (n)	DOH	DOH (%)	FDR [95%CI]	FC		mean	variants (n)	DOH (%)	f_intergenic	obs/exp
[0.5, 1)	0.0007	2100		0.7	450	434	167	37.1	88.8 [76.7-104]	0.2		0.72	8909	5851	2,894	32.5	101 [97.8-105]	-0.02		0.72	91429	30,501	33.4	98.7 [97.7-99.7]	0.02		0.72	507029	167,029	0.329	1.9
[1, 2)	0.001	3000		1.4	403	391	66	16.4	84.7 [66.4-109]	0.2		1.4	7891	5427	1,154	14.6	94.8 [89.5-101]	0.08		1.4	82702	11,809	14.3	97.1 [95.5-98.7]	0.04		1.4	456467	63,294	0.139	1.7
[2, 3)	0.0013	3900		2.4	198	193	17	8.59	44.9 [29.3-79.2]	1		2.5	4157	3310	202	4.86	79.3 [69.3-91.6]	0.3		2.5	44334	1,854	4.18	92.2 [88.4-96.2]	0.1		2.5	243062	9,370	0.039	1.6
[3, 5)	0.0016	4800		3.9	237	231	12	5.06	17.5 [10.6-32.9]	3		3.9	4806	3684	38	0.791	112 [83.3-159]	-0.2		3.9	51615	491	0.951	93.2 [84.8-103]	0.1		3.9	280215	2,484	0.0089	1.5
[5, 8)	0.002	6000		6.3	191	188	7	3.66	2.28 [1.19-6.04]	5		6.4	3898	3137	3	0.077	109 [44-234]	-0.1		6.4	42834	41	0.0957	87.4 [63.8-125]	0.2		6.4	237980	199	0.00084	1.4
[8, 13)	0.0026	7900		10	174	172	5	2.87	0.15 [0.054-0.57]	9		10	3755	3014	3	0.0799	5.51 [1.48-38]	4		10	40764	4	0.00981	44.8 [15.2-140]	1		10	227346	10	4e-05	1.3
[13, 250)	0.0069	20800		72	638	574	4	0.63	0.071 [0.018-0.33]	10		71	16676	8509	3	0.018	2.49 [0.549-17.4]	5		73	191038	0	0	-	0		74	1118199	5	4e-06	1.1
[250, 1000)	0.019	56600		536	165	157	0	0	-	0		525	5078	3710	0	0	-	0		532	66862	0	0	-	0		538	428370	0	0	1.1
[1000, 10 K)	0.051	147100		4001	215	194	0	0	-	0		3768	6736	4436	0	0	-	0		3883	95712	0	0	-	0		4071	775059	0	0	1
[10 K, 100 K)	0.164	416700		41137	222	192	0	0	-	0		41357	7782	4722	0	0	-	0		40650	107819	0	0	-	0		41598	1126231	0	0	1
[100 K, 250 K)	0.332	674200		168009	103	96	0	0	-	0		164793	4109	2859	0	0	-	0		162405	48487	0	0	-	0		164019	544161	0	0	1
[250 K, 500 K]	0.445	750800		300400	28	27	0	0	-	0		296947	1381	1092	0	0	-	0		290461	13700	0	0	-	0		294687	163353	0	0	1
Total	—			—	3024	2353	278			—		—	75178	14453	4297			—		—	877296	44700			—		—	6107472	242391
pLOF: stop-gained, frameshift, essential splice donor and acceptor sequence variants; Moderate impact: missense, inframe indel, splice region sequence variants ; pav = protein altering variants (pLOF and/or moderate impact); BIN: bins of expected homozygous count ; ~ MAF(%) : approximate mean allele frequency in a population of 1.52 million individuals ; MEAN : mean expected homozygous count ; DO…

## Sheet: SupData 3
Supplementary Data 3: Single variants by dataset belonging to pLOF, moderate impact, low Impact, and intergenic variant classes. Variants count by expected homozygous count bins in the combined set of 1.52 million individuals, true positive rate are relative to intergenic variants.
	Predicted LOF					Moderate impact					Low impact					Intergenic variants
bin	mean	variants (n)	homozygous deficit	FDR	FC	mean	variants (n)	homozygous deficit	FDR	FC	mean	variants (n)	homozygous deficit	TPR	FC	mean	variants (n)	homozygous deficit	obs/exp
Iceland
[0.5, 1)	0.72	338	134 (39.6%)	0.957	0.06	0.72	6356	2,347 (36.9%)	1.028	-0.04	0.72	62580	23,694 (37.9%)	1.002	-0.003	0.72	333545	126,578 (37.9%)	1.8
[1, 2)	1.4	279	58 (20.8%)	0.882	0.2	1.4	5649	1,017 (18.0%)	1.018	-0.03	1.4	56424	10,307 (18.3%)	1.004	-0.005	1.4	294461	53,992 (18.3%)	1.6
[2, 3)	2.5	121	14 (11.6%)	0.546	0.9	2.5	2798	194 (6.9%)	0.911	0.1	2.5	29011	1,904 (6.6%)	0.963	0.05	2.5	151895	9,598 (6.3%)	1.4
[3, 5)	3.9	139	5 (3.6%)	0.507	1	3.9	3131	40 (1.3%)	1.427	-0.5	3.9	32804	575 (1.8%)	1.04	-0.06	3.9	171683	3,130 (1.8%)	1.3
[5, 8)	6.3	100	5 (5.0%)	0.036	5	6.3	2573	6 (0.23%)	0.777	0.4	6.3	27261	67 (0.25%)	0.737	0.4	6.4	143028	259 (0.18%)	1.3
[8, 13)	10	99	3 (3.0%)	0.004	8	10	2405	1 (0.042%)	0.282	2	10	25569	8 (0.031%)	0.375	1	10	136262	16 (0.012%)	1.2
[13, 250)	69	331	2 (0.60%)	0	0	73	10253	0		0	74	119808	0		0	79	722723	0	1.1
[250, 1000)	525	97	0		0	530	3662	0		0	540	45005	0		0	548	359976	0	1
[1000, 10 K)	4107	179	0		0	4043	6909	0		0	4027	83080	0		0	4288	834630	0	1
[10 K, 100 K)	21778	149	0		0	21936	5935	0		0	21935	66467	0		0	22224	809108	0	1
Total	—	1832	221	—	—	—	49671	3605	—	—	—	548009	36555	—	—	—	3957311	193573	—
Denmark
[0.5, 1)	0.71	170	68 (40.0%)	0.864	0.2	0.72	2845	1,025 (36.0%)	0.959	0.06	0.72	29859	10,417 (34.9%)	0.99	0.01	0.72	148752	51,381 (34.5%)	1.6
[1, 2)	1.4	130	21 (16.2%)	0.946	0.08	1.4	2759	434 (15.7%)	0.972	0.04	1.4	28742	4,412 (15.4%)	0.996	0.006	1.4	139171	21,269 (15.3%)	1.4
[2, 3)	2.5	95	9 (9.5%)	0.496	1	2.5	1551	88 (5.7%)	0.829	0.3	2.5	16264	726 (4.5%)	1.054	-0.08	2.5	79558	3,742 (4.7%)	1.3
[3, 5)	3.9	103	4 (3.9%)	0.273	2	3.9	1954	20 (1.0%)	1.036	-0.05	3.9	20483	216 (1.1%)	1.005	-0.008	3.9	100355	1,064 (1.1%)	1.2
[5, 8)	6.2	63	2 (3.2%)	0.024	5	6.4	1639	2 (0.122%)	0.637	0.7	6.4	18563	22 (0.119%)	0.656	0.6	6.4	91384	71 (0.078%)	1.2
[8, 13)	10	54	0		0	10	1711	0		0	10	18605	1 (0.005%)	1.225	-0.3	10	91113	6 (0.007%)	1.1
[13, 250)	65	297	0		0	74	8529	1 (0.012%)	0	0	77	101201	0		0	79	512591	0	1
[250, 1000)	534	89	0		0	535	3166	0		0	536	40933	0		0	551	257947	0	1
[1000, 10 K)	3920	140	0		0	4017	5321	0		0	4087	71381	0		0	4224	554810	0	1
[10 K, 100 K)	41602	196	0		0	42727	7806	0		0	42589	97196	0		0	44001	1010484	0	1
[100 K, 250 K)	100565	3	0		0	100963	55	0		0	100897	637	0		0	100903	7947	0	1
Total	—	1340	104	—	—	—	37336	1570	—	—	—	443864	15794	—	—	—	2994112	77533	—
Norway
[0.5, 1)	0.72	164	53 (32.3%)	0.76	0.4	0.72	2947	711 (24.1%)	1.018	-0.03	0.72	30946	7,571 (24.5%)	1.003	-0.005	0.72	157938	38,775 (24.6%)	2.2
[1, 2)	1.5	170	23 (13.5%)	0.733	0.4	1.4	3074	321 (10.4%)	0.949	0.08	1.4	31269	2,962 (9.5%)	1.046	-0.07	1.4	158152	15,677 (9.9%)	1.9
[2, 3)	2.5	87	7 (8.0%)	0.373	1	2.5	1710	37 (2.2%)	1.385	-0.5	2.5	17549	478 (2.7%)	1.101	-0.1	2.5	90403	2,710 (3.0%)	1.7
[3, 5)	3.8	102	1 (0.98%)	0.599	0.7	3.9	2039	15 (0.74%)	0.798	0.3	3.9	22046	120 (0.54%)	1.078	-0.1	3.9	112304	659 (0.59%)	1.5
[5, 8)	6.3	79	1 (1.3%)	0.027	5	6.4	1819	7 (0.385%)	0.09	3	6.4	19805	11 (0.056%)	0.627	0.7	6.4	100550	35 (0.035%)	1.4
[8, 13)	10	80	0		0	10	1800	0		0	10	19810	3 (0.015%)	0	0	10	101830	0	1.3
[13, 250)	71	295	0		0	75	9019	0		0	78	107463	0		0	82	597920	0	1.1
[250, 1000)	552	109	0		0	533	3563	0		0	538	46235	0		0	550	324498	0	1
[1000, 10 K)	4407	171	0		0	4081	6516	0		0	4087	87347	0		0	4317	754935	0	1
[10 K, 100 K)	30058	180	0		0	29622	7543	0		0	29301	93259	0		0	29976	1022336	0	1
Total	—	1437	85	—	—	—	40030	1091	—	—	—	475729	11145	—	—	—	3420866	57856	—
Sweden
[0.5, 1)	0.71	128	45 (35.2%)	0.849	0.2	0.72	2532	800 (31.6%)	0.944	0.08	0.72	27275	8,314 (30.5%)	0.979	0.03	0.72	140934	42,044 (29.8%)	1.9
[1, 2)	1.4	102	17 (16.7%)	0.768	0.4	1.4	2491	330 (13.2%)	0.966	0.05	1.4	26499	3,430 (12.9%)	0.989	0.02	1.4	133146	17,040 (12.8%)	1.6
[2, 3)	2.5	60	5 (8.3%)	0.432	1	2.5	1275	62 (4.9%)	0.741	0.4	2.5	14998	549 (3.7%)	0.984	0.02	2.5	75342	2,713 (3.6%)	1.4
[3, 5)	3.8	62	2 (3.2%)	0.237	2	3.9	1565	9 (0.58%)	1.329	-0.4	3.9	18010	154 (0.86%)	0.894	0.2	3.9	89637	685 (0.76%)	1.3
[5, 8)	6.2	48	0		0	6.4	1369	1 (0.073%)	1.116	-0.2	6.4	15523	10 (0.064%)	1.266	-0.3	6.4	83381	68 (0.082%)	1.3
[8, 13)	10	53	0		0	10	1364	0		0	10	15487	0		0	10	84178	1 (0.001%)	1.2
[13, 250)	88	200	0		0	76	6924	0		0	77	88227	0		0	85	554040	0	1.1
[250, 1000)	556	63	0		0	548	3210	0		0	547	42442	0		0	557	339183	0	1
[1000, 10 K)	4310	191	0		0	4284	7139	0		0	4192	91467	0		0	4389	930102	0	1
[10 K, 100 K)	12716	40	0		0	12551	1765	0		0	12454	22571	0		0	12531	254525	0	1
Total	—	947	69	—	—	—	29634	1202	—	—	—	362499	12457	—	—	—	2684468	62551	—
UK
[0.5, 1)	0.71	213	91 (42.7%)	0.924	0.1	0.71	5391	2,180 (40.4%)	0.976	0.03	0.72	60948	23,963 (39.3%)	1.004	-0.006	0.72	301033	118,816 (39.5%)	1.3
[1, 2)	1.4	207	38 (18.4%)	0.98	0.03	1.4	4889	868 (17.8%)	1.013	-0.02	1.4	53987	10,115 (18.7%)	0.96	0.06	1.4	262991	47,305 (18.0%)	1.3
[2, 3)	2.5	94	7 (7.4%)	0.777	0.4	2.5	2475	174 (7.0%)	0.823	0.3	2.5	28985	1,690 (5.8%)	0.993	0.01	2.5	141118	8,167 (5.8%)	1.2
[3, 5)	3.9	124	4 (3.2%)	0.442	1	3.9	3011	46 (1.5%)	0.934	0.1	3.9	34116	508 (1.5%)	0.958	0.06	3.9	163312	2,330 (1.4%)	1.2
[5, 8)	6.2	103	0		0	6.4	2566	7 (0.27%)	0.387	1	6.4	29864	43 (0.14%)	0.734	0.4	6.4	138228	146 (0.11%)	1.1
[8, 13)	10	90	0		0	10	2455	0		0	10	27969	1 (0.004%)	1.242	-0.3	10	135105	6 (0.004%)	1.1
[13, 250)	69	354	1 (0.28%)	0	0	72	11379	1 (0.009%)	0	0	75	135681	0		0	76	682399	0	1
[250, 1000)	516	106	0		0	531	3942	0		0	532	50059	0		0	545	311825	0	1
[1000, 10 K)	3933	174	0		0	3980	6305	0		0	4025	82291	0		0	4193	629297	0	1
[10 K, 100 K)	43255	221	0		0	43315	9011	0		0	42684	107683	0		0	44151	1115897	0	1
[100 K, 250 K)	103363	11	0		0	103633	397	0		0	103495	4222	0		0	103530	48848	0	1
Total	—	—	1697	141	—	—	51821	3276	—	—	—	615805	36320	—	—	—	3930053	176770	—
Finland
[0.5, 1)	0.7	132	35 (26.5%)	0.798	0.3	0.72	3132	750 (23.9%)	0.883	0.2	0.72	16883	3,498 (20.7%)	1.021	-0.03	0.72	148967	31,507 (21.2%)	2.4
[1, 2)	1.4	126	12 (9.5%)	0.787	0.3	1.4	2921	269 (9.2%)	0.814	0.3	1.4	17249	1,415 (8.2%)	0.914	0.1	1.4	157194	11,787 (7.5%)	2
[2, 3)	2.4	71	5 (7.0%)	0.266	2	2.5	1675	37 (2.2%)	0.846	0.2	2.5	10406	208 (2.0%)	0.935	0.1	2.5	92842	1,736 (1.9%)	1.7
[3, 5)	3.9	78	0		0	3.9	2219	10 (0.45%)	0.84	0.3	3.9	13548	48 (0.35%)	1.068	-0.1	3.9	119957	454 (0.38%)	1.6
[5, 8)	6.4	74	1 (1.4%)	0.016	6	6.4	1967	1 (0.051%)	0.415	1	6.4	12080	3 (0.025%)	0.85	0.2	6.4	113645	24 (0.021%)	1.5
[8, 13)	10	78	1 (1.3%)	0.001	10	10	2017	2 (0.099%)	0.017	6	10	13041	0		0	10	117643	2 (0.002%)	1.4
[13, 250)	73	346	1 (0.29%)	0.003	8	75	10727	2 (0.019%)	0.046	4	76	72954	0		0	79	697698	6 (0.0009%)	1.1
[250, 1000)	525	108	0		0	535	3761	0		0	532	26508	0		0	541	307708	0	1.1
[1000, 10 K)	3883	165	0		0	3934	5527	0		0	3949	41608	0		0	4167	605353	0	1
[10 K, 100 K)	25874	112	0		0	26922	4563	0		0	26947	33477	0		0	27338	604374	0	1
Total	—	1290	55	—	—	—	38509	1071	—	—	—	257754	5172	—	—	—	2965381	45516	—
pLOF: stop-gained, frameshift, essential splice donor and acceptor sequence variants ; Moderate impact: missense, 0rame indel, splice region sequence variants ; BIN: bins of expected homozygous count ; ~ MAF(%) : approximate mean allele frequency in a population of 1.52 million individuals ; MEAN : mean expected homozygous count ; TPR: true positive rate of homozygous deficit relative to intergen…

## Sheet: SupData 4
Supplementary Data 4: Gentoype counts for single variants (pLOFs and moderate impact) from the current study
Variant	Gene_Symbol	Max_Consequence	Dataset	obs_HOM	obs_HOM_comb	exp_HOM	exp_HOM_comb	obs_exp_ratio	MAF_pct	comb_P_HW	HGVSp	Max_Impact	OMIM inheritance	OMIM ID	Stillbirth_mortality_info	cell_essentiality	mouse_mortality	life_stage	clinvar_ALT	CLINVAR_CLINSIG	low_confidence_lof
chr7:100952200_C_T	MUC3A	missense_variant	U	5230	5230	7632	7632	0.69	13	3.2e-187	NP_005951.1:p.Pro141Ser	MODERATE					viable (IMPC)
chr5:80654880_TGCAGCGGCTGCAGCGGCCGCAGCGGCC_TGCAGCGGCC	MSH3	inframe_deletion	U	25394	25394	27636	27636	0.92	26	7.5e-43	NP_002430.3:p.Ala57_Ala62del	MODERATE	AD,AR,Somatic	OMIM:608089,OMIM:617100		non_essential	viable (IMPC)		T	Benign(2); Likely benign(1)
chr11:71435840_C_G	DHCR7	splice_acceptor_variant	I,D,N,S,U,F	0,0,0,0,0,0	0	31,7.7,2.9,0.43,50,0.82	92.4	0	1.4,0.43,0.35,0.27,1.1,0.19	7.4e-41	NM_001163817.1:c.964-1G>C,NM_001360.2:c.964-1G>C	HIGH	AR	OMIM:270400	(PMID:14735596;PMID:11078571) BIALLELIC SMITH-LEMLI-OPITZ SYNDROME	non_essential	lethal (IMPC)		A, G	Likely pathogenic(1); Pathogenic(4), Likely pathogenic(2); Pathogenic(27)
chr5:80654922_GCCCCCAGCT_G	MSH3	inframe_deletion	U,F	25407,10385	35792	27633,10284	37916	0.94	26,21	1.7e-28	NP_002430.3:p.Pro67_Pro69del	MODERATE	AD,AR,Somatic	OMIM:608089,OMIM:617100		non_essential	viable (IMPC)		C, G, T	Benign(1), Likely benign(1)
chr11:55343762_C_A	OR4A16	missense_variant	I,U	27791,98007	125798	27694,101648	129342	0.97	42,50	2.1e-23	NP_001005274.1:p.Leu188Ile	MODERATE
chr5:152392291_G_A	NMUR2	missense_variant	I,D,N,S,U,F	6600,13309,9318,1855,11108,7754	49944	6534,13470,9237,1873,13473,7583	52171	0.96	21,18,20,17,18,18	4.7e-23	NP_064552.3:p.Pro383Leu	MODERATE				non_essential	viable (MGI)
chr7:117559590_ATCT_A	CFTR	inframe_deletion	I,D,N,S,U,F	1,72,8,1,2,2	86	4.4,70,13,4.3,117,2.4	211	0.41	0.54,1.3,0.75,0.84,1.6,0.32	1.2e-22	NP_000483.3:p.Phe508del	MODERATE	AD,AR,Heterogeneous	OMIM:167800,OMIM:211400,OMIM:219700,OMIM:277180		non_essential	lethal;subviable;viable (MGI)		A, G, T	Benign(1); Likely benign(2), drug response(2); Likely pathogenic(1); not provided(2); Pathogenic(32); risk factor(1), Likely pathogenic(1)
chr5:44811105_T_G	MRPS30	missense_variant	I,D,N,S,U,F	0,1,0,0,0,0	1	2.8,7.6,7.5,1,4.9,24	48.2	0.021	0.43,0.43,0.56,0.41,0.34,1	5.7e-20	NP_057724.2:p.Ile233Arg	MODERATE				non_essential
chr16:8811153_G_A	PMM2	missense_variant	I,D,N,S,U,F	0,0,2,0,2,0	4	5.2,15,6.3,1.6,15,11	54.1	0.074	0.58,0.6,0.51,0.51,0.6,0.69	1.2e-18	NP_000294.1:p.Arg141His	MODERATE	AR	OMIM:212065	(OMIM:212065) Two clinical presentations - solely neurologic form and a neurologic-multivisceral form,Mortality approximately 20% in first 2 years	non_essential	lethal;subviable (MGI)	E9.5	A	Likely pathogenic(2); Pathogenic(29)
chr4:75960132_T_C	SDAD1	missense_variant	I,D,N,S,F	0,0,0,0,42	42	0.21,1.3,0.21,0.38,119	121	0.35	0.12,0.18,0.093,0.25,2.3	9.2e-17	NP_001275912.1:p.Lys436Glu,NP_001275913.1:p.Lys376Glu,NP_060585.2:p.Lys473Glu	MODERATE				essential
chr17:76019616_G_A	EVPL	missense_variant	I,D,N,S,U,F	7,133,57,35,38,352	622	6.5,121,59,24,35,588	832	0.75	0.65,1.7,1.6,2,0.9,5.1	1.5e-14	NP_001307676.1:p.Ala350Val,NP_001979.2:p.Ala350Val	MODERATE				non_essential	viable (MGI)
chr19:52951134_G_C	ZNF816	missense_variant	I,D,N,S,U,F	61,39,85,17,81,161	444	69,46,65,15,80,347	622	0.71	2.1,1.1,1.7,1.6,1.4,3.9	3.3e-14	NP_001026835.1:p.Ser214Cys,NP_001189385.1:p.Ser214Cys,NP_001189386.1:p.Ser214Cys	MODERATE				non_essential
chr19:49154453_ACATCATCATCATCAT_ACATCATCATCATCATCAT	HRC	inframe_insertion	U	2126	2126	2489	2489	0.85	7.6	4.6e-14	NP_002143.1:p.Asp261dup	MODERATE				non_essential	subviable (MGI)		A	Likely benign(1)
chr5:157052432_CTTG_C	HAVCR1	inframe_deletion	I,D,N,S,U,F	5242,14833,7732,2246,10474,6636	47163	5127,14542,7597,2184,12751,6576	48777	0.97	18,19,18,19,17,17	1e-13	NP_001166864.1:p.Thr200del,NP_001295085.1:p.Thr200del,NP_036338.2:p.Thr200del	MODERATE				non_essential	lethal (IMPC)
chr12:57796461_C_T	TSFM	stop_gained	S,F	0,0	0	0.086,29	29	0	0.12,1.1	2.5e-13	NP_001166167.1:p.Gln307Ter,NP_005717.3:p.Gln286Ter	HIGH	AR	OMIM:610505	(OMIM:610505) Death in childhood	essential	lethal (IMPC)		T	Benign(1); Likely pathogenic(1); Pathogenic(4)
chr8:41937278_ATCT_A	KAT6A	inframe_deletion	N,S,F	4,1,77	82	0.95,0.85,156	158	0.52	0.2,0.37,2.6	2e-11	NP_006757.2:p.Glu1109del	MODERATE	AD	OMIM:616268		non_essential	lethal;subviable (MGI)		A	Benign(2)
chr12:82354490_CTTACTTGT_C	CCDC59	splice_donor_variant	I,D,N,S,U,F	0,0,0,0,0,0	0	3,6.7,6.4,0.73,4.2,1.2	22.3	0	0.45,0.41,0.52,0.34,0.31,0.23	2.1e-10	NM_014167.4:c.561_564+4delACAAGTAA	HIGH				essential	lethal (IMPC)	E9.5
chr2:208243577_T_C	IDH1	missense_variant	I,N,U,F	7,51,82,130	270	8.2,45,68,265	385	0.7	0.73,1.4,1.3,3.4	3.7e-10	NP_001269315.1:p.Tyr183Cys,NP_001269316.1:p.Tyr183Cys,NP_005887.2:p.Tyr183Cys	MODERATE	AD,Somatic	OMIM:137800		non_essential	subviable (MGI)		C	not provided(1)
chr19:16893128_T_C	CPAMD8	missense_variant	U	4	4	1.9	1.92	2.1	0.21	0.95	NP_056507.2:p.Asn1927Asp	MODERATE	AR	OMIM:617319		non_essential			C	Benign(1)
chr14:19921447_G_A	OR4K5	missense_variant	I,D,N,S	18,91,84,24	217	23,131,128,32	314	0.69	1.2,1.8,2.5,2.3	4.3e-09	NP_001005483.1:p.Val281Ile	MODERATE
chr14:19921562_G_A	OR4K5	missense_variant	D,N,S	88,87,25	200	130,127,32	289	0.69	1.8,2.5,2.3	1.9e-08	NP_001005483.1:p.Arg319Lys	MODERATE
chr19:49154632_TTCCTCCTCC_TTCCTCCTCCTCC	HRC	inframe_insertion	I,U	14827,50092	64919	14651,51651	66302	0.98	31,35	3.6e-08	NP_002143.1:p.Glu204dup	MODERATE				non_essential	subviable (MGI)
chr7:100952163_C_G	MUC3A	missense_variant	U	352	352	462	462	0.76	3.3	5.5e-08	NP_005951.1:p.Cys128Trp	MODERATE					viable (IMPC)
chr2:119368293_G_A	DBI	missense_variant	N,U,F	1,3,95	99	1.1,1.7,158	161	0.61	0.22,0.2,2.7	9.7e-08	NP_001073331.1:p.Asp39Asn,NP_001073332.1:p.Asp40Asn,NP_001171488.1:p.Asp100Asn,NP_001171512.1:p.Asp81Asn,NP_001171513.1:p.Asp56Asn,NP_001171514.1:p.Asp49Asn,NP_001269562.1:p.Asp56Asn,NP_001269563.1:p.Asp56Asn,NP_001269564.1:p.Asp56Asn,NP_001269565.1:p.Asp15Asn,NP_065438.1:p.Asp56Asn	MODERATE				non_essential	lethal (MGI)
chr1:111459496_C_T	ATP5PB	stop_gained	I	0	0	16	15.8	0	1	1.4e-07	NP_001679.2:p.Arg185Ter	HIGH				essential	lethal (IMPC)
chr2:232847499_TCAGCAGCAGCAGCTGCCACAGCAG_TCAG	GIGYF2	inframe_deletion	I,N,U	571,508,856	1935	529,515,1127	2170	0.89	5.9,4.7,5.1	1.5e-07	NP_001096616.1:p.Leu1209_Gln1215del,NP_001096617.1:p.Leu1230_Gln1236del,NP_001096618.1:p.Leu1203_Gln1209del,NP_056390.2:p.Leu1209_Gln1215del	MODERATE	AD	OMIM:607688		non_essential	viable (IMPC)
chr11:130880697_G_A	SNX19	missense_variant	I,D,N,S,U,F	84,98,44,18,19,162	425	71,87,36,16,17,311	537	0.79	2.1,1.5,1.2,1.6,0.63,3.7	3.1e-07	NP_001288018.1:p.Arg275Trp,NP_055573.2:p.Arg895Trp	MODERATE				non_essential			A	Benign(1)
chr6:121294634_A_AAC	TBC1D32	frameshift_variant	F	3	3	21	21	0.14	0.97	1.4e-06	NP_689943.4:p.Gln390PhefsTer32	HIGH				non_essential	viable (MGI)
chr4:163166645_G_A	NAF1	missense_variant	N,S,F	0,5,74	79	0.62,2.2,126	128	0.62	0.16,0.6,2.4	2.1e-06	NP_001122403.1:p.Ala28Val,NP_612395.2:p.Ala28Val	MODERATE				essential	lethal (MGI)
chr19:49652104_GCCGCTCCCGCTCCCGCTC_GCCGCTCCCGCTC	SCAF1	inframe_deletion	D,N,S,U	52573,28421,7627,48920	137541	52827,28300,7747,50361	139235	0.99	37,35,36,35	2.7e-06	NP_067051.2:p.Arg581_Ser582del	MODERATE				non_essential
chr1:23868258_G_C	FUCA1	missense_variant	I,D,N,S,U,F	1434,3528,2312,441,2982,488	11185	1393,3442,2229,428,3723,449	11663	0.96	9.5,9.2,9.7,8.3,9.3,4.5	4.3e-06	NP_000138.2:p.Pro10Arg	MODERATE	AR	OMIM:230000		non_essential	viable (IMPC)		C	Benign(4); Uncertain significance(1)
chr11:125900000_A_G	HYLS1	missense_variant	F	1	1	15	14.9	0.067	0.81	5.4e-06	NP_001128265.1:p.Asp211Gly,NP_659451.1:p.Asp211Gly	MODERATE	AR	OMIM:236680	(OMIM:236680) Polyhydramnios ,Seventy percent of cases are stillborn,Live born infants die within few hours of birth,Increased frequency in Finland (prevalence of 1 in 20,000); (OMIM:236680) Stillbirth,(OMIM:stillborn) BIALLELIC HYDROLETHALUS SYNDROME 1; HLS1	non_essential	lethal (MGI)	E15.5	G	Pathogenic(6)
chr20:62198729_AG_A	MTG2	frameshift_variant	I,U,F	0,0,0	0	0.3,0.79,11	12	0	0.14,0.14,0.7	6.1e-06	NP_056481.1:p.Gly191AlafsTer14	HIGH				essential	lethal (MGI)	E9.5
chr20:58854641_C_G	GNAS	missense_variant	U	309	309	392	392	0.79	3	7.8e-06	NP_001070958.1:p.Leu397Val,NP_001296812.1:p.Leu397Val,NP_536350.2:p.Pro459Arg	MODERATE	AD,Somaticmosaicism,Somatic,Sporadic	OMIM:103580,OMIM:166350,OMIM:174800,OMIM:219080,OMIM:603233,OMIM:612462,OMIM:612463		non_essential	lethal;subviable (MGI)		G	not provided(1)
chr6:121283918_A_G	TBC1D32	splice_region_variant	F	4	4	21	20.8	0.19	0.96	8.8e-06	NM_152730.5:c.1373-8T>C	MODERATE				non_essential	viable (MGI)
chr5:80559855_A_T	ANKRD34B	missense_variant	I,N,S,F	1,1,0,74	76	0.51,0.71,0.45,118	120	0.63	0.18,0.17,0.27,2.3	1.1e-05	NP_001004441.2:p.His55Gln	MODERATE				non_essential
chr17:58206552_GGCATGCCATTGGGACAGCCTCAGGTTTCT_G	MKS1	splice_region_variant	D,S,U,F	0,0,0,2	2	0.9,0.15,0.46,15	16.3	0.12	0.15,0.16,0.1,0.81	1.3e-05	NM_001165927.1:c.1378-34_1378-6delAGAAACCTGAGGCTGTCCCAATGGCATGC,NM_001321268.1:c.799-34_799-6delAGAAACCTGAGGCTGTCCCAATGGCATGC,NM_017777.3:c.1408-34_1408-6delAGAAACCTGAGGCTGTCCCAATGGCATGC	MODERATE	AR	OMIM:249000,OMIM:615990,OMIM:617121	(OMIM:249000) Perinatal death ,Prenatal diagnosis by ultrasound,(OMIM:perinatal death) BIALLELIC MECKEL SYNDROME, TYPE 1; MKS1	non_essential	lethal;subviable (MGI)		G	Pathogenic(8); Uncertain significance(1)
chr16:88663006_C_T	MVD	splice_region_variant	I,D,N,S,U	0,0,0,0,0	0	0.85,2,0.58,0.34,7.3	11.1	0	0.24,0.22,0.16,0.24,0.41	1.5e-05	NM_002461.2:c.70+5G>A	MODERATE	AD	OMIM:614714		essential	lethal (IMPC)	E9.5
chr9:128536414_G_A	GLE1	missense_variant	I	0	0	11	11	0	0.85	1.7e-05	NP_001003722.1:p.Arg569His,NP_001490.1:p.Arg569His	MODERATE	AR	OMIM:253310,OMIM:611890	(OMIM:253310) Neonatal death; (OMIM:611890) Neonatal death,(OMIM:neonatal death) BIALLELIC LETHAL CONGENITAL CONTRACTURE SYNDROME 1; LCCS1 ; CONGENITAL ARTHROGRYPOSIS WITH ANTERIOR HORN CELL DISEASE;CAAHD	essential	lethal (IMPC)		A	Likely pathogenic(2); Pathogenic(2)
chr8:143727098_C_T	FAM83H	missense_variant	I,D,N,S,U,F	91,407,262,94,286,441	1581	81,380,246,94,305,645	1752	0.9	2.3,3,3.2,3.9,2.7,5.4	1.7e-05	NP_940890.3:p.Ser788Asn	MODERATE	AD	OMIM:130900		non_essential	subviable (MGI)
chr7:98315619_A_AAATAAT	BAIAP2L1	splice_region_variant	D,N,S,U	80804,42749,10888,73151	207592	80387,42453,10879,75737	209456	0.99	45,42,42,43	2.3e-05	NM_018842.4:c.487-8_487-7insATTATT	MODERATE				non_essential	viable (MGI)
chr8:37848595_C_T	BRF2	splice_donor_variant	I	0	0	11	10.5	0	0.83	2.8e-05	NM_018310.3:c.214+1G>A	HIGH				essential
chr14:92941911_G_A	ITPK1	splice_region_variant	I,D,N,S,U,F	51,137,163,42,68,118	579	50,160,142,39,75,217	682	0.85	1.8,2,2.4,2.5,1.3,3.1	2.9e-05	NM_001142593.1:c.902-7C>T,NM_014216.4:c.902-7C>T	MODERATE				non_essential	subviable (MGI)
chr1:84574387_C_A	CTBS	missense_variant	I,D,N,S,U,F	5925,16189,10021,2572,16837,8953	60497	5943,16233,9970,2535,18044,8746	61471	0.98	20,20,20,20,21,20	4.1e-05	NP_004379.1:p.Arg10Leu	MODERATE				non_essential	viable (IMPC)
chr9:129177013_G_T	IER5L	missense_variant	N,S,F	6,0,36	42	1.1,0.3,72	73.5	0.57	0.22,0.22,1.8	4.7e-05	NP_982258.2:p.Ser347Tyr	MODERATE				non_essential	viable (IMPC)
chr1:40091398_T_A	PPT1	missense_variant,splice_region_variant	F	2	2	15	14.7	0.14	0.81	5.1e-05	NP_000301.1:p.Arg122Trp	MODERATE	AR	OMIM:256730		non_essential	subviable (MGI)		A	Pathogenic(9)
chr4:69647069_A_T	UGT2A1	stop_gained	I,D,N,S,U,F	195,669,524,93,534,180	2195	173,683,538,105,622,260	2380	0.92	3.4,4.1,4.7,4.1,3.8,3.4	6.4e-05	NP_001239203.2:p.Tyr192Ter,NP_001239204.2:p.Tyr192Ter,NP_001288168.1:p.Tyr192Ter,NP_006789.3:p.Tyr192Ter	HIGH				non_essential	viable (MGI)		T	Likely benign(1)	LC
chr17:7885046_GCCA_GCCACCA	CHD3	inframe_insertion	D,N,S,U	1308,804,190,611	2913	1305,753,179,885	3123	0.93	5.7,5.6,5.4,4.6	7.6e-05	NP_001005271.2:p.Pro82dup	MODERATE	AD	OMIM:618205		non_essential	viable (IMPC)		GCCA	Benign(1)
chr1:15506000_T_G	CASP9	missense_variant	I,D,N,S,U,F	0,0,0,0,0,1	1	1.2,3.9,1.6,0.72,2.3,2.2	11.9	0.084	0.28,0.31,0.26,0.34,0.23,0.31	8.8e-05	NP_001220.2:p.His237Pro,NP_127463.2:p.His154Pro	MODERATE				non_essential	lethal;subviable (MGI)
chr1:113590477_A_G	MAGI3	splice_region_variant	I,U	3,1	4	17,0.82	17.8	0.22	1.1,0.14	9.9e-05	NM_001142782.1:c.764-7A>G,NM_152900.2:c.764-7A>G	MODERATE				non_essential
chr1:119033158_TG_T	WARS2	frameshift_variant	I	0	0	9.1	9.09	0	0.77	0.00011	NP_056651.1:p.His279MetfsTer4	HIGH	AR	OMIM:617710		essential	lethal (IMPC)	E9.5
chr12:123633862_G_A	GTF2H3	start_lost	I,D,S,U,F	0,0,0,0,0	0	0.96,4.4,1.4,2,0.4	9.16	0	0.25,0.33,0.48,0.21,0.13	0.00011	NP_001258795.1:p.Met1?,NP_001507.2:p.Met1?	HIGH				essential	lethal (IMPC)		A	Likely benign(1)
chr17:69029202_C_T	ABCA9	missense_variant	I,N,S,F	6,9,6,42	63	3.7,6.4,1.3,87	97.9	0.64	0.49,0.52,0.45,2	0.00011	NP_525022.2:p.Ala491Thr	MODERATE				non_essential	viable (IMPC)
chr19:11554278_AC_A	ELOF1	frameshift_variant	I	0	0	8.7	8.74	0	0.76	0.00016	NP_115753.1:p.Gln23HisfsTer15	HIGH				non_essential	lethal (IMPC)	E12.5
chr2:238141077_G_A	KLHL30	missense_variant	I,U,F	1,1,33	35	0.25,0.54,61	61.5	0.57	0.13,0.11,1.6	0.00017	NP_940984.3:p.Arg108His	MODERATE				non_essential	viable (IMPC)
chr11:57312668_C_T	TNKS1BP1	missense_variant	N,S,F	1,0,47	48	1,0.22,76	77.5	0.62	0.21,0.19,1.8	0.00022	NP_203754.2:p.Glu674Lys	MODERATE				non_essential	viable (IMPC)
chr1:75761161_A_G	ACADM	missense_variant	I,D,N,S,U,F	1,12,3,0,16,2	34	0.47,22,3.7,1.6,31,0.65	59.1	0.58	0.18,0.73,0.39,0.51,0.84,0.17	0.00028	NP_000007.1:p.Lys329Glu,NP_001120800.1:p.Lys333Glu,NP_001272971.1:p.Lys293Glu,NP_001272972.1:p.Lys362Glu,NP_001272973.1:p.Lys140Glu	MODERATE	AR	OMIM:201450		non_essential	viable (IMPC)		C, G	not provided(1); Pathogenic(22); Uncertain significance(1), Pathogenic(1)
chr2:25300227_T_G	DNMT3A	missense_variant	D,N,S,U,F	1,0,0,3,39	43	2.6,0.57,0.51,2.1,65	70.4	0.61	0.25,0.15,0.29,0.22,1.7	0.0003	NP_001307821.1:p.Glu30Ala,NP_072046.2:p.Glu30Ala,NP_783328.1:p.Glu30Ala,NP_783329.1:p.Glu30Ala	MODERATE	AD,Somatic	OMIM:601626,OMIM:615879,OMIM:618724		non_essential	subviable (IMPC);viable (IMPC)		G	Benign(1); Likely benign(2); not provided(1)
chr2:68134727_C_T	WDR92	missense_variant	I,N,U,F	41,40,95,45	221	53,39,101,81	275	0.8	1.9,1.3,1.5,1.9	0.00043	NP_001243405.1:p.Ala281Thr,NP_612467.1:p.Ala281Thr	MODERATE				essential
chr9:2837222_ATT_A	PUM3	frameshift_variant	I	0	0	7.7	7.67	0	0.71	0.00047	NP_055693.4:p.Lys87IlefsTer12	HIGH				non_essential
chr17:4536432_T_TGG	SPNS2	splice_region_variant	U,F	40153,23470	63623	41009,23431	64440	0.99	31,32	0.00064	NM_001124758.1:c.1607+12_1607+13dupGG	MODERATE	AR	OMIM:618457		non_essential	viable (IMPC)
chr3:56617372_G_C	CCDC66	missense_variant	I,D,N	0,0,1	1	6.6,1.3,1.8	9.65	0.1	0.65,0.18,0.27	0.00069	NP_001012524.4:p.Asp668His,NP_001135419.1:p.Asp702His	MODERATE				non_essential	viable (MGI)
chr3:81648854_A_G	GBE1	splice_donor_variant	I,D,N,S,U	0,0,0,0,0	0	1.7,2.2,2.3,0.31,0.68	7.16	0	0.33,0.23,0.31,0.22,0.13	0.00078	NM_000158.3:c.691+2T>C	HIGH	AR	OMIM:232500,OMIM:263570	(OMIM:232500) Extreme clinical heterogeneity,Classic hepatic form begins in first months of life with hepatic failure and death by age 5 years,Nonprogressive hepatic form is less frequent,Neuromuscular forms can present as perinate, infant, child, or adult,Allelic disorder to adult polyglucosan body disease,(PMID:26147564) BIALLELIC Glycogen storage disease IV;Polyglucosan body disease, adult for…	non_essential	lethal;subviable (MGI)		G	Pathogenic(11)
chr6:155144643_T_A	TIAM2	missense_variant	D,U,F	3,0,14	17	2.1,0.7,31	34	0.5	0.23,0.13,1.2	0.001	NP_036586.2:p.Asn556Lys	MODERATE				non_essential
chr9:6533092_C_G	GLDC	missense_variant	F	7	7	19	19.4	0.36	0.93	0.0012	NP_000161.2:p.Gln996His	MODERATE	AR	OMIM:605899	(OMIM:605899) Death in infancy; (OMIM:605899) Death in infancy common for patients with the classic neonatal form,Patients with atypical form have milder disease, with onset in the first months of life and increased survival	non_essential	lethal (IMPC)		G	Benign(1); Uncertain significance(1)
chr13:21158036_G_T	SKA3	missense_variant	I,D,N,S,U,F	1336,2170,1376,315,2148,675	8020	1323,2233,1426,313,2270,731	8296	0.97	9.3,7.4,7.7,7.1,7.3,5.7	0.0012	NP_001159489.1:p.Asp335Glu,NP_659498.4:p.Asp335Glu	MODERATE				essential
chr16:30558028_C_T	ZNF764	missense_variant	I,D,N,S,U,F	25,188,97,32,211,55	608	26,190,101,35,219,115	686	0.89	1.3,2.2,2.1,2.4,2.3,2.3	0.0013	NP_001166150.1:p.Arg52Gln,NP_219363.2:p.Arg52Gln	MODERATE				non_essential
chr9:21304914_G_A	IFNA5	stop_gained	I,D,N,S,U,F	4,33,2,10,11,58	118	3.1,25,3.4,5.8,11,106	154	0.77	0.45,0.78,0.38,0.97,0.5,2.2	0.0015	NP_002160.1:p.Gln115Ter	HIGH				non_essential			A	Benign(1)	LC
chr1:37583903_C_G	GNL2	missense_variant	I,D,N,S,U	0,0,0,0,0	0	1.6,2.9,0.52,0.18,1.3	6.53	0	0.32,0.27,0.15,0.17,0.17	0.0015	NP_001310552.1:p.Lys200Asn,NP_001310553.1:p.Lys17Asn,NP_037417.1:p.Lys200Asn	MODERATE				essential
chr2:181900840_T_G	SSFA2	missense_variant	F	54	54	80	79.6	0.68	1.9	0.0015	NP_001123917.1:p.Ile216Met,NP_001274432.1:p.Ile216Met,NP_001274433.1:p.Ile63Met,NP_006742.2:p.Ile216Met	MODERATE				non_essential
chr16:8766273_G_A	ABAT	splice_region_variant	I,D,N,S,U,F	22,10,11,4,29,10	86	23,25,13,4.1,39,12	117	0.74	1.2,0.79,0.74,0.81,0.96,0.73	0.0016	NM_000663.4:c.603+3G>A,NM_001127448.1:c.603+3G>A,NM_020686.5:c.603+3G>A	MODERATE	AR	OMIM:613163	(OMIM:613163) Death in childhood; (OMIM:613163) Two probands have been reported,Early death	non_essential	lethal (MGI)		A	Benign(2); Likely benign(2)
chr1:92333464_TGAGTA_T	RPAP2	frameshift_variant	I	0	0	6.4	6.39	0	0.64	0.0017	NP_079089.2:p.Lys512ValfsTer20	HIGH				essential
chr3:11601991_T_C	VGLL4	missense_variant	I,D,N,S,U	532,1040,442,158,916	3088	572,1085,481,157,958	3252	0.95	6.1,5.1,4.5,5,4.7	0.0019	NP_001121691.1:p.Ile38Met,NP_001271319.1:p.Ile37Met,NP_055482.2:p.Ile32Met	MODERATE				non_essential	lethal (IMPC)
chr1:179990615_A_G	CEP350	missense_variant	I,U	3,7	10	5.5,17	22.9	0.44	0.6,0.64	0.0021	NP_055625.4:p.Arg77Gly	MODERATE				non_essential	viable (IMPC)
chr19:35849285_G_C	NPHS1	missense_variant	I,D,N,U,F	17,17,24,83,101	242	20,19,22,78,150	290	0.83	1.2,0.69,0.97,1.4,2.6	0.0021	NP_004637.1:p.Pro264Arg	MODERATE	AR	OMIM:256300	(OMIM:256300) Onset in utero,Rapidly progressive,End-stage renal failure in first decade,Early death without kidney transplant,Not responsive to steroid treatment,Some patients may have a milder phenotype,Incidence of 12 per 100,000 in Finland	non_essential	lethal;subviable (MGI)		C	Benign(3); Likely benign(1)
chr19:1003440_G_A	GRIN3B	missense_variant	I,D,N,S,U,F	145,346,214,70,592,103	1470	160,325,201,66,598,232	1582	0.93	3.2,2.9,3,3.3,3.7,3.2	0.0023	NP_619635.1:p.Arg246His	MODERATE				non_essential	viable (IMPC)
chr9:4719161_T_A	AK3	missense_variant	I,S,U,F	0,0,2,23	25	0.84,0.42,1.2,40	42.5	0.59	0.23,0.26,0.17,1.3	0.0026	NP_001186781.1:p.Ile100Phe,NP_001186782.1:p.Ile70Phe,NP_001186784.1:p.Ile70Phe,NP_001186785.1:p.Ile70Phe,NP_057366.2:p.Ile140Phe	MODERATE				non_essential	viable (IMPC)
chr17:78802466_TTTTTTC_T	USP36	inframe_deletion	I,D,N,S,U	37847,87668,53671,13099,100152	292437	37678,87582,53563,13078,102048	293949	0.99	50,46,47,46,49	0.0026	NP_001308220.1:p.Lys959_Lys960del	MODERATE				essential	lethal (MGI)
chr7:101216413_T_C	PLOD3	missense_variant	F	0	0	5.9	5.91	0	0.51	0.0027	NP_001075.1:p.Asp112Gly	MODERATE	AR	OMIM:612394		non_essential	lethal (IMPC)	E12.5	C	Uncertain significance(1)
chr16:1911874_C_T	HS3ST6	missense_variant	F	5	5	15	15	0.33	0.82	0.0028	NP_001009606.3:p.Gly249Arg	MODERATE				non_essential
chr19:49862369_A_G	PNKP	splice_donor_variant	I,D,N,S,U	0,0,0,0,0	0	1.3,1.8,1.3,0.11,1.3	5.83	0	0.3,0.21,0.23,0.13,0.17	0.0029	NM_007254.3:c.1029+2T>C	HIGH	AR	OMIM:605589,OMIM:613402,OMIM:616267		essential	lethal (IMPC)		G	Likely benign(1); Likely pathogenic(2); Pathogenic(2); Uncertain significance(2)
chr5:1216947_T_G	SLC6A19	splice_donor_variant	I,D,S,F	3,0,0,0	3	11,0.48,0.046,0.27	11.6	0.26	0.84,0.11,0.087,0.11	0.0031	NM_001003841.2:c.1173+2T>G	HIGH	AD,AR	OMIM:138500,OMIM:234500,OMIM:242600		non_essential	viable (MGI)		G	Pathogenic(2)
chr4:177438770_C_T	AGA	missense_variant	F	3	3	12	11.6	0.26	0.72	0.0031	NP_000018.2:p.Arg161Gln,NP_001165459.1:p.Arg161Gln	MODERATE	AR	OMIM:208400		non_essential	subviable (MGI)		T	Likely benign(1)
chr19:11406811_C_A	RGL3	stop_gained	D,N,S	39,21,2	62	54,25,7.5	86.8	0.71	1.2,1,1.1	0.0032	NP_001030300.3:p.Glu231Ter,NP_001155088.2:p.Glu231Ter	HIGH				non_essential	viable (IMPC)
chr7:141649323_A_ATAAC	AGK	frameshift_variant	I	0	0	5.8	5.75	0	0.61	0.0032	NP_060708.1:p.Ile348AsnfsTer38	HIGH	AR	OMIM:212350,OMIM:614691	(OMIM:212350) Onset in infancy,Variable severity,High risk of death in infancy due to cardiac failure	non_essential	subviable (MGI)
chr19:49646556_G_T	SCAF1	missense_variant	I,D,N,S,U,F	21,31,41,3,138,5	239	14,44,38,5,174,9.2	284	0.84	0.94,1,1.3,0.91,2,0.64	0.0034	NP_067051.2:p.Ala98Ser	MODERATE				non_essential			T	Benign(1)
chr8:106770166_C_T	ABRA	missense_variant	I,N,S,F	4,0,0,56	60	3.3,0.56,0.64,80	84.1	0.71	0.46,0.15,0.32,1.9	0.0036	NP_631905.1:p.Gly9Arg	MODERATE				non_essential	viable (MGI)
chr2:237577347_G_C	RAB17	missense_variant	N,U,F	8,0,10	18	12,5.2,15	32.7	0.55	0.71,0.35,0.83	0.0037	NP_071894.1:p.Asp115Glu	MODERATE				non_essential	viable (IMPC)
chr9:36227397_C_A	GNE	missense_variant	I	0	0	5.6	5.55	0	0.6	0.0039	NP_001121699.1:p.Asp409Tyr,NP_001177312.1:p.Asp378Tyr,NP_001177313.1:p.Asp268Tyr,NP_001177317.1:p.Asp373Tyr,NP_005467.1:p.Asp378Tyr	MODERATE	AD,AR	OMIM:269921,OMIM:605820		non_essential	lethal (IMPC)		A	Pathogenic(7); Uncertain significance(1)
chr2:61186764_A_C	AHSA2	missense_variant	F	8	8	19	19	0.42	0.92	0.0039	NP_001308229.1:p.Gln131Pro,NP_001308230.1:p.Gln178Pro,NP_001308231.1:p.Gln178Pro,NP_001308232.1:p.Gln165Pro,NP_001308233.1:p.Gln102Pro,NP_689605.1:p.Gln131Pro	MODERATE
chr19:48867562_G_T	PLEKHA4	missense_variant	I,D,N,S,U,F	372,393,257,75,550,159	1806	359,393,260,76,545,289	1922	0.94	4.8,3.1,3.3,3.5,3.6,3.6	0.0039	NP_001154826.1:p.Ser20Tyr,NP_065955.2:p.Ser20Tyr	MODERATE				non_essential
chr14:23524936_G_A	ZFHX2	missense_variant	I,F	24,81	105	16,119	135	0.78	1,2.3	0.0043	NP_207646.2:p.Ala1669Val	MODERATE	AD	OMIM:147430		non_essential			A	Benign(1)
chr19:47066942_G_A	ZC3H4	missense_variant	D,S,U,F	143,17,194,25	379	161,23,218,31	433	0.88	2,1.9,2.3,1.2	0.0044	NP_055983.1:p.Pro1109Leu	MODERATE				non_essential	lethal (IMPC)
chr10:114045218_C_A	ADRB1	missense_variant	I	1	1	7.5	7.5	0.13	0.7	0.0047	NP_000675.1:p.Phe362Leu	MODERATE				non_essential	subviable (MGI)
chr7:16600829_G_A	ANKMY2	missense_variant	D,U,F	1,2,0	3	2.9,7.7,0.34	11	0.27	0.27,0.42,0.12	0.0049	NP_064715.1:p.Leu420Phe	MODERATE				non_essential	lethal (MGI)
chr19:16893238_T_C	CPAMD8	missense_variant	I,D,N,S,U,F	17075,51089,30851,7865,50744,28760	186384	17089,50955,30729,7912,50669,28637	185992	1	33,35,36,36,34,36	0.82	NP_056507.2:p.Gln1890Arg	MODERATE	AR	OMIM:617319		non_essential
chr1:45034411_C_T	ZSWIM5	missense_variant	I,D,N,S,U,F	7,31,44,5,17,23	127	10,38,52,7.2,29,22	159	0.8	0.81,0.97,1.5,1.1,0.83,0.99	0.005	NP_065934.1:p.Val784Met	MODERATE				non_essential	viable (IMPC)
chr17:81529069_C_T	FSCN2	missense_variant	I,D,S	2,0,0	2	8.8,0.37,0.054	9.26	0.22	0.76,0.096,0.093	0.0051	NP_001070650.1:p.Arg180Trp,NP_036550.1:p.Arg180Trp	MODERATE	AD	OMIM:607921		non_essential	viable (MGI)		T	Benign(1); Likely benign(1)
chr1:1970690_G_A	CFAP74	missense_variant	I,D,N,S,U,F	1,13,11,5,13,37	80	0.18,8.1,8.4,3.2,10,75	106	0.75	0.11,0.45,0.6,0.72,0.49,1.8	0.0051	NP_001291289.1:p.Arg339Cys	MODERATE
chr19:42080806_C_T	ZNF574	missense_variant	F	27	27	43	43.3	0.62	1.4	0.0054	NP_073589.4:p.Arg734Cys	MODERATE				essential
chr20:17498889_G_A	BFSP1	missense_variant	D,N,U	1,0,1	2	3.5,1.1,4.6	9.15	0.22	0.29,0.21,0.33	0.0055	NP_001155177.1:p.Ala171Val,NP_001186.1:p.Ala296Val,NP_001265535.1:p.Ala157Val,NP_001265536.1:p.Ala185Val,NP_001265537.1:p.Ala157Val	MODERATE	AD,AR	OMIM:611391		non_essential	viable (IMPC)		A	Benign(1)
chr19:4944193_G_A	UHRF1	missense_variant	I,D,N,S,U,F	68,99,67,30,62,32	358	79,121,58,23,70,59	409	0.88	2.3,1.7,1.6,1.9,1.3,1.6	0.0055	NP_001041666.1:p.Glu379Lys,NP_001276979.1:p.Glu379Lys,NP_001276980.1:p.Glu379Lys,NP_001276981.1:p.Glu379Lys,NP_037414.3:p.Glu392Lys	MODERATE					lethal (MGI)
chr1:91520185_T_G	CDC7	stop_gained	I	0	0	5.2	5.16	0	0.58	0.0057	NP_001127891.1:p.Tyr412Ter,NP_001127892.1:p.Tyr412Ter,NP_003494.1:p.Tyr412Ter	HIGH				essential	lethal (MGI)	E9.5
chr11:9438284_C_T	IPO7	splice_region_variant	I,U	2,0	2	8.2,0.93	9.11	0.22	0.73,0.15	0.0057	NP_006382.1:p.Thr898%3D	MODERATE				essential	lethal (IMPC)
chr5:140884064_C_A	PCDHA13	missense_variant	D,N,S,U,F	2,0,1,2,17	22	1.4,1.5,0.97,1.4,32	36.9	0.6	0.19,0.25,0.4,0.18,1.2	0.0057	NP_061727.1:p.Ala599Asp,NP_114071.1:p.Ala599Asp	MODERATE				non_essential
chr19:46493759_C_CCGGCCT	PNMAL2	inframe_insertion	D,N,S,U,F	10540,5769,1577,10890,3947	32723	10572,5791,1536,11420,3862	33181	0.99	16,16,16,16,13	0.0059	NP_065760.1:p.Arg569_Gly570dup	MODERATE
chr19:3831767_G_A	ZFR2	missense_variant	I,D,N,S,U,F	23543,60562,36215,8409,67599,25337	221665	23485,60508,36078,8490,67971,26319	222850	0.99	39,39,39,37,40,34	0.006	NP_055989.1:p.Ser164Leu	MODERATE				non_essential
chr5:5464133_A_G	ICE1	missense_variant	I,D,U	0,1,0	1	2.4,4.2,0.65	7.2	0.14	0.39,0.32,0.12	0.0061	NP_056140.1:p.Gln1600Arg	MODERATE				essential
chr19:3831527_C_A	ZFR2	missense_variant	I,D,N,S,U,F	23545,60362,36193,8401,67567,25342	221410	23488,60310,36049,8483,67942,26322	222593	0.99	39,39,39,37,40,34	0.0061	NP_055989.1:p.Val210Leu	MODERATE				non_essential
chr10:24501453_G_A	KIAA1217	missense_variant	F	176	176	212	212	0.83	3.1	0.0062	NP_001091970.1:p.Val557Met,NP_001269696.1:p.Val602Met,NP_001269697.1:p.Val602Met,NP_001269698.1:p.Val320Met,NP_001269699.1:p.Val320Met,NP_001308610.1:p.Val355Met,NP_062536.2:p.Val637Met	MODERATE				non_essential	viable (MGI)
chr6:52058349_G_A	PKHD1	stop_gained	F	0	0	5.1	5.07	0	0.48	0.0063	NP_619639.3:p.Arg496Ter,NP_733842.2:p.Arg496Ter	HIGH	AR	OMIM:263200	(OMIM:263200) Maternal oligohydramnios,Manifests in infancy (including neonatal lethal) or childhood,Incidence - 1/16,000 live births; (OMIM:263200) Neonatal death,(PMID:19940839) BIALLELIC POLYCYSTIC KIDNEY DISEASE, AUTOSOMAL RECESSIVE	non_essential	subviable (MGI)		A	Likely pathogenic(1); Pathogenic(10)
chr19:52435111_C_T	ZNF534	missense_variant	I,D,N,S,U	1,2,4,1,0	8	4,4.7,5.8,0.36,3.5	18.2	0.44	0.51,0.34,0.5,0.24,0.28	0.0063	NP_001137410.1:p.Ser58Phe,NP_001137411.1:p.Ser71Phe,NP_001278297.1:p.Ser58Phe	MODERATE				non_essential
chr9:89341432_A_G	SECISBP2	missense_variant	D,S,U,F	3,1,0,79	83	1.9,0.33,1,105	108	0.77	0.22,0.23,0.16,2.2	0.0074	NP_001269617.1:p.Gln462Arg,NP_001269618.1:p.Gln390Arg,NP_001269619.1:p.Gln395Arg,NP_076982.3:p.Gln463Arg	MODERATE	AR	OMIM:609698		non_essential	viable (IMPC)		G	Benign(1)
chr5:118928680_A_G	DTWD2	missense_variant	I	1	1	7	6.97	0.14	0.67	0.0075	NP_001295010.1:p.Tyr86His,NP_775937.1:p.Tyr152His	MODERATE				non_essential
chr2:151529260_C_G	NEB	missense_variant	I,N,U	5,6,0	11	6.6,9.1,6.3	22	0.5	0.66,0.61,0.38	0.0076	NP_001157979.1:p.Asp7229His,NP_001157980.1:p.Asp7229His,NP_001258137.1:p.Asp7264His,NP_004534.2:p.Asp5528His	MODERATE	AR,Heterogeneous	OMIM:256030	(OMIM:256030) Onset in infancy,Variable severity, ranging from 'typical' to 'severe' disease,Slowly progressive or nonprogressive course,Many adults with typical form remain ambulatory,Death at birth or within first 2 years of life (severe form),Genetic heterogeneity (see ),(PMID:28749478; PMID:29274205) BIALLELIC AUTOSOMAL RECESSIVE TYPICAL NEMALINE MYOPATHY	non_essential	lethal;subviable (MGI)		G	Likely benign(2); Uncertain significance(3)
chr20:57565383_G_A	PCK1	missense_variant	I,D,U	6,0,0	6	12,0.73,2.5	15	0.4	0.88,0.13,0.24	0.0076	NP_002582.3:p.Arg483Gln	MODERATE	AR	OMIM:261680		non_essential	lethal (MGI)		A	Likely benign(1); Uncertain significance(1)
chr11:2899590_G_A	SLC22A18AS	missense_variant	I,D,N,S,U	6,6,5,3,1	21	16,5.4,10,1.9,2	34.9	0.6	1,0.36,0.65,0.55,0.22	0.0079	NP_009036.2:p.Arg38Trp	MODERATE
chr13:59879289_GT_G	DIAPH3	frameshift_variant	I,D,N,S	0,0,0,0	0	1.2,0.97,2.6,0.049	4.83	0	0.28,0.15,0.33,0.089	0.008	NP_001035982.1:p.Tyr849SerfsTer2,NP_001245295.1:p.Tyr838SerfsTer2,NP_001245296.1:p.Tyr803SerfsTer2,NP_001245297.1:p.Tyr779SerfsTer2,NP_001245298.1:p.Tyr849SerfsTer2,NP_001245299.1:p.Tyr586SerfsTer2,NP_112194.2:p.Tyr586SerfsTer2	HIGH	AD	OMIM:609129		non_essential	lethal (IMPC)
chr7:103075357_C_T	ARMC10	missense_variant	I,D,N,S,U,F	853,2012,1142,308,1883,250	6448	768,2043,1085,285,1920,543	6644	0.97	7.1,7.1,6.7,6.8,6.7,4.9	0.008	NP_001154481.1:p.Arg29Trp,NP_001154482.1:p.Arg29Trp,NP_001154483.1:p.Arg29Trp,NP_001154484.1:p.Arg29Trp,NP_001154485.1:p.Arg29Trp,NP_114111.2:p.Arg29Trp	MODERATE				non_essential
chr15:75364190_T_C	MAN2C1	splice_acceptor_variant	I,D,N,S,U	2,0,1,0,0	3	2.5,4.2,1.2,0.23,2.2	10.3	0.29	0.4,0.32,0.22,0.19,0.23	0.0083	NM_001256494.1:c.601-2A>G,NM_001256495.1:c.601-2A>G,NM_006715.3:c.601-2A>G	HIGH				non_essential	viable (MGI)
chr20:18465378_C_A	DZANK1	splice_acceptor_variant	D,N,S,U	6501,3637,858,8009	19005	6435,3598,855,8449	19337	0.98	13,12,12,14	0.0084	NM_001099407.1:c.-19-1G>T	HIGH				non_essential	viable (IMPC)				LC
chr19:49395147_G_A	CCDC155	missense_variant	I,D,N,S,U,F	26,31,12,10,22,132	233	25,27,14,8.9,25,171	272	0.86	1.3,0.82,0.77,1.2,0.77,2.8	0.0086	NP_653289.3:p.Val64Met	MODERATE				non_essential
chr1:225351886_A_G	DNAH14	splice_region_variant	I,N,U	0,0,1	1	0.33,1.7,4.8	6.79	0.15	0.15,0.26,0.33	0.0088	NM_001373.1:c.11254+3A>G	MODERATE				non_essential
chr16:1218044_C_T	CACNA1H	splice_region_variant	D,S,U,F	8,0,6,0	14	10,1.2,9.7,4.5	25.7	0.54	0.5,0.45,0.48,0.45	0.0088	NM_001005407.1:c.5427+4C>T,NM_021098.2:c.5445+4C>T	MODERATE	AD	OMIM:617027		non_essential	viable (MGI)		G, T	Benign(2), Uncertain significance(1)
chr12:6327408_C_T	PLEKHG6	missense_variant	I,U,F	0,0,0	0	0.69,3.7,0.29	4.71	0	0.21,0.3,0.11	0.009	NP_001138328.1:p.Arg609Cys,NP_001138329.1:p.Arg577Cys,NP_060643.2:p.Arg609Cys	MODERATE				non_essential
chr1:204618017_A_G	LRRN2	missense_variant	U,F	4,2	6	14,0.55	14.7	0.41	0.57,0.16	0.0092	NP_006329.2:p.Val659Ala,NP_963924.1:p.Val659Ala	MODERATE				non_essential	viable (MGI)
chr11:126205782_C_T	RPUSD4	splice_acceptor_variant	D,N,S,U	0,0,0,0	0	0.55,1,0.089,3	4.67	0	0.12,0.21,0.12,0.26	0.0094	NM_001144827.1:c.558-1G>A,NM_032795.2:c.558-1G>A	HIGH				essential
chr10:77811115_G_T	DLG5	missense_variant	I,D,N,S,U,F	374,888,376,164,430,322	2554	361,910,363,150,440,450	2675	0.95	4.8,4.7,3.9,4.9,3.2,4.5	0.0095	NP_004738.3:p.Pro1481Gln	MODERATE				non_essential	lethal (IMPC)
chr12:76347713_C_CA	BBS10	frameshift_variant	I,D,N,S,U	0,0,0,0,0	0	0.32,2.3,1.3,0.1,0.63	4.65	0	0.14,0.24,0.23,0.13,0.12	0.0096	NP_078961.3:p.Cys91LeufsTer5	HIGH	AR	OMIM:615987		non_essential	lethal (IMPC)		CA	Pathogenic(23)	LC
chr5:149960981_T_C	SLC26A2	splice_donor_variant	F	3	3	10	10.1	0.3	0.67	0.0096	NM_000112.3:c.-26+2T>C	HIGH	AR	OMIM:222600,OMIM:226900,OMIM:256050,OMIM:600972	(OMIM:256050) Allelic to diastrophic dysplasia , achondrogenesis, type 1b , and multiple epiphyseal dysplasia, type 4; (OMIM:256050) Death in infancy; (OMIM:256050) Stillbirth; (OMIM:600972) NA; (OMIM:600972) Stillbirth,(OMIM:stillborn) BIALLELIC ATELOSTEOGENESIS, TYPE II; AO2 ; ACHONDROGENESIS, TYPE IB; ACG1B	non_essential	lethal;subviable (MGI)		C	Pathogenic(15)	LC
chr19:3831451_G_A	ZFR2	missense_variant	I,D,N,S,U,F	23688,60549,36215,8417,67694,25395	221958	23634,60490,36072,8497,68051,26318	223063	1	39,39,39,37,40,34	0.0096	NP_055989.1:p.Pro235Leu	MODERATE				non_essential
chr5:37226775_TA_T	CPLANE1	frameshift_variant	I,N	0,0	0	4.4,0.24	4.64	0	0.53,0.1	0.0097	NP_075561.3:p.Tyr607ThrfsTer6	HIGH	AR	OMIM:277170,OMIM:614615		non_essential	lethal;subviable (MGI)		T, TA	Likely pathogenic(1); Pathogenic(6), Pathogenic(1)
chr16:2896540_G_A	FLYWCH2	missense_variant	I,D,N,S,U,F	5,4,2,3,6,64	84	2.7,8.2,1.1,1.1,3.1,92	108	0.78	0.42,0.45,0.22,0.42,0.27,2	0.0098	NP_001135971.1:p.Ala31Thr,NP_001135972.1:p.Ala31Thr,NP_612448.1:p.Ala31Thr	MODERATE				non_essential
chr19:3823239_G_A	ZFR2	splice_region_variant	I,D,N,S,U,F	23300,60498,36266,8392,67461,25459	221376	23234,60444,36120,8481,67821,26375	222475	1	39,39,39,37,40,34	0.0099	NM_015174.1:c.1371+7C>T	MODERATE				non_essential
chr4:177438764_C_G	AGA	missense_variant	F	4	4	12	11.6	0.34	0.72	0.01	NP_000018.2:p.Cys163Ser,NP_001165459.1:p.Cys163Ser	MODERATE	AR	OMIM:208400		non_essential	subviable (MGI)		G	Likely pathogenic(1); Pathogenic(4)
chr18:76496616_A_G	C18orf65	missense_variant	I	129	129	158	158	0.82	3.2	0.01	NP_001259022.2:p.Lys139Arg	MODERATE
chr2:74673455_A_AG	SEMA4F	splice_acceptor_variant	I	0	0	4.5	4.5	0	0.54	0.011	NP_001258591.1:p.Val153GlyfsTer56,NP_004254.2:p.Val186GlyfsTer56	HIGH				non_essential
chr9:123373608_T_TGGCGCGGCCCCGGCCC	CRB2	frameshift_variant	D,N,S,U	0,0,0,0	0	1.2,0.59,0.082,2.6	4.5	0	0.17,0.16,0.12,0.25	0.011	NP_775960.4:p.Gly1036AlafsTer43	HIGH	AR	OMIM:219730,OMIM:616220	(PMID:28425981) BIALLELIC VENTRICULOMEGALY WITH CYSTIC KIDNEY DISEASE	non_essential	lethal (IMPC)		TGGCGCGGCCCCGGCCC	Likely pathogenic(1); Pathogenic(3)
chr8:116850674_G_C	RAD21	missense_variant	F	3	3	9.9	9.86	0.3	0.66	0.011	NP_006256.1:p.Leu522Val	MODERATE	AD,AR	OMIM:611376,OMIM:614701		essential	subviable (MGI)
chr1:23868283_G_A	FUCA1	missense_variant	I,D,N,S,U,F	1434,3530,2314,441,3368,489	11576	1393,3447,2230,428,3878,449	11825	0.98	9.5,9.2,9.7,8.3,9.5,4.5	0.011	NP_000138.2:p.Arg2Trp	MODERATE	AR	OMIM:230000		non_essential	viable (IMPC)		A, T	Benign(4), Uncertain significance(1)
chr9:128846736_C_T	CCBL1	missense_variant	I,S,U	4,2,15	21	7.5,2.4,24	34.1	0.62	0.7,0.62,0.75	0.011	NP_001274319.1:p.Glu74Lys	MODERATE
chr4:73258354_TCCGCCTCCACCG_T	ANKRD17	inframe_deletion	U	53	53	72	72.1	0.74	1.3	0.011	NP_056389.1:p.Gly107_Gly110del,NP_115593.3:p.Gly107_Gly110del,NP_942592.1:p.Gly107_Gly110del	MODERATE				non_essential	lethal (MGI)
chr5:113488372_T_C	MCC	missense_variant	U	47	47	65	65.4	0.72	1.2	0.011	NP_001078846.1:p.Ser15Gly	MODERATE	AD,Somatic	OMIM:114500		non_essential	viable (MGI)
chr16:12705010_C_T	CPPED1	missense_variant	I,U	0,0	0	2.4,2	4.42	0	0.4,0.22	0.012	NP_060810.2:p.Arg110Gln	MODERATE				non_essential
chr19:10772481_C_T	DNM2	missense_variant,splice_region_variant	D,N,S,U	0,0,0,0	0	0.42,1.2,0.061,2.7	4.4	0	0.1,0.22,0.099,0.25	0.012	NP_001005360.1:p.His80Tyr,NP_001005361.1:p.His80Tyr,NP_001005362.1:p.His80Tyr,NP_001177645.1:p.His80Tyr,NP_004936.2:p.His80Tyr	MODERATE	AD,AR,Heterogeneous	OMIM:160150,OMIM:606482,OMIM:615368	(OMIM:615368) Death in infancy; (OMIM:615368) Onset in utero,Death in infancy,One family has been reported (last curated August 2013)	essential	subviable (IMPC)	E9.5	T	Benign(4); Likely benign(2)
chr9:99828242_GCAA_G	NR4A3	inframe_deletion	U,F	1,0	1	2.1,4.3	6.42	0.16	0.22,0.44	0.012	NP_008912.2:p.Asn68del,NP_775291.1:p.Asn68del,NP_775292.1:p.Asn79del	MODERATE	Somatic	OMIM:612237		non_essential	lethal;subviable (MGI)
chr8:66432530_C_T	ADHFE1	missense_variant	I,D,S,U,F	7,39,5,53,120	224	9.5,42,4.7,50,154	260	0.86	0.79,1,0.88,1.1,2.6	0.012	NP_653251.2:p.Ala5Val	MODERATE				non_essential
chr3:33058265_T_G	GLB1	missense_variant	I	0	0	4.3	4.35	0	0.53	0.013	NP_000395.2:p.Glu186Ala,NP_001073279.1:p.Glu156Ala,NP_001303969.1:p.Glu234Ala	MODERATE	AR	OMIM:230500,OMIM:230600,OMIM:230650,OMIM:253010	(OMIM:230500) Death in infancy; (OMIM:230500) Death in infancy,Allelic to mucopolysaccharidosis IVB; (OMIM:230600) Onset of disease 7 months to 3 years,Survival to 10 years	non_essential	subviable (MGI)
chr20:8717804_A_G	PLCB1	missense_variant	I,D,N,S,U,F	4,9,6,1,16,0	36	5,7,11,1.7,26,0.55	51.8	0.69	0.57,0.41,0.68,0.52,0.79,0.16	0.013	NP_056007.1:p.Tyr490Cys,NP_877398.1:p.Tyr490Cys	MODERATE	AR	OMIM:613722		non_essential	viable (IMPC)		G	Benign(2); Likely benign(4); Uncertain significance(2)
chr11:35306220_A_T	SLC1A2	missense_variant	S,F	1,33	34	0.081,49	49.4	0.69	0.11,1.5	0.013	NP_001182657.1:p.Val186Asp,NP_001239581.1:p.Val186Asp,NP_004162.2:p.Val195Asp	MODERATE	AD	OMIM:617105		non_essential	lethal;subviable (MGI)
chr6:7883235_C_T	TXNDC5	missense_variant	I,D,N,S,U,F	20,34,20,5,41,4	124	29,39,24,4.4,49,6.2	151	0.82	1.4,0.98,1,0.84,1.1,0.53	0.014	NP_001139021.1:p.Arg295Gln,NP_110437.2:p.Arg403Gln	MODERATE				non_essential	viable (IMPC)		T	Benign(1)
chr16:83809383_T_A	HSBP1	missense_variant	N,S,F	6,5,124	135	2.9,1.2,158	163	0.83	0.35,0.44,2.7	0.014	NP_001528.1:p.Leu64Gln	MODERATE				non_essential	lethal (MGI)
chr14:75005867_G_T	EIF2B2	missense_variant,splice_region_variant	I	0	0	4.2	4.23	0	0.52	0.015	NP_055054.1:p.Gly200Val	MODERATE	AR	OMIM:603896	(OMIM:603896) Onset usually in late infancy or childhood (1 to 6 years),Onset may also occur in early infancy, adolescence, or adulthood,Early death occurs in affected infants (days to months after disease onset)	essential	viable (MGI)		T	Likely pathogenic(3); Pathogenic(1)
chr17:40798360_C_G	KRT28	missense_variant	I,D,N,S,U	0,2,0,1,10	13	1.2,2.4,0.46,0.38,19	23.3	0.56	0.28,0.24,0.14,0.25,0.66	0.015	NP_853513.2:p.Val189Leu	MODERATE				non_essential	viable (MGI)
chr19:17455753_G_A	NXNL1	missense_variant	I,U	0,5	5	0.38,12	12.5	0.4	0.16,0.53	0.015	NP_612463.1:p.Thr178Ile	MODERATE				non_essential	viable (MGI)
chr1:203216965_G_C	CHIT1	missense_variant	I,N,U,F	2120,3318,5862,5619	16919	2190,3343,5990,5680	17203	0.98	12,12,12,16	0.015	NP_001243054.2:p.Ala423Gly,NP_001257438.1:p.Ala397Gly,NP_003456.1:p.Ala442Gly	MODERATE				non_essential	viable (MGI)		A, C, T	Benign(1); Uncertain significance(2), Benign(3), Uncertain significance(1)
chr10:128104830_G_T	MKI67	missense_variant	I,D,N,S,U	43,250,115,50,220	678	43,274,130,49,242	737	0.92	1.7,2.6,2.3,2.8,2.4	0.015	NP_001139438.1:p.Thr1977Asn,NP_002408.3:p.Thr2337Asn	MODERATE				non_essential	viable (MGI)
chr9:33986828_T_C	UBAP2	missense_variant	F	46	46	63	63.1	0.73	1.7	0.015	NP_060919.3:p.Glu151Gly	MODERATE				non_essential	viable (IMPC)
chr11:6394029_G_A	SMPD1	missense_variant	I,U	0,0	0	1.5,2.6	4.13	0	0.31,0.25	0.016	NP_000534.3:p.Gly492Ser,NP_001007594.2:p.Gly491Ser,NP_001305016.1:p.Gly492Ser,NP_001305017.1:p.Gly185Ser	MODERATE	AR	OMIM:257200,OMIM:607616	(OMIM:257200) Onset in infancy,Death by age 3 years,More common in Ashkenazi Jews,Allelic disorder to Nieman-Pick disease type B	non_essential	subviable (MGI)		A	Likely pathogenic(1); Uncertain significance(5)
chr2:26195184_C_G	HADHA	missense_variant	S,U,F	0,0,1	1	0.19,0.76,5.1	6.08	0.16	0.17,0.13,0.48	0.016	NP_000173.2:p.Glu510Gln	MODERATE	AR	OMIM:609015,OMIM:609016	(OMIM:609015) Three major clinical forms are apparent,Rapidly progressive neonatal onset with early death,Infantile onset with hepatic involvement,Childhood or adolescent onset, protracted, with myopathy and neuropathy,Sudden infant death may occur,Symptoms may be aggravated by acute illness,Most patients die from heart failure,(OMIM:neonatal onset ; sudden infant death) BIALLELIC MITOCHONDRIAL T…	non_essential	lethal (MGI)		G	Pathogenic(17)
chr20:19975166_C_T	RIN2	missense_variant	S,U,F	0,0,6	6	0.2,0.84,13	13.8	0.43	0.18,0.14,0.75	0.016	NP_001229510.1:p.Arg430Trp,NP_061866.1:p.Arg381Trp	MODERATE	AR	OMIM:613075		non_essential			T	Benign(1); Likely benign(1); Uncertain significance(1)
chr22:30636965_T_G	SLC35E4	missense_variant	I,D,N,S,U,F	2,8,9,1,29,3	52	2,13,8.9,0.81,44,1.8	69.8	0.74	0.36,0.55,0.61,0.36,1,0.28	0.016	NP_001001479.1:p.Leu172Arg,NP_001305299.1:p.Leu172Arg,NP_001305300.1:p.Leu172Arg	MODERATE				non_essential
chr10:94350269_CA_C	NOC3L	frameshift_variant	I,U	0,0	0	1.3,2.8	4.09	0	0.29,0.26	0.017	NP_071896.8:p.Leu324ArgfsTer6	HIGH				essential	lethal (MGI)
chr1:201039938_G_A	CACNA1S	missense_variant	I,U	9,1	10	13,6.2	19.1	0.52	0.92,0.38	0.017	NP_000060.2:p.Pro1839Ser	MODERATE	AD,Heterogeneous,Sporadic	OMIM:170400,OMIM:188580,OMIM:601887		non_essential	lethal (IMPC)		A	Benign(2); Likely benign(2)
chr2:85888869_G_A	ST3GAL5	missense_variant	I,N,U	1,1,8	10	0.14,3.3,16	19.1	0.52	0.096,0.37,0.6	0.017	NP_003887.3:p.Pro13Ser	MODERATE	AR	OMIM:609056		non_essential	viable (MGI)		A	Benign(4)
chr7:53036035_G_C	POM121L12	missense_variant	I,D,N,S	9,0,7,1	17	12,1.2,15,0.71	28.1	0.6	0.87,0.17,0.78,0.34	0.017	NP_872401.3:p.Gly122Arg	MODERATE				non_essential
chr3:48695315_G_A	IP6K2	missense_variant	F	13	13	23	23.1	0.56	1	0.017	NP_001177245.1:p.Leu48Phe,NP_001177246.1:p.Leu51Phe	MODERATE				non_essential	viable (MGI)
chr19:14743526_C_T	ADGRE2	missense_variant	I,D,N,S,U,F	9,66,59,14,141,15	304	10,86,55,16,169,6.3	343	0.89	0.83,1.5,1.5,1.6,2,0.53	0.017	NP_001257981.1:p.Arg728Gln,NP_038475.2:p.Arg786Gln	MODERATE	AD	OMIM:125630		non_essential	viable (MGI)
chr19:18388495_C_CCGT	GDF15	inframe_insertion	I,U	57,199	256	63,230	292	0.88	2,2.3	0.017	NP_004855.2:p.Ser164dup	MODERATE				non_essential	viable (IMPC)
chr7:151970978_A_G	GALNTL5	missense_variant	I,N,S,U,F	189,424,76,423,245	1357	174,372,70,422,399	1437	0.94	3.4,3.9,3.4,3.1,4.2	0.017	NP_660335.2:p.His94Arg	MODERATE				non_essential	viable (MGI)
chr9:133636712_T_C	DBH	splice_donor_variant	I,D,U	0,0,0	0	1.3,0.72,2	3.99	0	0.29,0.13,0.21	0.018	NM_000787.3:c.339+2T>C	HIGH	AR	OMIM:223360		non_essential	lethal;subviable (MGI)		C	Pathogenic(7)
chr9:78306361_G_A	PSAT1	missense_variant	F	0	0	4	4	0	0.42	0.018	NP_066977.1:p.Val149Met,NP_478059.1:p.Val149Met	MODERATE	AR	OMIM:610992,OMIM:616038	(OMIM:610992) Onset in infancy,Treatment with serine and glycine replacement may alleviate features if started at birth,Lack of treatment results in early death; (OMIM:616038) Onset in utero,Usually death in utero or rarely in neonatal period	non_essential	lethal (IMPC)		A	Uncertain significance(1)
chr2:9846193_C_T	TAF1B	splice_region_variant	I,D,N,S,U,F	3,0,5,0,2,0	10	9.9,1.7,5,0.4,1.4,0.53	19	0.53	0.8,0.21,0.46,0.25,0.18,0.15	0.018	NM_001318976.1:c.-495+7C>T	MODERATE				essential
chr16:53470624_A_T	RBL2	missense_variant	I,U,F	18,60,1	79	24,74,1.5	99.8	0.79	1.3,1.3,0.26	0.018	NP_001310537.1:p.Arg829Ser,NP_001310538.1:p.Arg829Ser,NP_001310540.1:p.Arg755Ser,NP_005602.3:p.Arg829Ser	MODERATE				non_essential	subviable (IMPC)		T	Benign(1)
chr4:125317150_C_A	FAT4	missense_variant	I,N,S,U,F	55,7,1,10,2	75	69,5.4,0.73,19,1.4	95.4	0.79	2.1,0.47,0.34,0.66,0.25	0.018	NP_001278214.1:p.Pro247Thr,NP_001278232.1:p.Pro247Thr,NP_078858.4:p.Pro247Thr	MODERATE	AR	OMIM:615546,OMIM:616006		non_essential	lethal (MGI)		A, T	Benign(2); Uncertain significance(1), Uncertain significance(1)
chr7:99487480_T_C	ZNF789	missense_variant	I,D,N,S,U,F	5,34,10,1,37,12	99	2.4,36,11,2.1,56,14	122	0.81	0.4,0.94,0.69,0.59,1.1,0.8	0.018	NP_998768.2:p.Ser424Pro	MODERATE				non_essential
chr2:218089268_T_G	RUFY4	missense_variant	I,U	0,0	0	0.24,3.7	3.97	0	0.13,0.29	0.019	NP_940885.2:p.Trp507Gly	MODERATE					viable (IMPC)
chr17:50185845_T_C	COL1A1	missense_variant	I,D,N,U	0,1,0,0	1	3.4,1.7,0.37,0.51	5.92	0.17	0.47,0.2,0.12,0.11	0.019	NP_000079.2:p.Asn1394Ser	MODERATE	AD	OMIM:114000,OMIM:130060,OMIM:166200,OMIM:166210,OMIM:166220,OMIM:166710,OMIM:259420,OMIM:619115	(OMIM:166210) Perinatal lethal,Survival greater than one year rare,Gonadal and somatic mosaicism reported in parent,Ultrasound detection in second trimester of pregnancy,(PMID:18412368) MONOALLELIC COL1A1/2-RELATED OSTEOGENESIS IMPERFECTA;EHLERS-DANLOS SYNDROME, CLASSIC TYPE, COL1A1-RELATED;OSTEOGENESIS IMPERFECTA TYPE III;EHLERS-DANLOS SYNDROME TYPE VIIA;OSTEOGENESIS IMPERFECTA TYPE IIA;CAFFEY D…	non_essential	lethal;subviable (MGI)		C	Benign(3); Likely benign(4)
chr19:13101029_C_T	LYL1	missense_variant	I,D,N,S,U,F	183,667,368,116,1149,243	2726	207,644,385,116,1213,271	2836	0.96	3.7,4,4,4.4,5.3,3.5	0.019	NP_005574.2:p.Arg48Gln	MODERATE				non_essential	viable (MGI)
chr2:240888381_T_C	C2orf54	missense_variant	I,N,U,F	1075,1409,4125,1341	7950	1131,1445,4291,1269	8137	0.98	8.6,7.8,10,7.5	0.019	NP_001078906.2:p.Ile388Val,NP_001269850.1:p.Ile239Val,NP_079137.3:p.Ile220Val	MODERATE				non_essential
chr20:62308713_C_CGACACGAAG	ADRM1	inframe_insertion	I,D,N,S,U,F	127,155,190,63,259,70	864	126,150,171,48,255,176	927	0.93	2.9,1.9,2.7,2.8,2.4,2.8	0.019	NP_001268366.1:p.Thr355_Asp357dup,NP_001268367.1:p.Thr355_Asp357dup,NP_008933.2:p.Thr394_Asp396dup,NP_783163.1:p.Thr394_Asp396dup	MODERATE				non_essential	lethal (MGI)
chr1:47417213_A_G	FOXE3	missense_variant	N,S,U,F	1,0,4,33	38	0.52,0.24,2.8,50	53	0.72	0.15,0.2,0.25,1.5	0.019	NP_036318.1:p.Ser300Gly	MODERATE	AD,AR	OMIM:610256,OMIM:617349		non_essential	viable (IMPC)		G	Benign(1); Likely benign(1)
chr11:66526181_T_G	BBS1	missense_variant	I,N,U	0,1,1	2	0.78,0.84,5.9	7.53	0.27	0.22,0.19,0.37	0.02	NP_078925.3:p.Met390Arg	MODERATE	AR	OMIM:209900		non_essential	lethal (IMPC)		G	Likely pathogenic(2); Pathogenic(28)
chr13:110457722_G_A	COL4A2-AS2	splice_region_variant	I,D,S,U	62,0,1,3	66	81,0.79,0.3,2.7	84.8	0.78	2.3,0.14,0.22,0.25	0.02	NM_001267044.1:c.269-3C>T	MODERATE
chr11:12294797_GCTCCTCCTC_GCTCCTCCTCCTCCTCCTCCTC	MICALCL	inframe_insertion	U	255	255	290	290	0.88	2.6	0.02	NP_116256.2:p.Pro467_Pro470dup	MODERATE				non_essential
chr19:42302332_G_T	PAFAH1B3	splice_region_variant	I,N,U,F	3,0,0,1	4	4.6,0.71,2.7,2.5	10.5	0.38	0.55,0.17,0.25,0.33	0.021	NM_001145939.1:c.-16-7C>A,NM_001145940.1:c.-16-7C>A	MODERATE				non_essential	viable (MGI)
chr7:123503107_T_C	IQUB	missense_variant	D,N,U	1,1,0	2	0.94,1.2,5.3	7.45	0.27	0.15,0.22,0.35	0.021	NP_001269784.1:p.Gln235Arg,NP_001308222.1:p.Gln235Arg,NP_849149.3:p.Gln235Arg	MODERATE				non_essential	viable (IMPC)
chr2:178747656_C_T	TTN	missense_variant	I,N,U,F	1087,982,1556,340	3965	1138,1010,1613,334	4095	0.97	8.6,6.5,6.1,3.9	0.021	NP_596870.2:p.Arg4915His	MODERATE	AD,AR	OMIM:600334,OMIM:603689,OMIM:604145,OMIM:608807,OMIM:611705,OMIM:613765	(OMIM:611705) Muscle involvement shows onset at birth or in infancy,Cardiac involvement occurs between 5 and 12 years,Sudden death due to cardiomyopathy,(Narula et al. (2015)) BOTH BIALLELIC & MONOALLELIC dilated cardiomyopathy ; hypertrophic cardiomyopathy	non_essential	lethal;subviable (MGI)		T	Benign(3)
chr1:77050297_A_G	ST6GALNAC5	missense_variant	I,U,F	0,8,4	12	1.4,13,6.5	21.2	0.57	0.3,0.56,0.54	0.022	NP_001307202.1:p.Asn101Asp	MODERATE				non_essential
chr17:43814287_C_T	MPP3	missense_variant	D,N,S,U	2,0,0,0	2	3.3,1.1,0.16,2.8	7.37	0.27	0.28,0.21,0.16,0.26	0.022	NP_001923.2:p.Gly362Arg	MODERATE				non_essential	viable (IMPC)
chr19:37887132_C_T	WDR87	missense_variant	I,D,N,S,U,F	77,80,42,17,89,16	321	82,92,45,16,110,14	359	0.89	2.3,1.5,1.4,1.6,1.6,0.8	0.022	NP_001278017.1:p.Arg2180Gln,NP_114157.4:p.Arg2141Gln	MODERATE				non_essential	viable (IMPC)		T	Benign(1)
chr20:45848534_G_A	ACOT8	missense_variant	I,D,N,S,U,F	24,16,20,1,25,54	140	20,22,17,4.7,22,81	166	0.84	1.1,0.73,0.83,0.87,0.72,1.9	0.022	NP_005460.2:p.Pro135Leu	MODERATE				non_essential
chr8:118439834_G_A	SAMD12	missense_variant,splice_region_variant	I,D,S,U	9,4,1,9	23	9.3,6.1,0.7,19	34.8	0.66	0.78,0.39,0.34,0.66	0.022	NP_001095146.1:p.Thr107Ile,NP_997389.2:p.Thr107Ile	MODERATE	AD	OMIM:601068		non_essential
chr12:12477741_GCACGC_G	DUSP16	frameshift_variant	F	145	145	171	171	0.85	2.8	0.023	NP_085143.1:p.Ser362ThrfsTer32	HIGH				non_essential	lethal (MGI)
chr4:151656808_A_G	FAM160A1	missense_variant	I,U	0,0	0	0.17,3.6	3.79	0	0.11,0.29	0.023	NP_001103447.1:p.Arg927Gly	MODERATE				non_essential
chr7:154969075_G_A	PAXIP1	missense_variant	I,U	0,0	0	0.77,3	3.77	0	0.22,0.26	0.023	NP_031375.3:p.His376Tyr	MODERATE				non_essential	lethal (MGI)
chr13:51935019_G_A	ATP7B	missense_variant	I,N,U	1,0,1	2	3.8,0.95,2.5	7.33	0.27	0.5,0.2,0.24	0.023	NP_000044.2:p.Pro1379Ser,NP_001005918.1:p.Pro1172Ser,NP_001230111.1:p.Pro1268Ser	MODERATE	AR	OMIM:277900		non_essential	lethal;subviable (MGI)		A	Likely benign(1); Uncertain significance(9)
chr19:19121300_A_G	TMEM161A	splice_region_variant	I,D,S,U,F	1,2,0,9,3	15	1.3,6.3,1.3,9.6,6.5	24.9	0.6	0.29,0.39,0.45,0.47,0.54	0.023	NM_001256766.1:c.605+8T>C,NM_017814.2:c.914+8T>C	MODERATE				non_essential
chr15:33153798_G_C	FMN1	missense_variant	I,D,N,S,U	7,10,11,3,37	68	5.6,15,15,2.1,49	86.6	0.79	0.61,0.6,0.78,0.59,1.1	0.023	NP_001264242.1:p.Leu373Val,NP_001264243.1:p.Leu373Val	MODERATE				non_essential	subviable (MGI)
chr3:49016485_C_T	DALRD3	missense_variant	D,S,F	1,1,46	48	0.88,1.1,62	64	0.75	0.15,0.42,1.7	0.023	NP_001009996.1:p.Val364Ile,NP_001263334.1:p.Val364Ile,NP_060584.3:p.Val197Ile	MODERATE	AR	OMIM:618910		non_essential	viable (IMPC)
chr1:206461265_G_A	SRGAP2	missense_variant	U,F	15,1	16	24,2.3	26.2	0.61	0.75,0.32	0.023	NP_001164108.1:p.Ala1020Thr,NP_056141.2:p.Ala1021Thr	MODERATE					subviable (MGI)
chr16:1079715_G_A	SSTR5	missense_variant	I	0	0	3.7	3.73	0	0.5	0.024	NP_001044.1:p.Ala283Thr,NP_001166031.1:p.Ala283Thr	MODERATE				non_essential	viable (IMPC)
chr9:136475364_G_C	SEC16A	missense_variant	I,U	0,0	0	0.61,3.1	3.74	0	0.2,0.27	0.024	NP_001263347.1:p.Ala751Gly,NP_055681.1:p.Ala751Gly	MODERATE				essential
chr3:15434475_C_T	EAF1	missense_variant	I,D,S,U	6,1,0,0	7	11,0.91,0.058,2.7	14.5	0.48	0.84,0.15,0.097,0.25	0.024	NP_149074.3:p.Pro155Ser	MODERATE				non_essential	lethal (IMPC)	E12.5
chr4:143577652_T_C	FREM3	missense_variant	I,S,U	0,0,1	1	3.4,0.12,2.1	5.64	0.18	0.47,0.14,0.22	0.024	NP_001161707.1:p.Ile2127Val	MODERATE				non_essential	viable (MGI)
chr6:44282478_C_T	TCTE1	missense_variant	D,U	0,1	1	1.4,4.2	5.6	0.18	0.18,0.31	0.024	NP_872345.2:p.Glu310Lys	MODERATE				non_essential	viable (IMPC)
chr2:240895490_C_T	C2orf54	missense_variant	I,N,U,F	1129,1403,4105,1341	7978	1178,1440,4270,1268	8157	0.98	8.8,7.7,10,7.5	0.024	NP_001078906.2:p.Ala170Thr	MODERATE				non_essential
chr17:74344293_AG_A	KIF19	frameshift_variant	D,N,S,U,F	2,10,2,5,14	33	6,9.3,0.98,4.6,25	46.3	0.71	0.38,0.63,0.4,0.33,1.1	0.025	NP_694941.2:p.Val178Ter	HIGH				non_essential	subviable (MGI)		A	Benign(1)
chr1:156176849_G_A	SEMA4A	missense_variant	I,N,U,F	200,172,647,107	1126	213,159,660,163	1194	0.94	3.7,2.6,3.9,2.7	0.025	NP_001180229.1:p.Arg713Gln,NP_001180230.1:p.Arg713Gln,NP_001180231.1:p.Arg581Gln,NP_071762.2:p.Arg713Gln	MODERATE	AD,AR	OMIM:610282,OMIM:610283		non_essential	viable (MGI)		A	Benign(5); Likely benign(3); Pathogenic(1)
chr3:128485888_C_T	GATA2	missense_variant	N,S,F	1,0,136	137	0.52,0.2,162	162	0.85	0.15,0.18,2.7	0.025	NP_001139133.1:p.Gly237Asp,NP_001139134.1:p.Gly237Asp,NP_116027.2:p.Gly237Asp	MODERATE	AD,Somatic	OMIM:601626,OMIM:614038,OMIM:614172,OMIM:614286		non_essential	lethal (IMPC)	E12.5	T	Benign(1); Likely benign(2)
chr12:10186496_C_T	TMEM52B	missense_variant	I,N,U	0,0,0	0	1.1,1.6,0.86	3.64	0	0.27,0.26,0.14	0.026	NP_001073283.1:p.Arg72Cys,NP_694567.1:p.Arg52Cys	MODERATE				non_essential
chr1:229325336_C_G	CCSAP	missense_variant	I,U	3,1	4	7.9,2.3	10.2	0.39	0.72,0.23	0.026	NP_660300.3:p.Ala238Pro	MODERATE				non_essential	viable (MGI)
chr12:15501640_A_G	PTPRO	missense_variant	I,D,N,S,U,F	1,1,2,2,1,40	47	0.97,3.7,4.1,0.71,5.2,48	62.3	0.75	0.25,0.3,0.42,0.34,0.35,1.5	0.026	NP_002839.1:p.Ile228Val,NP_109592.1:p.Ile228Val	MODERATE	AR	OMIM:614196		non_essential	viable (MGI)		G	Benign(1)
chr18:31069076_T_C	DSC2	missense_variant	I,D,N,S,U,F	1579,3095,1761,514,3243,769	10961	1624,3223,1780,472,3284,783	11167	0.98	10,8.9,8.6,8.7,8.8,5.9	0.026	NP_004940.1:p.Ile776Val,NP_077740.1:p.Ile776Val	MODERATE	AD,AR	OMIM:610476	(Narula et al. (2015)) MONOALLELIC arrhymthmogenic cardiomyopathy	non_essential	viable (IMPC)		C	Benign(9)
chr19:6746065_G_A	TRIP10	missense_variant	I	34	34	47	47.4	0.72	1.8	0.026	NP_001275891.1:p.Val341Ile	MODERATE				non_essential	viable (MGI)
chr19:55862096_G_A	NLRP4	missense_variant	I,D,N,S,U,F	527,895,533,164,903,711	3733	537,936,563,167,942,709	3854	0.97	5.9,4.9,4.9,5.3,4.7,5.6	0.026	NP_604393.2:p.Arg708His	MODERATE				non_essential	viable (MGI)
chr2:226797205_C_G	IRS1	missense_variant	I,U,F	49,186,111	346	66,197,121	384	0.9	2.1,2.2,2.3	0.026	NP_005535.1:p.Ala512Pro	MODERATE	AD	OMIM:125853		non_essential	lethal (IMPC)		G	Benign(2)
chr20:5967581_G_A	MCM8	missense_variant	I,D,N,S,U,F	979,1535,1347,207,1746,107	5921	1013,1547,1405,202,1802,103	6073	0.97	8.1,6.2,7.7,5.8,6.5,2.1	0.026	NP_001268449.1:p.Glu341Lys,NP_001268450.1:p.Glu341Lys,NP_001268451.1:p.Glu341Lys,NP_115874.3:p.Glu341Lys,NP_877954.1:p.Glu341Lys	MODERATE	AR	OMIM:612885		non_essential	viable (MGI)
chr3:38313734_G_A	SLC22A14	missense_variant	I,D,N,S,U,F	4148,11561,6837,1587,10046,6367	40546	4054,11484,6767,1522,10947,6165	40940	0.99	16,17,17,16,16,17	0.026	NP_001306962.1:p.Val391Ile,NP_004794.2:p.Val391Ile	MODERATE				non_essential	viable (MGI)
chr5:113101741_T_G	MCC	splice_region_variant	I,D,N,S,U	6,12,0,2,41	61	5.3,11,2.9,1.1,58	78.2	0.78	0.59,0.52,0.35,0.41,1.2	0.026	NP_001078846.1:p.Arg466%3D,NP_002378.1:p.Arg276%3D	MODERATE	AD,Somatic	OMIM:114500		non_essential	viable (MGI)
chr6:132470019_C_A	STX7	missense_variant	D,U	0,0	0	1.6,2	3.6	0	0.2,0.22	0.027	NP_003560.2:p.Asp157Tyr	MODERATE				non_essential	viable (IMPC)
chr13:31269278_G_A	B3GALTL	splice_donor_variant	I,D,N,U	0,1,0,0	1	3,1.2,0.64,0.64	5.47	0.18	0.44,0.17,0.16,0.12	0.027	NM_194318.3:c.660+1G>A	HIGH							A	Pathogenic(8)
chr2:148458195_T_C	MBD5	splice_region_variant	I,N,U,F	1,1,8,1	11	2.1,2.7,13,1.5	19.5	0.56	0.37,0.33,0.55,0.26	0.027	NM_018328.4:c.-556-8T>C	MODERATE	AD	OMIM:156200		non_essential	lethal (IMPC)		C	Benign(1); Uncertain significance(1)
chr12:48145125_G_A	PFKM	missense_variant	I,D,N,S,U,F	34,130,70,11,110,17	372	36,119,87,13,139,17	411	0.91	1.5,1.7,1.9,1.5,1.8,0.88	0.027	NP_000280.1:p.Arg696His,NP_001160158.1:p.Arg767His,NP_001160159.1:p.Arg696His,NP_001160160.1:p.Arg696His	MODERATE	AR	OMIM:232800		non_essential	viable (IMPC)		A	Benign(1); Likely benign(6); Uncertain significance(1)
chr4:100187777_G_A	DDIT4L	missense_variant	I,N,S,U,F	12,35,5,21,274	347	11,28,7.2,23,315	385	0.9	0.86,1.1,1.1,0.73,3.7	0.027	NP_660287.1:p.Ser161Phe	MODERATE				non_essential
chr1:1623412_T_C	MIB2	missense_variant	U	1652	1652	1732	1732	0.95	6.4	0.027	NP_001164157.1:p.Met102Thr,NP_001164159.1:p.Met102Thr,NP_543151.2:p.Met102Thr	MODERATE				non_essential	subviable (MGI)
chr1:155962988_G_C	ARHGEF2	missense_variant	I	0	0	3.6	3.59	0	0.48	0.028	NP_001155855.1:p.Pro307Arg,NP_001155856.1:p.Pro306Arg,NP_004714.2:p.Pro279Arg	MODERATE	AR	OMIM:617523		non_essential	viable (IMPC)
chr16:1775382_G_C	EME2	missense_variant	F	0	0	3.6	3.56	0	0.4	0.028	NP_001244299.1:p.Ala213Pro	MODERATE				non_essential
chr8:125044661_C_G	KIAA0196	missense_variant	I,N	3,0	3	6.9,1.7	8.6	0.35	0.67,0.26	0.028	NP_055661.3:p.Asp848His	MODERATE
chr3:38698131_C_T	SCN10A	missense_variant	I,D,N,S,U,F	65,47,34,8,67,12	233	87,54,40,6.8,68,8.6	264	0.88	2.4,1.1,1.3,1,1.3,0.62	0.028	NP_001280235.2:p.Val1696Ile,NP_001280236.2:p.Val1599Ile,NP_006505.3:p.Val1697Ile	MODERATE	AD	OMIM:615551		non_essential	viable (MGI)		T	Benign(2)
chr3:108510591_A_AG	MYH15	splice_region_variant	I,D,N,S,U	0,9,2,3,14	28	0.61,13,4.6,1.6,20	40.1	0.7	0.2,0.57,0.44,0.5,0.68	0.028	NM_014981.1:c.4-5_4-4insC	MODERATE				non_essential
chr4:2690752_C_T	FAM193A	missense_variant	I,D,N,S,U	10,10,7,0,4	31	13,8.1,15,1.1,7.2	43.7	0.71	0.91,0.44,0.78,0.43,0.41	0.028	NP_001243595.1:p.Pro571Leu,NP_001243596.1:p.Pro593Leu,NP_001243597.1:p.Pro571Leu,NP_003695.3:p.Pro571Leu	MODERATE				non_essential	viable (IMPC)
chr7:149725353_G_A	KRBA1	missense_variant	I,N,S,U,F	120,13,4,35,1	173	145,15,1,39,0.42	200	0.86	3.1,0.8,0.41,0.96,0.14	0.028	NP_001277116.1:p.Ala423Thr,NP_115923.2:p.Ala389Thr	MODERATE
chr1:94060733_A_C	ABCA4	missense_variant	I,D,N,S	0,0,0,0	0	2.5,0.73,0.23,0.14	3.55	0	0.4,0.13,0.098,0.15	0.029	NP_000341.2:p.Phe655Cys	MODERATE	AD,AR	OMIM:153800,OMIM:248200,OMIM:601718,OMIM:604116		non_essential	viable (IMPC)		C	Likely pathogenic(2); Pathogenic(2)
chr6:111376426_CTCTTTA_C	REV3L	inframe_deletion	I,N,U	4,1,3	8	12,0.83,3.2	15.5	0.52	0.87,0.19,0.27	0.029	NP_001273360.1:p.His563_Glu565delinsGln,NP_001273361.1:p.His563_Glu565delinsGln,NP_002903.3:p.His641_Glu643delinsGln	MODERATE			(ORPHA:570) Death in infancy	essential	lethal (IMPC)		C	Likely benign(1)
chr1:155738163_CAGA_C	DAP3	inframe_deletion	I,N,U,F	7,11,25,0	43	16,13,29,0.33	57.4	0.75	1,0.72,0.81,0.12	0.029	NP_001186778.1:p.Glu375del,NP_001186779.1:p.Glu341del,NP_001186780.1:p.Glu334del,NP_004623.1:p.Glu375del,NP_387506.1:p.Glu375del	MODERATE				essential	lethal (IMPC)	E9.5
chr12:55760646_C_A	SARNP	splice_region_variant	I,D,U	7,6,7	20	11,8.7,11	30.5	0.66	0.85,0.46,0.5	0.029	NM_033082.3:c.502-6G>T	MODERATE				essential	viable (MGI)
chr4:185408066_T_C	UFSP2	splice_region_variant	I,N,S,U,F	654,359,116,782,311	2222	678,379,89,836,331	2313	0.96	6.6,4,3.8,4.4,3.8	0.029	NM_018359.3:c.997-6A>G	MODERATE	AD	OMIM:142669,OMIM:617974		non_essential	lethal (IMPC)
chr5:141352202_C_G	PCDHGB1	missense_variant	I,D,N,S,U,F	58,156,61,10,294,11	590	66,144,58,14,349,7.3	638	0.92	2.1,1.9,1.6,1.5,2.8,0.57	0.029	NP_061745.1:p.Pro648Ala,NP_115266.1:p.Pro648Ala	MODERATE				non_essential	viable (IMPC)
chr17:39669948_C_T	PNMT	splice_region_variant	N,S,F	1,0,60	61	0.27,0.16,77	77.8	0.78	0.11,0.16,1.9	0.029	NM_002686.4:c.411-3C>T	MODERATE				non_essential	viable (IMPC)
chr19:3491746_C_CGGTT	DOHH	frameshift_variant	I,D,U,F	0,0,0,0	0	1.6,0.94,0.72,0.28	3.5	0	0.32,0.15,0.13,0.11	0.03	NP_001138637.1:p.Glu219AsnfsTer54,NP_112594.1:p.Glu219AsnfsTer54	HIGH				essential	lethal (MGI)				LC
chr15:88652014_C_T	ISG20	missense_variant	I,D,N,S,U	4328,9736,5125,1243,11116	31548	4409,9873,5062,1269,11271	31885	0.99	17,16,15,15,16	0.03	NP_001290164.1:p.His34Tyr,NP_001290165.1:p.His34Tyr	MODERATE				non_essential	viable (IMPC)
chr2:178740998_T_C	TTN	missense_variant	I,N,U,F	6,20,166,1	193	12,16,191,1.1	221	0.87	0.89,0.82,2.1,0.22	0.03	NP_001243779.1:p.Ile3762Val,NP_001254479.2:p.Ile4079Val,NP_003310.4:p.Ile3716Val,NP_597676.3:p.Ile3841Val,NP_597681.4:p.Ile3908Val	MODERATE	AD,AR	OMIM:600334,OMIM:603689,OMIM:604145,OMIM:608807,OMIM:611705,OMIM:613765	(OMIM:611705) Muscle involvement shows onset at birth or in infancy,Cardiac involvement occurs between 5 and 12 years,Sudden death due to cardiomyopathy,(Narula et al. (2015)) BOTH BIALLELIC & MONOALLELIC dilated cardiomyopathy ; hypertrophic cardiomyopathy	non_essential	lethal;subviable (MGI)		C	Benign(8)
chr4:154343485_G_A	DCHS2	missense_variant	I,F	722,512	1234	774,528	1302	0.95	7.1,4.8	0.03	NP_060109.2:p.Ala321Val	MODERATE				non_essential
chr7:1555369_C_T	TMEM184A	missense_variant	I,D,N,U	9,7,1,33	50	6.6,8.4,3.2,47	65.3	0.77	0.66,0.46,0.37,1	0.03	NP_001091089.1:p.Gly39Glu	MODERATE				non_essential			T	Benign(1)
chr12:3017525_G_A	TEAD4	missense_variant,splice_region_variant	I,U	0,0	0	2.1,1.4	3.47	0	0.37,0.18	0.031	NP_003204.2:p.Gly161Glu,NP_958851.1:p.Gly32Glu	MODERATE				non_essential	lethal (MGI)
chr13:94465691_C_T	DCT	missense_variant	I	0	0	3.5	3.46	0	0.47	0.031	NP_001123361.1:p.Asp269Asn,NP_001309115.1:p.Asp206Asn,NP_001913.2:p.Asp269Asn	MODERATE	AR	OMIM:619165		non_essential	viable (IMPC)
chr1:201899382_G_T	LMOD1	missense_variant	I	2	2	7	6.96	0.29	0.67	0.031	NP_036266.2:p.Pro544His	MODERATE			(ORPHA:2241) Death in infancy	non_essential
chr19:48390418_C_T	KDELR1	splice_region_variant	I,D,N,S,U,F	2528,6278,4089,946,6871,5045	25757	2599,6441,4099,969,6956,4995	26059	0.99	13,13,13,13,13,15	0.031	NM_006801.2:c.192+6G>A	MODERATE				non_essential	viable (MGI)
chr3:157146609_TAAAAAAA_TA	CCNL1	splice_region_variant	I,U	9431,26968	36399	9431,27326	36756	0.99	25,25	0.031	NM_001308185.1:c.1233-8_1233-3delTTTTTT	MODERATE				essential
chr16:1773026_G_A	MRPS34	stop_gained	D,N,S,U	0,0,0,0	0	1.5,0.59,0.045,1.3	3.43	0	0.19,0.16,0.085,0.17	0.032	NP_001287829.1:p.Gln32Ter,NP_076425.1:p.Gln32Ter	HIGH	AR	OMIM:617664	(OMIM:617664) Onset in first days or months of life,Progressive disorder,May result in early death	essential	viable (MGI)		A	Likely pathogenic(2); Pathogenic(3)
chr15:59214693_G_C	MYO1E	missense_variant	U	0	0	3.4	3.43	0	0.28	0.032	NP_004989.2:p.His379Asp	MODERATE	AR	OMIM:614131		non_essential	subviable (MGI)
chr2:99376428_A_G	EIF5B	missense_variant	U	0	0	3.5	3.45	0	0.28	0.032	NP_056988.3:p.Glu545Gly	MODERATE				non_essential	lethal (IMPC)
chr12:18081418_G_A	RERGL	stop_gained	D,N,S,U	4,0,0,0	4	6.8,0.91,0.34,1.8	9.84	0.41	0.41,0.19,0.23,0.2	0.032	NP_001273130.1:p.Arg130Ter,NP_079006.1:p.Arg131Ter	HIGH				non_essential	viable (IMPC)
chr11:72014043_G_A	NUMA1	missense_variant	I,U	1,1	2	5.7,1.2	6.9	0.29	0.61,0.17	0.032	NP_001273490.1:p.Arg1154Trp,NP_006176.2:p.Arg1154Trp	MODERATE	Somatic	OMIM:612376		essential	lethal (MGI)
chr1:21847760_C_T	HSPG2	missense_variant	F	2	2	6.9	6.89	0.29	0.55	0.032	NP_001278789.1:p.Val2653Met,NP_005520.4:p.Val2652Met	MODERATE	AR	OMIM:224410,OMIM:255800	(OMIM:224410) Neonatal death; (OMIM:224410) Neonatal lethal; (ORPHA:800) Death in infancy,(PMID:23836246) BIALLELIC DYSSEGMENTAL DYSPLASIA SILVERMAN-HANDMAKER TYPE;SCHWARTZJAMPEL SYNDROME	non_essential	subviable (MGI)		T	Uncertain significance(2)
chr19:32658955_G_A	ANKRD27	missense_variant	I,D,S,U,F	41,30,1,22,2	96	33,40,4.3,31,6.8	116	0.83	1.5,0.99,0.83,0.85,0.55	0.032	NP_115515.2:p.Arg21Cys	MODERATE				non_essential	viable (IMPC)
chr2:202290410_A_G	NOP58	missense_variant	I	14	14	23	22.9	0.61	1.2	0.032	NP_057018.1:p.Lys196Arg	MODERATE				essential
chr5:151822915_C_T	GLRA1	missense_variant	I,D,N,S,U,F	20,50,16,7,77,15	185	23,62,22,9.7,88,7.4	212	0.87	1.2,1.2,0.96,1.3,1.4,0.57	0.032	NP_000162.2:p.Gly370Ser,NP_001139512.1:p.Gly378Ser,NP_001278929.1:p.Gly287Ser	MODERATE	AD,AR	OMIM:149400	(OMIM:149400) Onset in infancy,Infants may die from apnea or aspiration,Good response to clonazepam,See also adult-onset stiff person syndrome	non_essential	lethal;subviable (MGI)		T	Benign(3); Likely benign(3); Pathogenic(1)
chr18:48758214_C_G	CTIF	missense_variant	I,U	0,0	0	1.6,1.8	3.41	0	0.32,0.21	0.033	NP_001135869.1:p.Leu294Val,NP_055587.1:p.Leu294Val	MODERATE				non_essential	viable (IMPC)
chr17:75522000_G_T	TSEN54	missense_variant	D,S,U	0,0,0	0	2.3,0.099,1	3.41	0	0.24,0.13,0.15	0.033	NP_997229.2:p.Ala307Ser	MODERATE	AR	OMIM:225753,OMIM:277470,OMIM:610204	(OMIM:225753) Death in infancy; (OMIM:225753) Onset at birth,Death usually in infancy; (OMIM:277470) Death in childhood; (OMIM:277470) Onset at birth,Death in childhood may occur; (OMIM:610204) Onset in utero,Death in neonatal period,One family has been reported (last curated February 2015)	essential	lethal (IMPC)	E9.5	T	Likely pathogenic(1); Pathogenic(16)
chr14:21363507_G_A	SUPT16H	splice_region_variant	I,D,S,U	1,1,0,1	3	2.5,0.88,0.056,5	8.36	0.36	0.4,0.15,0.096,0.34	0.033	NM_007192.3:c.1234-4C>T	MODERATE				essential
chr19:40035543_T_A	ZNF780B	missense_variant	I,D,N,S,U	0,0,1,0,0	1	1.6,1.5,1.1,0.37,0.65	5.26	0.19	0.33,0.19,0.21,0.25,0.12	0.033	NP_001005851.1:p.His439Leu	MODERATE				essential
chr21:36135442_C_G	CBR3	missense_variant	I,D,N,S,U	2,1,1,0,2	6	0.47,3.1,2.2,0.31,6.5	12.6	0.48	0.17,0.28,0.3,0.22,0.39	0.033	NP_001227.1:p.Leu84Val	MODERATE				non_essential	viable (MGI)
chr1:37800037_C_T	MANEAL	missense_variant	F	2	2	6.8	6.84	0.29	0.55	0.033	NP_001106954.1:p.Ser403Phe,NP_689709.1:p.Ser181Phe	MODERATE				non_essential	viable (MGI)
chr17:58357719_G_C	RNF43	missense_variant	I,D,N,S,U,F	2066,4445,2612,783,6558,2041	18505	2051,4552,2695,776,6587,2097	18757	0.99	12,11,11,11,12,9.7	0.033	NP_001292473.1:p.Pro686Arg,NP_001292474.1:p.Pro559Arg,NP_060233.3:p.Pro686Arg	MODERATE	AD	OMIM:617108		non_essential	viable (MGI)
chr21:41467734_C_T	TMPRSS2	splice_region_variant	I,D,N,S,U	3,3,4,1,17	28	4.1,6,6.2,0.53,23	39.7	0.71	0.51,0.38,0.51,0.29,0.73	0.033	NP_001128571.1:p.Arg526%3D,NP_005647.3:p.Arg489%3D	MODERATE				non_essential	viable (MGI)		T	Uncertain significance(1)
chr9:133057819_T_C	GTF3C5	missense_variant	I,D,N,S,U	10,1,6,0,4	21	17,4.5,3,0.39,6.9	31.4	0.67	1,0.33,0.36,0.25,0.4	0.033	NP_001116295.1:p.Phe474Leu,NP_001273638.1:p.Phe293Leu,NP_036219.2:p.Phe467Leu	MODERATE				essential
chr10:1019517_T_A	IDI2	stop_lost	I,D,N,S,U,F	7,113,91,7,142,78	438	7.4,124,85,12,171,80	478	0.92	0.7,1.7,1.9,1.4,2,1.9	0.034	NP_150286.1:p.Ter228CysextTer23	HIGH				non_essential
chr17:59866698_T_C	TUBD1	missense_variant	I	0	0	3.4	3.39	0	0.47	0.034	NP_001180538.1:p.Lys274Arg,NP_001180539.1:p.Lys329Arg,NP_001180541.1:p.Lys155Arg,NP_001180542.1:p.Lys113Arg,NP_057345.2:p.Lys329Arg	MODERATE				non_essential
chr17:78134866_G_A	TMC8	splice_region_variant	I,N	0,0	0	2.8,0.52	3.37	0	0.43,0.15	0.034	NM_152468.4:c.988-4G>A	MODERATE	AR	OMIM:618231		non_essential	viable (MGI)		A	Likely benign(1)
chr1:89382716_CTGTTCA_C	GBP6	inframe_deletion	D,U	0,1	1	1.2,4	5.2	0.19	0.17,0.31	0.034	NP_001307186.1:p.Val273_Gln274del,NP_940862.2:p.Val403_Gln404del	MODERATE				non_essential	viable (IMPC)
chr1:203085852_C_T	MYOG	missense_variant	I,N,U,F	1,23,14,0	38	2.6,29,18,1.7	51.1	0.74	0.41,1.1,0.64,0.28	0.034	NP_002470.2:p.Arg37Gln	MODERATE				non_essential	lethal (MGI)
chr13:21155813_TA_T	SKA3	splice_region_variant	I,D,N,S,U	1383,2156,1369,324,2230	7462	1334,2250,1435,316,2285	7621	0.98	9.4,7.4,7.7,7.1,7.3	0.034	NM_145061.5:c.1120-3delT	MODERATE				essential
chr16:72798719_TAA_TAAAA	ZFHX3	splice_region_variant	I,U	27,62	89	38,70	108	0.82	1.6,1.3	0.034	NM_001164766.1:c.1226-7_1226-6dupTT,NM_006885.3:c.3968-7_3968-6dupTT	MODERATE	AD,Somatic	OMIM:176807		non_essential	lethal;subviable (MGI)		T	Benign(1)
chr9:136955391_G_A	LCN12	missense_variant	I,D,N,S,U,F	358,735,304,76,1397,93	2963	346,742,349,78,1447,102	3064	0.97	4.8,4.3,3.8,3.6,5.8,2.1	0.034	NP_848631.2:p.Val191Ile	MODERATE				non_essential
chr8:31157423_C_A	WRN	missense_variant	U,F	0,0	0	3.1,0.25	3.36	0	0.27,0.11	0.035	NP_000544.2:p.Ser1292Tyr	MODERATE	AR	OMIM:277700		non_essential	subviable (MGI)		A	Benign(1); not provided(1); Uncertain significance(3)
chr1:13780748_C_T	PRDM2	missense_variant	I,D,N,S,U	0,0,0,0,1	1	0.74,1.9,0.84,1,0.68	5.16	0.19	0.22,0.21,0.19,0.41,0.13	0.035	NP_001007258.1:p.Pro784Ser,NP_036363.2:p.Pro985Ser,NP_056950.2:p.Pro985Ser	MODERATE				non_essential	viable (IMPC)
chr15:79898938_T_A	ST20	missense_variant	I	11	11	19	19	0.58	1.1	0.035	NP_001094349.1:p.Tyr78Phe,NP_001094350.1:p.Tyr78Phe,NP_001186686.1:p.Tyr78Phe	MODERATE				non_essential
chr7:45082873_C_G	NACAD	missense_variant	I	1	1	5.2	5.17	0.19	0.58	0.035	NP_001139806.1:p.Val1103Leu	MODERATE				non_essential	viable (IMPC)
chr3:31990403_G_A	ZNF860	missense_variant	N,S,F	1,1,9	11	0.23,0.062,19	19	0.58	0.098,0.1,0.91	0.035	NP_001131146.2:p.Val442Ile	MODERATE				non_essential
chr1:46673263_C_T	TEX38	missense_variant	D,N,S,U,F	14,9,10,7,61	101	15,6.6,6.4,6.3,86	121	0.83	0.61,0.52,1,0.38,2	0.035	NP_001138946.1:p.Ser143Phe,NP_001287792.1:p.Ser89Phe,NP_001287793.1:p.Ser67Phe	MODERATE				non_essential	viable (IMPC)
chr1:92832120_G_C	RPL5	splice_region_variant	D,N,S,U	12,3,0,5	20	15,3.1,1.1,11	30	0.67	0.6,0.36,0.42,0.51	0.035	NM_000969.3:c.3+3G>C	MODERATE	AD	OMIM:612561		essential	lethal (MGI)		C	Benign(2); Likely benign(3)
chr9:35101912_G_A	STOML2	missense_variant	F	24	24	35	34.8	0.69	1.2	0.035	NP_001273960.1:p.Pro112Ser,NP_001273961.1:p.Pro61Ser,NP_001273962.1:p.Pro66Ser,NP_038470.1:p.Pro112Ser	MODERATE				non_essential	viable (IMPC)
chr12:7310538_G_A	ACSM4	splice_acceptor_variant	I,D,N,S	0,0,1,0	1	3.8,0.37,0.74,0.26	5.14	0.19	0.5,0.096,0.18,0.21	0.036	NM_001080454.1:c.413-1G>A	HIGH				non_essential
chr1:107749073_G_A	VAV3	missense_variant	I,D,S,F	2,1,0,5	8	0.28,0.41,0.3,14	15.1	0.53	0.14,0.1,0.22,0.79	0.036	NP_006104.4:p.Ser466Phe	MODERATE				non_essential	viable (MGI)
chr11:45252684_C_T	SYT13	missense_variant	I,U	0,2	2	0.69,6	6.73	0.3	0.21,0.37	0.036	NP_001234916.1:p.Val51Ile,NP_065877.1:p.Val195Ile	MODERATE				non_essential
chr20:49249029_C_T	ZNFX1	missense_variant	I	1	1	5.1	5.13	0.19	0.58	0.036	NP_066363.1:p.Arg1332Gln	MODERATE				non_essential	viable (IMPC)
chr16:2799046_G_A	PRSS41	missense_variant	I,U	4,12	16	7,18	25.1	0.64	0.68,0.65	0.036	NP_001128558.1:p.Arg73His	MODERATE
chr19:35557759_C_T	ATP4A	missense_variant	I,D,S,U	24,4,0,3	31	30,3.5,1.1,7.9	42.9	0.72	1.4,0.29,0.43,0.43	0.036	NP_000695.2:p.Ser530Asn	MODERATE				non_essential	viable (MGI)		T	Likely benign(1)
chr17:61776458_C_CAA	BRIP1	frameshift_variant	I	0	0	3.3	3.3	0	0.46	0.037	NP_114432.2:p.Leu680PhefsTer9	HIGH	AD,AR,Heterogeneous,Somatic	OMIM:114480,OMIM:609054		non_essential	viable (IMPC)		C, CAA	Likely pathogenic(2); not provided(1); Pathogenic(8), Pathogenic(1)
chr16:86568666_A_G	FOXC2	missense_variant	D,N,S	0,0,0	0	2.1,1.1,0.076	3.3	0	0.23,0.21,0.11	0.037	NP_005242.1:p.Gln444Arg	MODERATE	AD	OMIM:153400		non_essential	lethal;subviable (MGI)		G	Likely benign(1); Uncertain significance(1)
chr10:97600168_G_T	HOGA1	splice_region_variant	I,U	0,1	1	1.1,4	5.11	0.2	0.27,0.3	0.037	NM_138413.3:c.700+5G>T	MODERATE	AR	OMIM:613616		non_essential	viable (MGI)		T	Pathogenic(9)
chr19:18258063_C_T	KIAA1683	missense_variant	I,D,N,S,U	4,0,0,1,3	8	6.3,2.8,0.8,0.43,4.7	15	0.53	0.64,0.26,0.18,0.26,0.33	0.037	NP_001138776.1:p.Arg1074His,NP_001138777.1:p.Arg841His,NP_079525.1:p.Arg887His	MODERATE
chr6:10876564_A_G	GCM2	splice_region_variant	I,U	2,5	7	8.5,5.1	13.7	0.51	0.74,0.35	0.037	NM_004752.3:c.344-7T>C	MODERATE	AD	OMIM:617343		non_essential	subviable (MGI)		G	Likely benign(1); Uncertain significance(1)
chr6:129192692_A_G	LAMA2	missense_variant	I,D,U	0,0,2	2	0.31,1,5.3	6.7	0.3	0.14,0.16,0.35	0.037	NP_000417.2:p.Ser541Gly,NP_001073291.1:p.Ser541Gly	MODERATE	AR	OMIM:607855,OMIM:618138		non_essential	subviable (MGI)		G	Benign(1); Likely benign(1); Uncertain significance(4)
chr5:73447067_G_GGCGGCC	FOXD1	inframe_insertion	S,U	1,0	1	0.68,4.4	5.1	0.2	0.33,0.32	0.037	NP_004463.1:p.Ala433_Ala434dup	MODERATE					lethal (MGI)
chr11:17495613_C_T	USH1C	missense_variant	I,U,F	1,13,1	15	0.73,23,0.51	23.8	0.63	0.22,0.72,0.15	0.037	NP_710142.1:p.Ala871Thr	MODERATE	AR,Heterogeneous	OMIM:276900,OMIM:276904,OMIM:602092		non_essential	viable (IMPC)		T	Benign(3); Uncertain significance(1)
chr8:76851621_A_G	ZFHX4	missense_variant	I,U,F	4,0,11	15	4,0.57,19	23.8	0.63	0.51,0.12,0.93	0.037	NP_078997.4:p.His1567Arg	MODERATE	AD	OMIM:178300		non_essential
chr9:5832849_G_A	ERMP1	missense_variant	I,D,N,S,U,F	3,11,4,0,12,1	31	1.5,12,3.7,1.4,23,0.52	42.8	0.72	0.31,0.55,0.39,0.47,0.74,0.15	0.037	NP_079172.2:p.Ala60Val	MODERATE				non_essential	viable (IMPC)
chr7:99923585_G_A	GJC3	missense_variant	D,N,S,U,F	438,271,93,377,188	1367	440,238,90,381,286	1435	0.95	3.3,3.1,3.8,3,3.6	0.037	NP_853516.1:p.Ala267Val	MODERATE				non_essential	viable (IMPC)
chr14:21394075_T_C	CHD8	missense_variant	I	1	1	5.1	5.07	0.2	0.58	0.038	NP_001164100.1:p.Glu1907Gly,NP_065971.2:p.Glu1628Gly	MODERATE	ADgermlinedenovomutation	OMIM:615032		non_essential	lethal (IMPC)
chr9:132988251_C_T	GFI1B	missense_variant	I,U,F	0,1,0	1	1.6,3,0.44	5.09	0.2	0.33,0.27,0.14	0.038	NP_001128503.1:p.Ser98Leu,NP_004179.3:p.Ser98Leu	MODERATE	AD,AR	OMIM:187900		non_essential	lethal (IMPC)	E18.5	T	Benign(1)
chr9:34648170_A_G	GALT	missense_variant,splice_region_variant	D,N,S,U	1,0,0,2	3	2.4,0.43,0.17,5.2	8.18	0.37	0.24,0.13,0.16,0.35	0.038	NP_000146.2:p.Gln188Arg,NP_001245261.1:p.Gln79Arg	MODERATE	AR	OMIM:230400		non_essential	viable (MGI)		G	Pathogenic(17)
chr1:205843751_A_G	PM20D1	missense_variant	U,F	2,1	3	7.6,0.55	8.17	0.37	0.42,0.16	0.038	NP_689704.4:p.Met248Thr	MODERATE				non_essential	viable (MGI)		G	Likely benign(1)
chr11:6628664_A_T	DCHS1	missense_variant	F	5	5	11	11	0.45	0.7	0.038	NP_003728.1:p.Asp1776Glu	MODERATE	AD,AR	OMIM:601390,OMIM:607829		non_essential	lethal (MGI)		T	Benign(1)
chr5:97006208_C_T	LNPEP	missense_variant	I,D,N,S,U,F	237,239,118,47,131,202	974	255,239,131,52,140,214	1031	0.94	4.1,2.4,2.3,2.9,1.8,3.1	0.038	NP_005566.2:p.Pro641Ser,NP_787116.2:p.Pro627Ser	MODERATE				non_essential	viable (MGI)
chr17:75630842_G_T	RECQL5	splice_region_variant	D,S	2437,345	2782	2525,352	2877	0.97	8.1,7.8	0.038	NM_004259.6:c.1586-5C>A	MODERATE				non_essential	viable (MGI)		GTGT	Benign(1)
chr20:3148208_A_G	FASTKD5	missense_variant	I,D,U	0,2,0	2	0.28,4.3,2	6.65	0.3	0.13,0.33,0.22	0.039	NP_068598.1:p.Ile288Thr	MODERATE				non_essential	lethal (IMPC);viable (IMPC)	E9.5
chr8:132129618_C_T	KCNQ3	missense_variant	I,D,N	7,1,0	8	14,1.1,0.28	14.9	0.54	0.94,0.16,0.11	0.039	NP_001191753.1:p.Asp635Asn,NP_004510.1:p.Asp755Asn	MODERATE	AD	OMIM:121201		non_essential	subviable (MGI)		T	Likely benign(6); Pathogenic(1)
chr18:23503683_C_A	C18orf8	missense_variant	D,S,U,F	0,0,2,0	2	1.7,0.26,4.4,0.23	6.65	0.3	0.2,0.21,0.32,0.1	0.039	NP_001263271.1:p.Pro22His,NP_001305638.1:p.Pro22His,NP_037458.3:p.Pro22His	MODERATE							A	Likely benign(1)
chr5:135343173_G_A	C5orf66	missense_variant	I	1063	1063	1122	1122	0.95	8.6	0.039	NP_001264277.1:p.Ala49Thr	MODERATE
chr2:231460694_CTCATCATCTTCATCA_CTCATCTTCATCA	NCL	inframe_deletion	U	16	16	25	24.9	0.64	0.76	0.039	NP_005372.2:p.Asp261del	MODERATE				essential
chr2:126899088_A_G	LOC101929926	stop_gained	F	381	381	417	417	0.91	4.3	0.04	NM_001322244.1:c.145+25A>G	HIGH
chr19:4694712_C_T	DPP9	missense_variant	I,U	0,0	0	1.3,1.9	3.21	0	0.29,0.21	0.04	NP_631898.3:p.Val489Ile	MODERATE				non_essential	lethal (IMPC)
chr15:48269652_G_T	SLC12A1	splice_region_variant	I,D,N,S	0,1,0,0	1	1.5,2.5,0.67,0.4	5.01	0.2	0.31,0.24,0.17,0.25	0.04	NM_000338.2:c.2296-6G>T,NM_001184832.1:c.2296-6G>T	MODERATE	AR,Heterogeneous	OMIM:601678		non_essential	lethal (MGI)		T	Benign(2)
chr6:46596042_C_T	CYP39A1	missense_variant	I,U	0,0	0	2.7,0.53	3.19	0	0.42,0.11	0.041	NP_001265667.1:p.Arg317His,NP_001265668.1:p.Arg165His,NP_057677.2:p.Arg337His	MODERATE				non_essential	viable (MGI)
chr17:73447607_G_A	SDK2	splice_region_variant	I,D,N,S,U,F	0,0,1,0,0,1	2	1.1,1.2,2.5,0.79,0.59,0.37	6.57	0.3	0.27,0.17,0.33,0.36,0.12,0.13	0.041	NM_001144952.1:c.613+8C>T	MODERATE				non_essential	viable (MGI)
chr3:46717781_C_T	PRSS50	missense_variant	I	7	7	13	13.5	0.52	0.94	0.041	NP_037402.1:p.Arg15Gln	MODERATE				non_essential	viable (MGI)
chr3:47037660_A_G	SETD2	splice_region_variant	I	9	9	16	16.1	0.56	1	0.041	NM_014159.6:c.7350+6T>C	MODERATE	AD	OMIM:616831		essential	lethal (MGI)		G	Uncertain significance(1)
chr19:52439163_A_C	ZNF534	missense_variant	D,N,S,U	2,4,1,0	7	4.6,5.5,0.35,3	13.5	0.52	0.34,0.48,0.24,0.26	0.041	NP_001137410.1:p.His568Pro,NP_001137411.1:p.His581Pro	MODERATE				non_essential
chr17:68906161_G_T	ABCA8	missense_variant,splice_region_variant	U	2	2	6.6	6.57	0.3	0.39	0.041	NP_001275914.1:p.Leu761Ile,NP_001275915.1:p.Leu761Ile,NP_009099.1:p.Leu721Ile	MODERATE				non_essential	subviable (IMPC);viable (IMPC)
chr2:101422387_T_A	RFX8	missense_variant	U	4	4	9.5	9.46	0.42	0.47	0.041	NP_001139136.1:p.Gln53Leu	MODERATE				non_essential
chr9:131077182_C_A	LAMC3	splice_region_variant	F	9	9	16	16.1	0.56	0.85	0.041	NM_006059.3:c.3630-5C>A	MODERATE	AR	OMIM:614115		non_essential	viable (IMPC)		A, T	Benign(1), Likely benign(1)
chr17:47733553_C_G	TBX21	missense_variant	I,D,N,S,U,F	92,203,82,16,275,13	681	110,214,86,24,285,9	728	0.94	2.7,2.3,1.9,2,2.6,0.63	0.041	NP_037483.1:p.His33Gln	MODERATE	AR	OMIM:208550		non_essential	viable (MGI)
chr20:57496360_C_A	CTCFL	missense_variant	I,D,N,S,U,F	1019,5184,2375,715,6005,3120	18418	967,5221,2434,727,6133,3174	18655	0.99	7.9,11,10,11,12,12	0.041	NP_001255972.1:p.Ala665Ser	MODERATE				non_essential	viable (MGI)
chr11:133920381_G_A	IGSF9B	missense_variant	D,S,U,F	1,1,0,22	24	0.52,0.49,0.53,33	34.3	0.7	0.11,0.28,0.11,1.2	0.041	NP_001264214.1:p.Ala1115Val	MODERATE				non_essential	viable (IMPC)
chr4:76754675_C_T	SHROOM3	missense_variant	F	47	47	61	60.7	0.77	1.6	0.041	NP_065910.3:p.Pro1398Ser	MODERATE				non_essential	lethal (MGI)
chr18:76496529_CG_CGG	C18orf65	frameshift_variant	I	6102	6102	6239	6239	0.98	20	0.042	NP_001259022.2:p.Ala113GlyfsTer6	HIGH
chr1:46192097_C_T	POMGNT1	splice_donor_variant	D,N,S,F	0,0,0,0	0	1.1,0.44,0.32,1.3	3.17	0	0.16,0.14,0.23,0.24	0.042	NM_001243766.1:c.1539+1G>A,NM_001290129.1:c.1473+1G>A,NM_001290130.1:c.1110+1G>A,NM_017739.3:c.1539+1G>A	HIGH	AR	OMIM:253280,OMIM:613151,OMIM:613157,OMIM:617123	(OMIM:253280) Onset prenatally or at birth,Severe disorder,Majority of WWS patients die within the first year of life,Patients with MEB have less severe features and longer survival,Patients with MEB may acquire ability to walk and a few words,Genetic heterogeneity,Variable phenotype,Two patients with a WWS phenotype have been reported	non_essential	lethal;subviable (MGI)		A, T	Likely pathogenic(1); Pathogenic(9), Pathogenic(2)	LC
chr12:101649313_G_A	MYBPC1	missense_variant	I,D,U	0,0,0	0	0.22,0.37,2.6	3.16	0	0.12,0.095,0.24	0.042	NP_001241647.1:p.Arg392Lys,NP_001241648.1:p.Arg392Lys,NP_001241649.1:p.Arg380Lys,NP_001241650.1:p.Arg373Lys,NP_001241651.1:p.Arg366Lys,NP_001241652.1:p.Arg379Lys,NP_002456.2:p.Arg417Lys,NP_996555.1:p.Arg417Lys,NP_996556.1:p.Arg392Lys,NP_996557.1:p.Arg392Lys	MODERATE	AD,AR	OMIM:614335,OMIM:614915,OMIM:618524	(OMIM:614915) Clinical details not provided beyond a statement that the phenotype is 'identical to that of LCCS3' ,Death due to respiratory insufficiency within minutes to hours after birth	non_essential			A	Benign(1)
chr4:37590453_C_T	C4orf19	missense_variant	I,D,U	0,0,0	0	0.18,2.3,0.71	3.16	0	0.11,0.24,0.13	0.042	NP_001098099.1:p.Thr133Ile,NP_060772.2:p.Thr133Ile	MODERATE				non_essential
chr19:7670254_T_A	RETN	missense_variant	I,U	2,1	3	7.3,0.66	8.01	0.37	0.69,0.12	0.042	NP_001180303.1:p.Cys78Ser,NP_065148.1:p.Cys78Ser	MODERATE	AD	OMIM:125853		non_essential	viable (MGI)
chr1:154602065_G_C	ADAR	missense_variant	N,U	1,4	5	3.4,7.3	10.8	0.46	0.38,0.41	0.042	NP_001102.2:p.Pro193Ala,NP_056655.2:p.Pro193Ala,NP_056656.2:p.Pro193Ala	MODERATE	AD,AR	OMIM:127400,OMIM:615010		non_essential	lethal (IMPC)		C	Likely benign(2); Likely pathogenic(3); Pathogenic(8); Uncertain significance(2)
chr11:69773407_G_A	FGF4	missense_variant	I,D,N,S,U,F	39,7,3,0,2,0	51	48,7.9,2.5,1.6,4.7,0.55	65.1	0.78	1.8,0.44,0.32,0.51,0.33,0.16	0.042	NP_001998.1:p.Pro175Ser	MODERATE				non_essential	lethal (IMPC)	E9.5
chr13:21382981_G_A	ZDHHC20	missense_variant	I,U,F	19,28,1	48	22,40,0.51	61.7	0.78	1.2,0.96,0.15	0.042	NP_001273567.1:p.Arg232Cys,NP_694983.2:p.Arg295Cys	MODERATE				non_essential	viable (IMPC)
chr3:49510793_A_G	DAG1	missense_variant	I,D,N,S,U,F	12,18,31,7,57,12	137	21,22,26,3.9,78,8.7	159	0.86	1.2,0.72,1,0.79,1.3,0.62	0.042	NP_001159400.2:p.Ile87Val,NP_001171105.1:p.Ile87Val,NP_001171106.1:p.Ile87Val,NP_001171107.1:p.Ile87Val,NP_001171108.1:p.Ile87Val,NP_001171109.1:p.Ile87Val,NP_001171110.1:p.Ile87Val,NP_001171111.1:p.Ile87Val,NP_001171112.1:p.Ile87Val,NP_001171113.1:p.Ile87Val,NP_001171114.1:p.Ile87Val,NP_001171115.1:p.Ile87Val,NP_004384.4:p.Ile87Val	MODERATE	AR	OMIM:613818,OMIM:616538	(OMIM:616538) Onset in infancy,Variable severity,Death in first days of life (family B),Two unrelated families have been reported (last curated August 2015),(PMID:25934851) BIALLELIC MUSCULAR DYSTROPHY-DYSTROGLYCANOPATHY LIMB-GIRDLE TYPE C7	non_essential	subviable (MGI)		G	Benign(3); Likely benign(3)
chr7:151235545_G_A	CHPF2	missense_variant	I,N,S,U,F	75,68,12,10,124	289	82,66,14,12,145	320	0.9	2.3,1.7,1.5,0.53,2.5	0.042	NP_001271224.1:p.Arg246His,NP_061888.1:p.Arg254His	MODERATE				non_essential			A	Benign(1)
chr17:16447873_C_G	LRRC75A	missense_variant	F	53	53	67	67.3	0.79	1.7	0.042	NP_001107039.1:p.Gly155Arg	MODERATE				non_essential
chr7:100859917_G_A	SLC12A9	missense_variant	I,N,F	0,0,0	0	0.23,1.6,1.3	3.15	0	0.12,0.26,0.24	0.043	NP_001254741.1:p.Arg337His,NP_001254743.1:p.Arg248His,NP_064631.2:p.Arg337His	MODERATE				non_essential
chr12:6601978_A_C	CHD4	missense_variant	I	6	6	12	12.1	0.5	0.89	0.043	NP_001264.2:p.Asp140Glu,NP_001284482.1:p.Asp133Glu	MODERATE	AD	OMIM:617159		essential	lethal (MGI)	E9.5	C	Benign(1)
chr1:230687086_C_G	COG2	missense_variant	I,U,F	7,2,3	12	11,8,0.53	19.8	0.61	0.86,0.43,0.15	0.043	NP_001138508.1:p.Thr511Ser,NP_031383.1:p.Thr511Ser	MODERATE	AR	OMIM:617395		essential	lethal (IMPC)		G	Likely benign(1)
chr8:25317094_C_T	DOCK5	missense_variant	I,D,U,F	14,10,29,2	55	19,14,34,1.6	69.5	0.79	1.1,0.6,0.89,0.27	0.043	NP_079216.4:p.Thr469Met	MODERATE				non_essential	viable (MGI)		T	Benign(1)
chr9:133255929_C_T	ABO	missense_variant	I,D,N,S,U,F	90,119,72,7,208,55	551	85,113,79,15,219,81	593	0.93	2.4,1.7,1.8,1.6,2.3,1.9	0.043	NP_065202.2:p.Gly267Arg	MODERATE					viable (IMPC)
chr1:16986101_T_A	ATP13A2	missense_variant	D,N,S,U	10,10,4,11	35	9.6,15,2,20	46.9	0.75	0.49,0.8,0.57,0.68	0.043	NP_001135446.1:p.Thr1121Ser	MODERATE	AR	OMIM:606693,OMIM:617225		non_essential	viable (IMPC)		A	Benign(1); Likely benign(1); Uncertain significance(1)
chr16:30761216_CG_C	C16orf93	frameshift_variant	I	2	2	6.5	6.47	0.31	0.65	0.044	NP_001014979.2:p.Arg73AspfsTer26,NP_001182549.1:p.Arg73AspfsTer26	HIGH
chr9:128321707_CG_C	TRUB2	frameshift_variant	D,S,U,F	0,0,0,1	1	2.5,0.14,1.8,0.49	4.89	0.2	0.25,0.15,0.2,0.15	0.044	NP_056494.1:p.Ala45LeufsTer21	HIGH				non_essential	lethal (IMPC)
chr1:32895300_C_T	TMEM54	splice_region_variant	I	3	3	7.9	7.94	0.38	0.72	0.044	NM_033504.2:c.594+5G>A	MODERATE				non_essential
chr17:42322333_C_G	STAT3	missense_variant	I	8	8	15	14.7	0.54	0.98	0.044	NP_003141.2:p.Gly684Arg,NP_644805.1:p.Gly684Arg,NP_998827.1:p.Gly684Arg	MODERATE	AD	OMIM:147060,OMIM:615952		non_essential	lethal;subviable;viable (MGI)		G	Uncertain significance(1)
chr12:111644306_G_T	BRAP	missense_variant	S,F	0,8	8	0.04,15	14.7	0.54	0.081,0.81	0.044	NP_006759.3:p.Gln558Lys	MODERATE				non_essential	lethal (IMPC)
chr12:5494441_G_A	NTF3	missense_variant	F	7	7	13	13.4	0.52	0.77	0.044	NP_001096124.1:p.Gly89Glu,NP_002518.1:p.Gly76Glu	MODERATE				non_essential	lethal;subviable (MGI)		A	Likely benign(1)
chr1:52361540_TTCCTCC_T	CC2D1B	inframe_deletion	I,U	3,21	24	4.9,29	34.1	0.7	0.57,0.82	0.044	NP_115825.1:p.Glu96_Glu97del	MODERATE				non_essential	viable (MGI)
chr19:4312045_C_G	FSD1	missense_variant	I,D,N,S,U,F	45,420,189,66,352,186	1258	53,451,175,55,408,178	1320	0.95	1.9,3.4,2.7,3,3.1,2.8	0.044	NP_077309.1:p.Leu232Val	MODERATE				non_essential
chr4:8587259_G_A	GPR78	missense_variant	I,D,N,S,F	151,244,214,47,16	672	123,260,234,49,53	718	0.94	2.8,2.6,3.3,2.8,1.5	0.044	NP_543009.2:p.Ala330Thr	MODERATE				non_essential
chr10:73648129_G_T	SYNPO2L	missense_variant	I,U,F	0,4,1	5	0.57,9.9,0.25	10.7	0.47	0.19,0.48,0.1	0.045	NP_001107605.1:p.Pro508His,NP_079151.2:p.Pro284His	MODERATE				non_essential
chr11:108315883_G_A	ATM	missense_variant	I,D,N,S,U	0,1,0,0,0	1	0.66,1.7,0.79,0.64,1.1	4.87	0.21	0.21,0.2,0.18,0.32,0.16	0.045	NP_000042.3:p.Gly2023Arg	MODERATE	AD,AR,Heterogeneous,Somatic	OMIM:114480,OMIM:208900		non_essential	lethal;subviable;viable (MGI)		A	Benign(3); Likely benign(5); not provided(1); Uncertain significance(4)
chr13:91728575_G_A	GPC5	missense_variant	I,F	1,0	1	4.5,0.42	4.87	0.21	0.54,0.14	0.045	NP_004457.1:p.Ser355Asn	MODERATE				non_essential	viable (IMPC)
chr6:41786980_G_A	PRICKLE4	missense_variant	D,N,S,U	0,2,0,1	3	2.3,1.1,0.22,4.3	7.92	0.38	0.24,0.21,0.19,0.32	0.045	NP_037529.3:p.Asp336Asn	MODERATE				non_essential	viable (IMPC)
chr1:53078925_T_C	PODN	missense_variant	I,U	2876,5998	8874	2914,6121	9035	0.98	14,12	0.045	NP_001186009.1:p.Val501Ala,NP_001186010.1:p.Val501Ala,NP_001186011.1:p.Val378Ala,NP_714914.2:p.Val520Ala	MODERATE				non_essential
chr12:2858912_G_A	FOXM1	missense_variant	I,U	0,42	42	0.3,54	54.7	0.77	0.14,1.1	0.045	NP_001230017.1:p.Pro658Leu,NP_001230018.1:p.Pro657Leu,NP_068772.2:p.Pro673Leu,NP_973731.1:p.Pro711Leu,NP_973732.1:p.Pro658Leu	MODERATE				non_essential	lethal (MGI)		A	Likely benign(1)
chr2:74211765_A_G	MTHFD2	missense_variant	I,N	0,0	0	1.4,1.7	3.08	0	0.3,0.27	0.046	NP_006627.2:p.Asp263Gly	MODERATE				non_essential	lethal;subviable (MGI)	E15.5
chr14:24259813_T_C	TGM1	splice_acceptor_variant	I,N	2,0	2	5,1.4	6.41	0.31	0.57,0.24	0.046	NM_000359.2:c.877-2A>G	HIGH	AR	OMIM:242300		non_essential	lethal (MGI)		C	Pathogenic(6)
chr7:95485991_CT_C	ASB4	frameshift_variant	I	2	2	6.4	6.42	0.31	0.65	0.046	NP_057200.1:p.Val8SerfsTer9,NP_665879.1:p.Val8SerfsTer9	HIGH				non_essential	viable (MGI)
chr6:52284796_G_A	MCM3	missense_variant	I,F	7,1	8	14,0.9	14.6	0.55	0.94,0.2	0.046	NP_001257401.1:p.Pro8Ser,NP_002379.3:p.Ser5Phe	MODERATE				essential	lethal;subviable (MGI)
chr10:94171182_C_T	PLCE1	missense_variant,splice_region_variant	I,D,N,S,U	2,9,3,0,1	15	1.5,11,5.9,1.7,3	23.3	0.64	0.31,0.53,0.49,0.52,0.26	0.046	NP_001159451.1:p.Arg191Cys,NP_001275918.1:p.Arg499Cys,NP_057425.3:p.Arg499Cys	MODERATE	AR	OMIM:610725		non_essential	viable (IMPC)		T	Likely benign(1); Uncertain significance(2)
chr11:102579077_C_G	MMP20	missense_variant	I,D,N,S,U	0,4,1,0,9	14	0.14,6.5,1.4,0.4,14	22.1	0.63	0.094,0.4,0.24,0.26,0.56	0.046	NP_004762.2:p.Gly438Ala	MODERATE	AR	OMIM:612529		non_essential	viable (MGI)		G	Likely benign(1); Uncertain significance(1)
chr7:2256917_A_G	SNX8	missense_variant	I,D,N,S,U	3,6,3,2,2	16	2.4,11,2.9,2,6.4	24.5	0.65	0.39,0.52,0.35,0.56,0.39	0.046	NP_037453.1:p.Ile414Thr	MODERATE				non_essential	viable (IMPC)
chr4:174493179_C_T	HPGD	missense_variant	N,U	6,29	35	6.5,40	46.7	0.75	0.52,0.97	0.046	NP_000851.2:p.Asp212Asn,NP_001243230.1:p.Asp91Asn,NP_001243235.1:p.Asp144Asn,NP_001243236.1:p.Asp91Asn	MODERATE	AR	OMIM:119900,OMIM:259100		non_essential	lethal (MGI)		T	Benign(3)
chr15:45402956_G_T	SPATA5L1	missense_variant	D,U	0,0	0	1.4,1.6	3.05	0	0.19,0.19	0.047	NP_001310569.1:p.Gly176Val,NP_076968.2:p.Gly176Val	MODERATE				essential
chr14:38254835_AGAG_A	CLEC14A	inframe_deletion	I,U	1,0	1	1.4,3.4	4.81	0.21	0.31,0.28	0.047	NP_778230.1:p.Ser396del	MODERATE				non_essential	viable (MGI)
chr14:99865589_G_A	EML1	missense_variant	I,N	3,1	4	8.7,0.55	9.26	0.43	0.75,0.15	0.047	NP_001008707.1:p.Gly109Asp,NP_004425.2:p.Gly109Asp	MODERATE	AR	OMIM:600348		non_essential	viable (IMPC)		A	Benign(1)
chr2:233481270_AATC_A	USP40	inframe_deletion	I,U	2,1	3	5.8,2.1	7.86	0.38	0.61,0.22	0.047	NP_060688.1:p.Asp1188del	MODERATE				non_essential	viable (IMPC)
chr1:116579663_GTCGTCC_GTCCTCCTCGTCC	IGSF3	protein_altering_variant	U	1	1	4.8	4.83	0.21	0.34	0.047	NP_001007238.1:p.Asp1020delinsGluArgSer,NP_001533.2:p.Asp1040delinsGluArgSer	MODERATE	AR	OMIM:149700		non_essential
chr13:28467129_C_G	FLT1	missense_variant,splice_region_variant	I,D,F	0,3,62	65	0.33,1.1,79	80.2	0.81	0.15,0.16,1.9	0.047	NP_001153392.1:p.Arg54Ser,NP_001153502.1:p.Arg54Ser,NP_001153503.1:p.Arg54Ser,NP_002010.2:p.Arg54Ser	MODERATE				non_essential	lethal;subviable (MGI)
chr19:35765126_C_T	PROSER3	missense_variant	I,D,N,S,U	16,2,9,2,1	30	21,5.6,6,1.7,6.4	40.9	0.73	1.2,0.37,0.5,0.53,0.39	0.047	NP_001034976.2:p.Ser240Leu	MODERATE
chr2:227981848_C_G	SPHKAP	missense_variant	I,N,U,F	15,44,24,0	83	21,40,37,1.4	99.9	0.83	1.2,1.3,0.93,0.25	0.047	NP_001136116.1:p.Val1658Leu,NP_085126.2:p.Val1629Leu	MODERATE				non_essential	viable (MGI)		G	Benign(1)
chr3:41225327_A_T	CTNNB1	splice_region_variant	I	12	12	20	19.6	0.61	1.1	0.047	NM_001098209.1:c.496-7A>T,NM_001098210.1:c.496-7A>T,NM_001904.3:c.496-7A>T	MODERATE	AD,AR,Heterogeneous,Somatic	OMIM:114500,OMIM:114550,OMIM:132600,OMIM:155255,OMIM:167000,OMIM:615075,OMIM:617572		non_essential	lethal;subviable (MGI)		T	Likely benign(1)
chr7:14736198_GA_C	DGKB	splice_region_variant	I	9105	9105	9266	9266	0.98	25	0.047	NM_004080.2:c.169-5_169-4delTCinsG,NM_145695.2:c.169-5_169-4delTCinsG	MODERATE				non_essential	viable (IMPC)
chr19:54436152_G_C	TTYH1	missense_variant	D,S,U,F	86,39,69,136	330	102,29,61,171	362	0.91	1.6,2.2,1.2,2.8	0.047	NP_001005367.1:p.Glu444Gln	MODERATE				non_essential	lethal (MGI)
chr17:76010322_C_G	EVPL	missense_variant	I,N,U	0,0,0	0	0.82,0.36,1.9	3.03	0	0.23,0.12,0.21	0.048	NP_001307676.1:p.Glu983Asp,NP_001979.2:p.Glu961Asp	MODERATE				non_essential	viable (MGI)
chr4:185259033_C_T	SNX25	missense_variant	I,N,U	0,0,0	0	0.18,0.27,2.6	3.03	0	0.11,0.11,0.25	0.048	NP_001304710.1:p.His70Tyr	MODERATE				non_essential	lethal (IMPC)
chr7:149252726_G_A	ZNF212	missense_variant	U	0	0	3	3.04	0	0.27	0.048	NP_036388.2:p.Gly188Arg	MODERATE				non_essential
chr14:22766676_C_CA	OXA1L	frameshift_variant	I	4	4	9.2	9.23	0.43	0.78	0.048	NP_005006.3:p.Ala54SerfsTer100	HIGH				essential	lethal (MGI)	E9.5
chr11:65045868_G_A	NAALADL1	missense_variant	I	5	5	11	10.6	0.47	0.83	0.048	NP_005459.2:p.Arg664Trp	MODERATE				non_essential
chr8:60741739_T_A	CHD7	missense_variant	I,D,N,S,U,F	169,138,97,7,190,16	617	179,145,79,9.3,225,24	660	0.93	3.4,1.9,1.8,1.2,2.3,1	0.048	NP_001303619.1:p.Ser103Thr,NP_060250.2:p.Ser103Thr	MODERATE	AD,Sporadic	OMIM:214800,OMIM:612370		non_essential	lethal;subviable (MGI)		A	Benign(10); Likely benign(1)
chr17:7174212_C_G	ASGR1	missense_variant	F	16	16	24	24.4	0.66	1	0.048	NP_001184145.1:p.Ala135Pro,NP_001662.1:p.Ala174Pro	MODERATE				non_essential	viable (MGI)
chr8:112346115_T_A	CSMD3	missense_variant	I	0	0	3	3.01	0	0.44	0.049	NP_443132.3:p.Asn2038Tyr,NP_937756.1:p.Asn2142Tyr,NP_937757.1:p.Asn2102Tyr	MODERATE				non_essential	viable (IMPC)
chr9:110400958_A_C	SVEP1	missense_variant	I,D,N,S	1,0,2,0	3	3.6,2.6,1.1,0.43	7.79	0.39	0.49,0.25,0.21,0.26	0.049	NP_699197.3:p.Ser3240Ala	MODERATE				non_essential	lethal (IMPC)
chr19:55738283_T_G	NLRP9	missense_variant	I,U,F	3,22,85	110	11,15,103	129	0.85	0.83,0.59,2.1	0.049	NP_789790.2:p.Lys31Thr	MODERATE				non_essential	viable (IMPC)
chr6:70281012_C_T	COL9A1	missense_variant	I,D,N,S,U	13,9,3,3,7	35	14,18,5.5,1.5,7.3	46.5	0.75	0.96,0.67,0.48,0.49,0.41	0.049	NP_001842.3:p.Gly302Ser,NP_511040.2:p.Gly59Ser	MODERATE	AD,AR	OMIM:614134,OMIM:614135		non_essential	viable (MGI)		T	Benign(1); Likely benign(4)
chr4:25159110_TA_T	SEPSECS	splice_region_variant	U	39	39	51	51	0.76	1.1	0.049	NM_016955.3:c.115-4delT	MODERATE	AR	OMIM:613811		non_essential	lethal (MGI)	E9.5	TA	Benign(1)
chr3:127003462_G_A	PLXNA1	missense_variant	I,D,S,U,F	1,2,0,2,0	5	0.74,4.2,0.39,3.8,1.4	10.5	0.48	0.22,0.32,0.25,0.3,0.25	0.05	NP_115618.3:p.Glu504Lys	MODERATE				non_essential	viable (MGI)
chr7:117652877_C_G	CFTR	missense_variant	I	1	1	4.7	4.74	0.21	0.56	0.05	NP_000483.3:p.Asn1303Lys	MODERATE	AD,AR,Heterogeneous	OMIM:167800,OMIM:211400,OMIM:219700,OMIM:277180		non_essential	lethal;subviable;viable (MGI)		G	not provided(1); Pathogenic(19)
chr20:34637989_GAA_GA	PIGU	splice_region_variant	U	5	5	10	10.5	0.48	0.49	0.05	NM_080476.4:c.319-5delT	MODERATE	AR	OMIM:618590		non_essential	lethal (IMPC)
chr15:45403250_G_T	SPATA5L1	missense_variant	I,D,S,U,F	28,73,6,107,43	257	32,87,6.7,113,46	285	0.9	1.4,1.5,1,1.6,1.4	0.05	NP_001310569.1:p.Arg274Leu,NP_076968.2:p.Arg274Leu	MODERATE				essential
chr2:227082177_C_G	COL4A4	missense_variant	I,N,U,F	300,303,474,105	1182	298,315,522,105	1240	0.95	4.4,3.6,3.5,2.2	0.05	NP_000083.3:p.Gly545Ala	MODERATE	AD,AR,Heterogeneous	OMIM:141200,OMIM:203780		non_essential	viable (IMPC)		G	Benign(6)
chr22:40926388_C_G	XPNPEP3	missense_variant	I,U,F	1,1,12	14	0.99,2,19	21.9	0.64	0.25,0.21,0.92	0.05	NP_071381.1:p.Pro493Ala	MODERATE	AR	OMIM:613159		non_essential	viable (IMPC)		G	Benign(1); Uncertain significance(2)
chr2:17781726_CAAGTT_C	GEN1	frameshift_variant	I,D,N,S,U,F	2652,5502,3257,846,5677,2202	20136	2710,5614,3297,867,5709,2172	20370	0.99	13,12,12,12,12,9.8	0.051	NP_001123481.2:p.Lys839GlufsTer2,NP_872431.4:p.Lys839GlufsTer2	HIGH				non_essential	viable (MGI)
chr2:27483350_C_T	IFT172	missense_variant	I	0	0	3	2.97	0	0.44	0.051	NP_056477.1:p.Gly170Asp	MODERATE	AR	OMIM:615630,OMIM:616394		non_essential	lethal (MGI)	E12.5
chr8:100952842_G_A	YWHAZ	splice_region_variant	I,D,U	0,0,0	0	1.8,0.53,0.7	2.98	0	0.34,0.11,0.13	0.051	NM_001135699.1:c.-12+8C>T	MODERATE				essential	subviable (MGI)
chr15:55620127_T_C	PRTG	missense_variant	F	0	0	3	2.98	0	0.36	0.051	NP_776175.2:p.His1113Arg	MODERATE				non_essential
chr18:59436065_T_G	CCBE1	missense_variant	I,U	1,1	2	3.5,2.8	6.26	0.32	0.48,0.25	0.051	NP_597716.1:p.Lys355Thr	MODERATE	AR	OMIM:235510	(PMID:19911200) BIALLELIC HENNEKAM LYMPHANGIECTASIA-LYMPHEDEMA SYNDROME	non_essential	lethal (MGI)		G	Uncertain significance(1)
chr19:7647401_G_C	STXBP2	missense_variant	I,U	0,1	1	0.64,4.1	4.71	0.21	0.2,0.31	0.051	NP_001120868.1:p.Arg526Pro,NP_001258963.1:p.Arg540Pro,NP_008880.2:p.Arg529Pro	MODERATE	AR	OMIM:613101		non_essential	lethal (MGI)		A, C	Likely benign(1); Uncertain significance(1), Uncertain significance(1)
chr5:26885686_C_T	CDH9	missense_variant	I,D,U	0,2,0	2	0.17,4.8,1.3	6.27	0.32	0.11,0.34,0.18	0.051	NP_057363.3:p.Ala604Thr	MODERATE				non_essential	viable (MGI)
chr7:117718053_T_C	CTTNBP2	missense_variant	I,D,N,S,U,F	0,2,1,1,2,0	6	0.3,3.7,0.93,0.37,6.2,0.28	11.8	0.51	0.14,0.3,0.2,0.25,0.38,0.11	0.051	NP_219499.1:p.Thr1571Ala	MODERATE				non_essential	viable (IMPC)
chr3:55888533_T_G	ERC2	missense_variant	N,U	1,0	1	2.5,2.2	4.72	0.21	0.32,0.23	0.051	NP_056391.1:p.Asn807Thr	MODERATE				non_essential	viable (MGI)
chr11:67418800_C_A	CARNS1	missense_variant	U	3	3	7.7	7.72	0.39	0.42	0.051	NP_001159694.1:p.Pro137Thr,NP_065862.1:p.Pro14Thr	MODERATE				non_essential	viable (MGI)
chr1:156969275_G_A	ARHGEF11	splice_region_variant	I,N,U,F	3088,5195,9825,6910	25018	3073,5302,9901,7002	25278	0.99	14,15,15,18	0.051	NM_014784.3:c.705+7C>T,NM_198236.2:c.825+7C>T	MODERATE				non_essential	viable (IMPC)
chr17:58540669_C_T	SEPT4	missense_variant	I,D,N,S,U,F	4040,11673,6462,1943,12870,8177	45165	4096,11817,6489,1929,13024,8159	45514	0.99	16,17,16,18,17,19	0.051	NP_001243711.1:p.Arg2Lys	MODERATE
chr21:33555090_AAGCCGCCGCAGCCGCACCCCC_A	SON	inframe_deletion	U	2930	2930	3020	3020	0.97	8.4	0.051	NP_001278340.1:p.Ser1992_Arg1998del,NP_115571.2:p.Ser1992_Arg1998del,NP_620305.2:p.Ser1992_Arg1998del	MODERATE	AD	OMIM:617140		essential	viable (MGI)		A	Benign(1)
chr4:139704030_G_A	MGST2	missense_variant	I	0	0	3	2.96	0	0.44	0.052	NP_001191295.1:p.Arg109Gln,NP_001191296.1:p.Arg41Gln,NP_002404.1:p.Arg109Gln	MODERATE				non_essential	viable (IMPC)
chr9:15307248_C_G	TTC39B	missense_variant	I,U,F	0,0,0	0	1.3,0.78,0.92	2.95	0	0.29,0.14,0.2	0.052	NP_001161811.1:p.Gly26Arg,NP_001161812.1:p.Gly26Arg,NP_001161813.1:p.Gly26Arg,NP_689787.2:p.Gly26Arg	MODERATE				non_essential	viable (MGI)
chr11:18402860_G_T	LDHA	missense_variant	I,D,N,S,U	4,2,4,0,1	11	7.7,2.6,5.2,0.67,2	18.1	0.61	0.71,0.25,0.46,0.33,0.21	0.052	NP_001128711.1:p.Ala89Ser,NP_001158886.1:p.Ala176Ser,NP_001158887.1:p.Ala147Ser,NP_001158888.1:p.Ala147Ser,NP_005557.1:p.Ala147Ser	MODERATE	AR	OMIM:612933		non_essential	lethal;subviable (MGI)		T	Likely benign(1); Uncertain significance(2)
chr11:28094805_G_A	KIF18A	splice_region_variant	I,D,N,S,U,F	147,346,262,56,719,453	1983	159,385,248,53,714,499	2057	0.96	3.2,3.1,3.2,2.9,4.1,4.7	0.052	NM_031217.3:c.326-5C>T	MODERATE				essential	subviable (MGI)
chr15:57516918_C_T	CGNL1	missense_variant	I,D,N,S,U	23,0,1,0,11	35	26,1.4,1.3,0.14,17	46.3	0.76	1.3,0.18,0.23,0.15,0.64	0.052	NP_001239264.1:p.Leu848Phe,NP_116255.2:p.Leu848Phe	MODERATE				non_essential	viable (IMPC)
chr19:46411857_A_C	CCDC8	missense_variant	I,D,N,S,U	7,5,7,0,15	34	6.3,9.4,9.1,0.56,20	45.1	0.75	0.64,0.48,0.62,0.3,0.68	0.052	NP_114429.2:p.Asn318Lys	MODERATE	AR	OMIM:614205		non_essential	lethal (MGI)		C	Benign(1); Likely benign(1)
chr2:148233246_A_G	MBD5	splice_region_variant	I,U,F	3,10,3	16	4.6,18,1.6	24.2	0.66	0.55,0.65,0.26	0.052	NM_018328.4:c.-829A>G	MODERATE	AD	OMIM:156200		non_essential	lethal (IMPC)		G	Uncertain significance(1)
chr15:72474873_TGGCGGCGGCGGC_TGGCGGCGGCGGCGGC	ARIH1	inframe_insertion	U	2505	2505	2588	2588	0.97	7.8	0.052	NP_005735.2:p.Gly90dup	MODERATE				essential	lethal (MGI)	E9.5	TGGC	Benign(1)
chr17:12995006_T_A	ELAC2	missense_variant	F	14	14	22	21.8	0.64	0.98	0.052	NP_001159434.1:p.Glu582Val,NP_060597.4:p.Glu622Val,NP_776065.1:p.Glu621Val	MODERATE	AR	OMIM:615440	(OMIM:615440) Onset in the first 6 months of life,Death in early childhood may occur	essential	lethal (IMPC)		A	Benign(1); Pathogenic(1)
chr17:29632526_G_A	SSH2	missense_variant	I,U	0,0	0	0.69,2.2	2.93	0	0.21,0.23	0.053	NP_001269058.1:p.Pro890Ser,NP_203747.2:p.Pro863Ser	MODERATE				non_essential
chr15:49588082_AC_A	FAM227B	frameshift_variant	I,D,S,U	0,2,0,0	2	0.38,3.8,0.16,1.9	6.21	0.32	0.16,0.3,0.16,0.21	0.053	NP_689860.2:p.Ser113IlefsTer13	HIGH				non_essential
chr15:61947287_C_A	VPS13C	missense_variant	I	3	3	7.7	7.68	0.39	0.71	0.053	NP_001018098.1:p.Lys1594Asn,NP_060154.3:p.Lys1551Asn,NP_060550.2:p.Lys1551Asn,NP_065872.1:p.Lys1594Asn	MODERATE	AR	OMIM:616840		non_essential	viable (IMPC)
chr16:22266427_G_T	EEF2K	missense_variant	I,U	4,1	5	7.8,2.6	10.4	0.48	0.71,0.25	0.053	NP_037434.1:p.Arg493Leu	MODERATE				non_essential	viable (MGI)
chr16:88807047_G_A	CDT1	splice_region_variant	F	8	8	14	14.3	0.56	0.8	0.053	NM_030928.3:c.1123-4G>A	MODERATE	AR	OMIM:613804		essential	viable (MGI)		A	Benign(1)
chr17:75093581_CT_C	SLC16A5	splice_region_variant	U,F	458,50	508	500,47	546	0.93	3.4,1.4	0.053	NM_001271765.1:c.-48-7delT,NM_004695.3:c.-48-7delT	MODERATE				non_essential
chr17:44901658_T_C	CCDC103	splice_donor_variant	D,N,S,U	11042,5347,1678,11260	29327	11137,5313,1649,11505	29604	0.99	16,15,16,16	0.054	NM_001258398.1:c.280+2T>C,NM_001258399.1:c.280+2T>C	HIGH	AR	OMIM:614679		non_essential			C	Benign(3); Likely benign(1)
chr1:61884307_GC_G	INADL	frameshift_variant	I	0	0	2.9	2.91	0	0.44	0.054	NP_795352.2:p.Gln1011LysfsTer80	HIGH
chr15:89333596_TTGCTGCTGC_T	POLG	inframe_deletion	I,U	0,0	0	0.26,2.6	2.91	0	0.13,0.25	0.054	NP_001119603.1:p.Gln53_Gln55del,NP_002684.1:p.Gln53_Gln55del	MODERATE	AD,AR,Heterogeneous	OMIM:157640,OMIM:203700,OMIM:258450,OMIM:603041,OMIM:607459,OMIM:613662	(OMIM:203700) Onset in infancy after normal birth and neonatal period,Rapidly progressive,Death usually by age 3 years,Later onset (late childhood to young adult) has been reported,Increased sensitivity to valproic acid toxicity; (OMIM:603041) Death in early adulthood; (OMIM:603041) Onset in second to fifth decade,Progressive disorder,Early death in early adulthood often associated with diverticu…	non_essential	lethal;subviable;viable (MGI)		A, AG, AGGCTGCTGTTGC, C, T, TTGC, TTGCTGC, TTGCTGCTGC, TTGCTGCTGCTGC, TTGCTGCTGCTGCTGC, TTGCTGCTGCTGCTGCTGC, TTGCTGTTGC, TTGTTGCTGC	Benign(1), Benign(1); Likely benign(2), Benign(1); Likely benign(3), Benign(2); Likely benign(2), Benign(2); Likely benign(3), Benign(3); Likely benign(4), Benign(4); Likely benign(1), Benign(7), Benign(7); Likely benign(1), Likely benign(1), Likely benign(1); Uncertain significance(1), Likely benign(2); Uncertain significance(1), Likely benign(3), Uncertain significance(1)
chr8:11201209_TCGC_TCGCCGC	XKR6	inframe_insertion	I	0	0	2.9	2.91	0	0.43	0.054	NP_775954.2:p.Gly43dup	MODERATE				non_essential
chr6:160437143_G_A	SLC22A3	missense_variant	D,N	0,0	0	1.4,1.5	2.91	0	0.18,0.25	0.054	NP_068812.1:p.Arg407His	MODERATE				non_essential	viable (IMPC)
chr20:38349666_G_A	LBP	splice_region_variant	F	0	0	2.9	2.92	0	0.36	0.054	NM_004139.4:c.239+4G>A	MODERATE				non_essential	viable (IMPC)
chr15:40407690_G_T	IVD	stop_gained	I	2	2	6.2	6.19	0.32	0.63	0.054	NP_002216.2:p.Glu70Ter	HIGH	AR	OMIM:243500	(OMIM:243500) Approximately 50% of cases are acute, severe neonatal illness often with rapid death and 50% are chronic episodic with asymptomatic intervals,Odor of 'sweaty feet'	non_essential	lethal (IMPC)
chr10:113620660_C_T	NRAP	missense_variant	I,D,N,S,U	0,3,0,0,3	6	0.15,5.6,1.2,0.71,4	11.7	0.51	0.098,0.37,0.23,0.34,0.3	0.054	NP_001248392.1:p.Ala940Thr,NP_001309874.1:p.Ala904Thr,NP_006166.3:p.Ala905Thr,NP_932326.2:p.Ala940Thr	MODERATE				non_essential	viable (IMPC)		T	Likely benign(1)
chr12:59774951_G_T	SLC16A7	missense_variant	I,D,N,S,U	0,2,0,0,2	4	0.83,3.6,0.32,0.33,3.9	9.02	0.44	0.23,0.3,0.11,0.23,0.3	0.054	NP_001257551.1:p.Ser219Ile,NP_001257552.1:p.Ser219Ile,NP_004722.2:p.Ser219Ile	MODERATE				non_essential
chr12:130812996_T_C	STX2	missense_variant	I	1	1	4.6	4.64	0.22	0.55	0.054	NP_001971.2:p.Ile81Val,NP_919337.1:p.Ile81Val	MODERATE				non_essential	viable (IMPC)
chr17:69027383_C_T	ABCA9	missense_variant	I,D,U,F	0,1,1,1	3	2.4,1.3,3.7,0.23	7.63	0.39	0.39,0.18,0.29,0.1	0.054	NP_525022.2:p.Gly620Ser	MODERATE				non_essential	viable (IMPC)
chr6:18171430_A_C	KDM1B	missense_variant	D,N,S,U	0,0,0,1	1	1.3,0.72,0.12,2.5	4.65	0.22	0.18,0.17,0.14,0.24	0.054	NP_694587.3:p.Gln162Pro	MODERATE				non_essential	viable (MGI)
chr10:43100551_C_A	RET	missense_variant	I,D,S,U,F	0,4,1,17,2	24	0.62,11,0.69,19,2.3	33.5	0.72	0.2,0.53,0.33,0.66,0.32	0.054	NP_065681.1:p.Leu56Met,NP_066124.1:p.Leu56Met	MODERATE	AD	OMIM:142623,OMIM:155240,OMIM:162300,OMIM:171300,OMIM:171400,OMIM:209880	(ORPHA:99803) Death in infancy,(PMID:18252215) BOTH MONOALLELIC & BIALLELIC RENAL AGENESIS;MULTIPLE ENDOCRINE NEOPLASIA IIB	non_essential	lethal;subviable (MGI)		A	Benign(9); Likely benign(7); not provided(1); Uncertain significance(1)
chr19:45626741_C_A	EML2	missense_variant	I,D,N,S,U,F	45,92,49,15,148,34	383	45,126,40,14,168,23	416	0.92	1.7,1.8,1.3,1.5,2,1	0.054	NP_001180197.1:p.Glu436Asp,NP_001180198.1:p.Glu382Asp,NP_036287.1:p.Glu235Asp	MODERATE				non_essential	viable (MGI)
chr2:189075416_T_G	COL5A2	missense_variant	I,N,U,F	50,115,408,30	603	61,129,434,20	644	0.94	2,2.3,3.2,0.95	0.054	NP_000384.2:p.Met361Leu	MODERATE	AD	OMIM:130010		non_essential	lethal;subviable (MGI)		G	Benign(8); Likely benign(1)
chr22:37665630_A_T	PDXP	missense_variant	I,D,N,S,U,F	4,20,23,4,28,2	81	2.6,24,22,5.4,41,2.7	97.1	0.83	0.41,0.77,0.96,0.93,0.97,0.35	0.054	NP_064711.1:p.Tyr217Phe	MODERATE				non_essential	viable (IMPC)
chr12:96247343_C_T	ELK3	missense_variant	D,U	0,2	2	1.4,4.8	6.16	0.32	0.19,0.33	0.055	NP_005221.2:p.Thr204Met	MODERATE				non_essential	subviable (MGI)		T	Likely benign(1)
chr2:178780128_T_C	TTN	missense_variant	I,U	3930,6998	10928	3993,7104	11097	0.98	16,13	0.055	NP_001243779.1:p.Lys1201Glu,NP_001254479.2:p.Lys1201Glu,NP_003310.4:p.Lys1155Glu,NP_596869.4:p.Lys1201Glu,NP_596870.2:p.Lys1201Glu,NP_597676.3:p.Lys1155Glu,NP_597681.4:p.Lys1155Glu	MODERATE	AD,AR	OMIM:600334,OMIM:603689,OMIM:604145,OMIM:608807,OMIM:611705,OMIM:613765	(OMIM:611705) Muscle involvement shows onset at birth or in infancy,Cardiac involvement occurs between 5 and 12 years,Sudden death due to cardiomyopathy,(Narula et al. (2015)) BOTH BIALLELIC & MONOALLELIC dilated cardiomyopathy ; hypertrophic cardiomyopathy	non_essential	lethal;subviable (MGI)		C	Benign(13); Likely benign(1)
chr2:231037813_A_AGAGGGCGGC	C2orf72	inframe_insertion	U	11	11	18	18	0.61	0.65	0.055	NP_001138466.1:p.Arg87_Ala89dup	MODERATE				non_essential
chr11:3817395_G_C	PGAP2	missense_variant	I	4	4	9	8.96	0.45	0.76	0.056	NP_001243165.1:p.Asp127His,NP_055304.1:p.Asp70His	MODERATE	AR	OMIM:614207		non_essential	lethal (IMPC)
chr5:132589721_A_G	RAD50	missense_variant	I	10	10	17	16.7	0.6	1	0.056	NP_005723.2:p.Lys446Glu	MODERATE	AR	OMIM:613078		non_essential	lethal;subviable (MGI)		G	Likely benign(1); Uncertain significance(3)
chr16:30669609_ACCTAGGGGC_A	FBRS	inframe_deletion	D,S,U	6,1,3	10	8.6,0.36,7.7	16.7	0.6	0.46,0.24,0.42	0.056	NP_001098549.2:p.Arg971_Pro973del	MODERATE
chr2:215419286_C_T	FN1	missense_variant	I,N,U,F	0,9,3,10	22	0.37,13,3.1,15	31.1	0.71	0.15,0.74,0.27,0.8	0.056	NP_001293058.1:p.Arg592His,NP_001293059.1:p.Arg592His,NP_001293060.1:p.Arg592His,NP_001293061.1:p.Arg592His,NP_002017.1:p.Arg592His,NP_473375.2:p.Arg592His,NP_997639.1:p.Arg592His,NP_997641.1:p.Arg592His,NP_997643.1:p.Arg592His,NP_997647.1:p.Arg592His	MODERATE	AD	OMIM:184255,OMIM:601894		non_essential	lethal;subviable (MGI)		T	Benign(1); Uncertain significance(1)
chr9:117214604_A_T	ASTN2	missense_variant	I,D,N,S,U,F	9,6,0,0,1,1	17	6.8,8.7,2.6,0.41,6.2,0.45	25.2	0.67	0.67,0.46,0.33,0.26,0.38,0.14	0.056	NP_054729.3:p.Ser257Thr	MODERATE				non_essential			T	Likely benign(1)
chr12:55681815_C_T	METTL7B	missense_variant	I,U	0,0	0	0.17,2.7	2.87	0	0.11,0.25	0.057	NP_689850.2:p.Leu21Phe	MODERATE				non_essential	viable (IMPC)		T	Benign(1)
chr3:52358579_G_A	DNAH1	missense_variant	I	2	2	6.1	6.12	0.33	0.63	0.057	NP_056327.4:p.Glu1370Lys	MODERATE	AR	OMIM:617576,OMIM:617577		non_essential	viable (MGI)		A	Uncertain significance(1)
chr8:125078802_G_A	KIAA0196	missense_variant	I,D,N,U,F	0,1,4,0,1	6	0.83,1.4,3.2,0.61,5.6	11.6	0.52	0.23,0.18,0.37,0.12,0.5	0.057	NP_055661.3:p.Pro216Leu	MODERATE							A	Benign(1); Likely benign(1); Uncertain significance(1)
chr10:73772356_T_C	FUT11	missense_variant	U,F	5,0	5	9.9,0.43	10.3	0.49	0.48,0.14	0.057	NP_001271123.1:p.Val8Ala,NP_775811.2:p.Val8Ala	MODERATE				non_essential
chr1:22953672_C_A	LACTBL1	missense_variant	I,D,N,S,U,F	29,246,67,21,331,98	792	39,257,69,29,355,89	838	0.95	1.6,2.5,1.7,2.2,2.9,2	0.057	NP_001276903.1:p.Gly371Cys	MODERATE
chr10:113604826_A_G	NRAP	missense_variant	I,D,N,S,U,F	5,18,9,2,21,6	61	6.3,23,13,2.7,27,3	74.9	0.81	0.64,0.75,0.74,0.66,0.79,0.36	0.057	NP_001248392.1:p.Met1337Thr,NP_001309874.1:p.Met1301Thr,NP_006166.3:p.Met1302Thr,NP_932326.2:p.Met1337Thr	MODERATE				non_essential	viable (IMPC)
chr15:40291257_A_G	PLCB2	splice_region_variant	I,D,N,S,U	4,24,8,3,16	55	11,20,7.9,2.4,27	68.3	0.81	0.84,0.71,0.57,0.62,0.79	0.057	NM_001284297.1:c.2858+8T>C,NM_001284298.1:c.2825+8T>C,NM_004573.2:c.2870+8T>C	MODERATE				non_essential	viable (IMPC)
chr3:42865620_A_T	ACKR2	missense_variant	I,D,N,S,U,F	27,75,50,15,57,37	261	22,79,70,7.9,72,37	288	0.91	1.2,1.4,1.7,1.1,1.3,1.3	0.057	NP_001287.2:p.Tyr373Phe	MODERATE				non_essential	viable (MGI)
chr9:93288818_C_T	WNK2	missense_variant	I,U,F	4,48,16	68	5.1,53,24	82.6	0.82	0.58,1.1,1	0.057	NP_001269323.1:p.Ser1392Leu,NP_006639.3:p.Ser1355Leu	MODERATE					viable (IMPC)
chr9:122724086_C_T	OR1L4	missense_variant	I,U	9,14	23	5.8,26	32.2	0.71	0.62,0.78	0.057	NP_001005235.1:p.Leu33Phe	MODERATE
chr19:12349969_G_C	ZNF442	missense_variant	D,N,S,U,F	622,337,95,518,945	2517	644,326,98,561,970	2598	0.97	4,3.7,4,3.6,6.6	0.057	NP_110451.1:p.Thr539Ser	MODERATE				non_essential
chr7:148590928_G_T	C7orf33	start_lost	I,N,S,U,F	72,163,50,532,59	876	72,160,49,582,61	924	0.95	2.2,2.6,2.9,3.7,1.6	0.058	NP_660347.1:p.Met1?	HIGH				non_essential
chr9:131290331_A_G	PPAPDC3	missense_variant	D,U	0,0	0	1.2,1.6	2.85	0	0.17,0.19	0.058	NP_116117.3:p.Met112Val	MODERATE
chr17:76627218_G_A	ST6GALNAC1	missense_variant	I	1	1	4.6	4.57	0.22	0.55	0.058	NP_001276036.1:p.Arg209Cys,NP_060884.1:p.Arg341Cys	MODERATE				non_essential
chr19:48149758_C_A	LIG1	splice_region_variant	F	2	2	6.1	6.08	0.33	0.52	0.058	NM_000234.2:c.776+5G>T,NM_001289063.1:c.683+5G>T,NM_001289064.1:c.572+5G>T,NM_001320970.1:c.773+5G>T,NM_001320971.1:c.686+5G>T	MODERATE				non_essential	lethal (MGI)
chr1:26344290_G_A	AIM1L	missense_variant	I,D,U,F	6,70,105,5	186	9.2,79,115,5.2	209	0.89	0.78,1.4,1.6,0.48	0.058	NP_001034864.2:p.Arg790Cys	MODERATE
chr6:168066749_C_T	FRMD1	splice_region_variant	I,D,N	2,12,2	16	3.1,14,6.7	23.9	0.67	0.45,0.59,0.53	0.058	NM_001122841.2:c.257+6G>A,NM_024919.4:c.461+6G>A	MODERATE				non_essential			T	Benign(1)
chr7:92065227_A_G	AKAP9	splice_region_variant	I,D,S,U	0,6,1,6	13	0.52,9.5,1.2,9.2	20.3	0.64	0.18,0.48,0.43,0.46	0.058	NM_005751.4:c.5978-4A>G,NM_147185.2:c.5978-4A>G	MODERATE	AD	OMIM:611820	(Narula et al. (2015)) MONOALLELIC long QT syndrome	non_essential	subviable (IMPC)		G	Benign(1); Likely benign(3); Uncertain significance(2)
chr1:13778641_AGATGAT_AGATGATGAT	PRDM2	inframe_insertion	D,N,S	126,70,26	222	153,70,24	247	0.9	1.9,1.7,2	0.058	NP_001007258.1:p.Asp86dup,NP_036363.2:p.Asp287dup,NP_056950.2:p.Asp287dup	MODERATE				non_essential	viable (IMPC)
chr12:107775724_AG_A	ASCL4	frameshift_variant	I,D,N,S,U	7,26,8,5,40	86	17,25,13,4.5,43	102	0.84	1.1,0.78,0.74,0.85,1	0.059	NP_982260.2:p.Gly172AlafsTer35	HIGH				non_essential	viable (IMPC)
chr9:76350900_G_A	PCSK5	missense_variant	I,U	0,0	0	0.71,2.1	2.83	0	0.21,0.22	0.059	NP_001177411.1:p.Cys1653Tyr	MODERATE				non_essential	lethal (IMPC)
chr2:32305570_A_G	YIPF4	missense_variant	I,D,N,S,U,F	2,2,2,1,0,1	8	5.1,3.4,1.6,1,2,0.98	14.1	0.57	0.58,0.29,0.26,0.41,0.22,0.21	0.059	NP_115688.1:p.Ile227Val	MODERATE				non_essential
chr11:34133098_C_T	NAT10	missense_variant	I,D,N,S,U,F	33,97,37,12,145,7	331	28,104,48,8.9,166,5.2	361	0.92	1.4,1.6,1.4,1.2,2,0.48	0.059	NP_001137502.1:p.Pro492Ser,NP_078938.2:p.Pro564Ser	MODERATE				essential	viable (MGI)
chr19:15615762_G_A	CYP4F8	missense_variant	I,D,N,S,U,F	1,4,1,2,6,1	15	0.43,6.1,1.7,0.6,13,1.1	22.7	0.66	0.17,0.38,0.27,0.31,0.55,0.22	0.059	NP_009184.1:p.Arg49Gln	MODERATE					viable (IMPC)
chr2:38749516_TTAAAA_T	SRSF7	splice_region_variant	I,D,N,S,U	9,70,18,9,82	188	7.9,82,18,10,93	211	0.89	0.72,1.4,0.86,1.3,1.5	0.059	NM_001031684.2:c.386+8_386+12delTTTTA,NM_001195446.1:c.386+8_386+12delTTTTA	MODERATE				essential	lethal (IMPC)
chr3:73624372_G_A	PDZRN3	missense_variant	I,D,N,S,U	216,207,187,36,352	998	225,225,207,40,352	1049	0.95	3.8,2.4,2.9,2.5,2.9	0.059	NP_055824.1:p.His152Tyr	MODERATE				non_essential	subviable (IMPC)
chr6:43432348_C_T	ABCC10	missense_variant	I,D,N,S,U,F	35,3,15,1,2,83	139	26,5,12,2.3,1.2,112	159	0.87	1.3,0.35,0.7,0.61,0.17,2.2	0.059	NP_001185863.1:p.Ala123Val,NP_258261.2:p.Ala80Val	MODERATE				non_essential	viable (MGI)
chr7:1445297_C_T	MICALL2	missense_variant	I,S,F	12,0,8	20	3.4,0.31,25	28.6	0.7	0.47,0.23,1.1	0.059	NP_891554.1:p.Arg258Gln	MODERATE				non_essential
chr2:178698916_TAA_TAAA	TTN	splice_region_variant	N,U	1029,1630	2659	1044,1697	2741	0.97	6.6,6.3	0.059	NM_001256850.1:c.29732-3dupT,NM_001267550.2:c.30683-3dupT,NM_133378.4:c.26951-3dupT	MODERATE	AD,AR	OMIM:600334,OMIM:603689,OMIM:604145,OMIM:608807,OMIM:611705,OMIM:613765	(OMIM:611705) Muscle involvement shows onset at birth or in infancy,Cardiac involvement occurs between 5 and 12 years,Sudden death due to cardiomyopathy,(Narula et al. (2015)) BOTH BIALLELIC & MONOALLELIC dilated cardiomyopathy ; hypertrophic cardiomyopathy	non_essential	lethal;subviable (MGI)		A, T, TA, TAAAAAAAAAA	Benign(1), Benign(1); Likely benign(1); Uncertain significance(6), Benign(2); Likely benign(1), Likely benign(1), Uncertain significance(1), Uncertain significance(2)
chr10:91908828_A_G	FGFBP3	missense_variant	I	0	0	2.8	2.82	0	0.43	0.06	NP_689642.3:p.Ser48Pro	MODERATE				non_essential	viable (IMPC)
chr11:78017194_C_A	KCTD14	missense_variant	I	0	0	2.8	2.82	0	0.43	0.06	NP_001269335.1:p.Gly26Val,NP_076419.2:p.Gly56Val	MODERATE				non_essential
chr18:63351049_C_T	KDSR	missense_variant	I	0	0	2.8	2.81	0	0.43	0.06	NP_002026.1:p.Val150Met	MODERATE	AR	OMIM:617526		non_essential
chr19:35123436_C_T	FXYD3	splice_region_variant	I,U	0,0	0	0.77,2	2.81	0	0.22,0.22	0.06	NM_001136007.1:c.419-5C>T,NM_001136011.1:c.248-5C>T,NM_001136012.1:c.326-5C>T,NM_005971.3:c.248-5C>T,NM_021910.2:c.326-5C>T	MODERATE				non_essential	viable (IMPC)
chr19:35450370_G_A	FFAR2	missense_variant	I,N	0,0	0	2.6,0.25	2.82	0	0.41,0.1	0.06	NP_005297.1:p.Arg219Gln	MODERATE				non_essential	viable (IMPC)
chr17:80339529_C_T	RNF213	missense_variant	U,F	0,0	0	2.3,0.5	2.82	0	0.23,0.15	0.06	NP_001243000.2:p.Pro1721Leu	MODERATE	AD,AR	OMIM:607151		non_essential	viable (MGI)		T	Uncertain significance(1)
chr17:18245753_C_T	FLII	missense_variant	F	0	0	2.8	2.81	0	0.35	0.06	NP_001243193.1:p.Arg1154His,NP_001243194.1:p.Arg1110His,NP_002009.1:p.Arg1165His	MODERATE				non_essential	lethal (IMPC)	E12.5
chr8:143920033_G_A	PLEC	missense_variant	F	0	0	2.8	2.81	0	0.35	0.06	NP_000436.2:p.Thr3290Ile,NP_958780.1:p.Thr3249Ile,NP_958781.1:p.Thr3241Ile,NP_958782.1:p.Thr3400Ile,NP_958783.1:p.Thr3231Ile,NP_958784.1:p.Thr3263Ile,NP_958785.1:p.Thr3267Ile,NP_958786.1:p.Thr3263Ile	MODERATE	AD,AR	OMIM:131950,OMIM:226670,OMIM:226730,OMIM:612138,OMIM:613723,OMIM:616487	(OMIM:226670) Variable survival (some neonatal lethality); (OMIM:226730) Death in infancy; (OMIM:226730) Onset in utero,Death usually in infancy,See also simplex EB with pyloric atresia; (OMIM:612138) Onset in utero,Death usually in infancy,See also junctional EB with pyloric atresia	non_essential	lethal (MGI)
chr17:65536410_G_A	AXIN2	missense_variant	I,F	2,1	3	7,0.5	7.47	0.4	0.68,0.15	0.06	NP_004646.3:p.Ala684Val	MODERATE	AD,Somatic	OMIM:114500,OMIM:608615		non_essential	lethal;subviable (MGI)		A	Benign(2); Likely benign(5); Likely pathogenic(1)
chr2:86075130_C_T	POLR1A	missense_variant	I,U	1,3	4	0.85,8	8.86	0.45	0.24,0.43	0.06	NP_056240.2:p.Arg504His	MODERATE	AD	OMIM:616462		essential	lethal (MGI)		T	Likely benign(1)
chr2:217880994_C_G	TNS1	missense_variant	I,U,F	0,6,0	6	0.45,11,0.54	11.5	0.52	0.17,0.5,0.15	0.06	NP_001294951.1:p.Gly320Arg,NP_001294952.1:p.Gly320Arg,NP_072174.3:p.Gly320Arg	MODERATE				non_essential	viable (MGI)
chr1:25976737_G_A	PAFAH2	missense_variant	D,U	2,2	4	1.9,7	8.85	0.45	0.22,0.4	0.06	NP_000428.2:p.His235Tyr	MODERATE				non_essential	viable (MGI)
chr1:26067352_G_A	TRIM63	missense_variant	D,N,S,U	1,0,0,1	2	1.6,0.61,0.13,3.7	6.04	0.33	0.2,0.16,0.15,0.29	0.06	NP_115977.2:p.Ala48Val	MODERATE				non_essential	viable (MGI)		A	Likely benign(1)
chr1:48239406_G_A	SLC5A9	missense_variant	D,S,U	4,0,1	5	6.7,0.28,3.2	10.2	0.49	0.41,0.21,0.27	0.06	NP_001011547.2:p.Gly516Arg,NP_001128653.1:p.Gly541Arg	MODERATE				non_essential	viable (IMPC)
chr12:118095539_C_T	VSIG10	missense_variant	D,U	1,1	2	1.7,4.3	6.04	0.33	0.21,0.32	0.06	NP_061959.2:p.Val119Met	MODERATE				non_essential
chr7:152182273_G_C	KMT2C	missense_variant	N,S,U	0,0,6	6	0.86,0.19,10	11.5	0.52	0.19,0.17,0.49	0.06	NP_733751.2:p.Pro1863Ala	MODERATE	ADgermlinedenovomutation,AD	OMIM:617768		non_essential	lethal (IMPC)		C	not provided(1)
chr19:54252358_T_C	LILRB5	splice_region_variant	I,D,N,S,F	1542,2373,2151,473,1902	8441	1579,2444,2272,464,1826	8585	0.98	10,7.8,10,8.8,9	0.06	NM_001081442.2:c.1576+8A>G,NM_001081443.2:c.1276+8A>G,NM_001304457.1:c.1549+8A>G,NM_006840.4:c.1573+8A>G	MODERATE				non_essential	viable (MGI)
chr4:55106779_A_G	KDR	missense_variant	I,D,N,S,U,F	75,241,99,39,427,308	1189	79,252,100,41,482,291	1244	0.96	2.3,2.5,2.1,2.6,3.4,3.6	0.06	NP_002244.1:p.Cys482Arg	MODERATE	AD	OMIM:602089		non_essential	lethal (MGI)		G	Likely benign(1); not provided(1); risk factor(1)
chr8:17980704_G_T	PCM1	stop_gained	I,D,N,S,U,F	7,5,3,0,0,1	16	14,4.1,1.2,0.16,3.6,0.74	23.8	0.67	0.95,0.32,0.22,0.16,0.29,0.18	0.061	NP_001302436.1:p.Glu1353Ter,NP_006188.3:p.Glu1353Ter	HIGH				non_essential	subviable (MGI)		T	Likely benign(1)
chr22:25772421_C_T	MYO18B	missense_variant	I	0	0	2.8	2.8	0	0.43	0.061	NP_001305174.1:p.Arg594Cys,NP_115997.5:p.Arg594Cys	MODERATE	AR	OMIM:616549		non_essential	lethal (IMPC)
chr6:142760320_A_G	HIVEP2	missense_variant	I,D,N,U	0,0,0,0	0	0.23,1.4,0.31,0.87	2.8	0	0.12,0.18,0.11,0.14	0.061	NP_006725.3:p.Cys1990Arg	MODERATE	AD	OMIM:616977		non_essential	viable (MGI)		G	Likely benign(1)
chr8:41715770_T_C	ANK1	missense_variant	I,D,N,S	0,2,6,1	9	1.4,2.2,11,0.63	15.3	0.59	0.31,0.23,0.67,0.32	0.061	NP_000028.3:p.Asn495Ser,NP_001135918.1:p.Asn528Ser,NP_065208.2:p.Asn495Ser,NP_065209.2:p.Asn495Ser,NP_065210.2:p.Asn495Ser	MODERATE	AD,AR	OMIM:182900		non_essential	lethal;subviable;viable (MGI)		C	Benign(1); Likely benign(2); Uncertain significance(1)
chr19:1122887_C_T	SBNO2	splice_region_variant	F	3	3	7.5	7.46	0.4	0.58	0.061	NM_001100122.1:c.609+7G>A,NM_014963.2:c.780+7G>A	MODERATE				non_essential	subviable (MGI)
chr10:72692197_C_CGGGGCG	MCU	inframe_insertion	I,D,N,S,U,F	0,4,4,0,12,5	25	1.4,13,4.4,0.98,12,2.3	34.3	0.73	0.3,0.57,0.43,0.4,0.53,0.32	0.061	NP_001257608.1:p.Gly21_Gly22dup,NP_612366.1:p.Gly21_Gly22dup	MODERATE				non_essential	lethal (IMPC)
chr19:2328731_G_T	SPPL2B	missense_variant	I,D,N,S,U,F	143,309,123,20,569,124	1288	128,342,129,27,586,133	1345	0.96	2.9,2.9,2.4,2.1,3.7,2.4	0.061	NP_001070706.1:p.Ala8Ser,NP_694533.1:p.Ala8Ser	MODERATE
chr3:52806326_C_T	ITIH3	missense_variant	I,D,S,U	0,2,0,2	4	0.29,5.4,1,2.2	8.81	0.45	0.14,0.36,0.4,0.22	0.062	NP_002208.3:p.Pro659Leu	MODERATE				non_essential
chr1:11247950_C_T	MTOR	missense_variant	U	2	2	6	6	0.33	0.37	0.062	NP_004949.1:p.Ala329Thr	MODERATE	AD,Somatic,Sporadic	OMIM:607341,OMIM:616638		essential	lethal (IMPC)		T	Likely benign(1)
chr19:49154453_ACATCATCATCATCAT_ACATCATCATCATCATCATCAT	HRC	inframe_insertion	U	2	2	6	6.01	0.33	0.37	0.062	NP_002143.1:p.Asp260_Asp261dup	MODERATE				non_essential	subviable (MGI)		A	Likely benign(1)
chr16:3745362_G_A	CREBBP	splice_region_variant	I,U,F	0,32,6	38	1,45,2.6	49	0.78	0.26,1,0.34	0.062	NM_001079846.1:c.3723-8C>T,NM_004380.2:c.3837-8C>T	MODERATE	AD,Heterogeneous,Sporadic	OMIM:180849,OMIM:618332	(PMID:30633342) MONOALLELIC CREBBP intellectual disability without typical RTS features;RUBINSTEINTAYBI SYNDROME TYPE 1	non_essential	lethal;subviable (MGI)		A	Benign(3)
chr19:1809741_C_T	ATP8B3	splice_region_variant	I,D,N,S,U,F	51,37,31,9,59,28	215	47,44,29,8.9,47,62	239	0.9	1.8,1.1,1.1,1.2,1.1,1.7	0.062	NM_001178002.2:c.152-7G>A,NM_138813.3:c.311-7G>A	MODERATE				non_essential	viable (MGI)
chr6:44393572_G_A	CDC5L	splice_region_variant	I,D,N,S,U,F	22,63,50,20,85,14	254	30,85,49,15,89,12	280	0.91	1.4,1.4,1.4,1.5,1.4,0.73	0.062	NP_001244.1:p.Glu146%3D	MODERATE				essential	lethal (IMPC)	E9.5
chr6:44406319_A_G	CDC5L	splice_region_variant	I,D,N,S,U,F	22,63,50,20,85,14	254	30,85,49,15,89,12	280	0.91	1.4,1.4,1.4,1.5,1.4,0.73	0.062	NM_001253.3:c.759-4A>G	MODERATE				essential	lethal (IMPC)	E9.5
chr13:41671032_T_A	VWA8	missense_variant	S,F	0,40	40	0.076,51	51.3	0.78	0.11,1.5	0.062	NP_055873.1:p.Arg1509Trp	MODERATE				non_essential	viable (IMPC)
chr19:35860403_G_T	KIRREL2	splice_donor_variant	I,D,N,S,U	79,8,14,0,1	102	92,8,17,0.79,0.86	119	0.86	2.5,0.44,0.84,0.36,0.14	0.063	NM_032123.6:c.779+1G>T,NM_199179.3:c.629+1G>T,NM_199180.3:c.779+1G>T	HIGH				non_essential	viable (MGI)
chr5:123023894_A_G	PPIC	missense_variant	I,U,F	0,0,0	0	0.96,1.6,0.24	2.77	0	0.25,0.19,0.1	0.063	NP_000934.1:p.Val207Ala	MODERATE				non_essential
chr1:158606967_T_A	OR10Z1	missense_variant	F	0	0	2.8	2.77	0	0.35	0.063	NP_001004478.1:p.Phe177Ile	MODERATE
chr14:20384459_C_T	TEP1	missense_variant	D,N,S,U,F	0,1,0,3,0	4	1.8,2.8,0.68,2.8,0.66	8.78	0.46	0.21,0.34,0.33,0.25,0.17	0.063	NP_001305964.1:p.Gly983Arg,NP_009041.2:p.Gly1091Arg	MODERATE				non_essential	viable (MGI)
chr17:1937623_C_T	RTN4RL1	missense_variant	D,S,U	1,1,0	2	3.9,1.1,0.97	5.98	0.33	0.31,0.42,0.15	0.063	NP_848663.1:p.Gly67Ser	MODERATE				non_essential	viable (MGI)
chr1:1206396_C_T	TNFRSF18	missense_variant	F	7	7	13	12.7	0.55	0.75	0.063	NP_004186.1:p.Arg59His,NP_683699.1:p.Arg59His,NP_683700.1:p.Arg59His	MODERATE				non_essential	viable (IMPC)
chr1:159943109_C_T	IGSF9	missense_variant	I,N,U,F	293,407,1229,584	2513	305,399,1283,604	2591	0.97	4.5,4.1,5.5,5.2	0.063	NP_001128522.1:p.Gly34Glu,NP_065840.2:p.Gly34Glu	MODERATE				non_essential	viable (IMPC)
chr10:113850500_T_A	DCLRE1A	missense_variant	I,D,N,S,U,F	1,6,5,3,2,8	25	6.1,6.6,5.1,2.6,2.7,11	34.2	0.73	0.63,0.4,0.46,0.65,0.25,0.7	0.063	NP_001258745.1:p.Lys202Met,NP_055696.3:p.Lys202Met	MODERATE				non_essential	subviable;viable (MGI)
chr12:64875250_C_T	TBC1D30	missense_variant	I,D,N,S,U,F	5,48,9,7,33,133	235	3.7,55,8.4,8.4,41,143	260	0.9	0.49,1.2,0.59,1.2,0.98,2.5	0.063	NP_056094.1:p.Pro583Leu	MODERATE				non_essential	viable (IMPC)
chr8:123651747_C_G	KLHL38	missense_variant	I,D,N,S,U,F	157,478,316,79,725,128	1883	166,473,296,74,704,238	1951	0.97	3.3,3.4,3.5,3.5,4.1,3.3	0.063	NP_001075144.2:p.Gly394Arg	MODERATE				non_essential
chr2:196308092_G_A	HECW2	splice_region_variant	N,U	15384,26789	42173	15417,27070	42488	0.99	25,25	0.063	NM_001304840.1:c.1367-7C>T,NM_020760.2:c.2435-7C>T	MODERATE	AD	OMIM:617268		non_essential	subviable (IMPC)
chr19:39515988_T_C	SELV	missense_variant	I,D,N,S,U	0,1,3,0,5	9	0.38,2.2,4.6,0.34,7.6	15.2	0.59	0.16,0.23,0.44,0.23,0.42	0.064	NP_874363.1:p.Leu259Pro	MODERATE
chr5:146271559_G_A	RBM27	missense_variant	I,D	6,0	6	10,0.99	11.4	0.53	0.82,0.16	0.064	NP_061862.1:p.Arg958His	MODERATE				non_essential
chr6:1313905_C_A	FOXQ1	missense_variant	I	2	2	6	5.96	0.34	0.62	0.064	NP_150285.3:p.Leu401Ile	MODERATE				non_essential	subviable (MGI)
chr11:36659169_G_A	C11orf74	missense_variant	I,D,N,S,U,F	70,338,138,64,289,342	1241	77,333,139,57,289,402	1296	0.96	2.2,2.9,2.4,3,2.6,4.2	0.064	NP_001263651.1:p.Glu217Lys,NP_001263652.1:p.Glu217Lys,NP_001263653.1:p.Glu217Lys,NP_001263654.1:p.Glu143Lys,NP_001263655.1:p.Glu143Lys,NP_001263656.1:p.Glu143Lys,NP_620142.2:p.Glu217Lys	MODERATE				non_essential
chr11:118662885_T_C	TREH	missense_variant	I,D,N,S,U,F	1,12,1,1,17,1	33	5,11,2.6,1.1,23,0.55	43.3	0.76	0.57,0.52,0.33,0.42,0.73,0.16	0.064	NP_001287994.1:p.Lys140Arg,NP_009111.2:p.Lys140Arg	MODERATE	AR	OMIM:612119			viable (MGI)		C	Likely benign(1)
chr2:31337706_G_A	XDH	missense_variant	I,D,N,S,U,F	64,225,92,35,160,97	673	73,215,96,41,169,120	714	0.94	2.2,2.3,2,2.6,2,2.3	0.064	NP_000370.2:p.Arg1296Trp	MODERATE	AR	OMIM:278300		non_essential	viable (IMPC)		A	Benign(1)
chr2:237760140_A_G	LRRFIP1	missense_variant	I,N,U,F	424,369,922,190	1905	463,378,946,187	1973	0.97	5.5,4,4.7,2.9	0.064	NP_001131022.1:p.Gln465Arg,NP_001131023.1:p.Gln219Arg,NP_001131024.1:p.Gln275Arg,NP_001131025.1:p.Gln219Arg,NP_004726.2:p.Gln251Arg	MODERATE				non_essential	subviable (MGI)
chr7:4783682_A_G	AP5Z1	splice_region_variant	I,U	3,16	19	2,25	27.2	0.7	0.36,0.77	0.064	NM_014855.2:c.512-7A>G	MODERATE	AR	OMIM:613647		non_essential	viable (MGI)		G	Benign(2)
chr21:32385682_A_G	URB1	splice_region_variant	I,D,U	0,0,0	0	0.31,1.3,1.1	2.73	0	0.14,0.18,0.16	0.065	NP_055640.2:p.Leu49%3D	MODERATE				essential	lethal (MGI)	E9.5
chr5:61161083_T_C	SMIM15	splice_region_variant	D,N,U	0,0,0	0	0.38,0.7,1.7	2.74	0	0.096,0.17,0.2	0.065	NM_001048249.3:c.-29+5A>G	MODERATE				non_essential
chr1:12775851_C_T	PRAMEF12	missense_variant	I,D,N,S	0,1,1,0	2	0.91,3.6,1.2,0.13	5.93	0.34	0.24,0.3,0.23,0.15	0.065	NP_001074299.2:p.Thr199Met	MODERATE				non_essential	viable (IMPC)
chr19:8369239_G_C	ANGPTL4	missense_variant	I,U	1,0	1	1.4,3	4.43	0.23	0.3,0.27	0.065	NP_647475.1:p.Glu190Gln	MODERATE	AD	OMIM:615881		non_essential	viable (IMPC)
chr10:124623339_G_A	FAM53B	missense_variant	I,F	0,50	50	0.58,62	62.2	0.8	0.19,1.7	0.065	NP_055476.3:p.Ala391Val	MODERATE				non_essential	viable (IMPC)
chr17:81696600_C_T	HGS	splice_region_variant	I,U	28,42	70	38,47	84.2	0.83	1.6,1	0.065	NM_004712.4:c.1567-7C>T	MODERATE				essential	lethal;subviable (MGI)		T	Benign(1)
chr19:14053715_G_C	PALM3	missense_variant	I,U	13,121	134	15,138	153	0.88	0.99,1.8	0.065	NP_001138500.1:p.Pro638Ala	MODERATE				non_essential	viable (IMPC)
chr4:139889924_CTGCTGCTGCTGCTGCTGCTGCTGCTGCTGCTGC_CTGCTGTTGCTGCTGCTGCTGC	MAML3	protein_altering_variant	I	869	869	915	915	0.95	7.7	0.065	NP_061187.2:p.Gln507_Gln510del	MODERATE				non_essential	viable (MGI)
chr9:72225752_G_A	GDA	missense_variant	I,D,N,U,F	81,149,72,174,14	490	71,161,88,193,13	525	0.93	2.2,2,1.9,2.1,0.75	0.065	NP_001229434.1:p.Val264Met,NP_001229435.1:p.Val190Met,NP_001229436.1:p.Val190Met,NP_004284.1:p.Val264Met	MODERATE				non_essential	viable (IMPC)
chr10:70116634_G_A	AIFM2	missense_variant	D,N,S,U	10,3,1,3	17	8.2,2.5,0.37,14	24.8	0.69	0.45,0.32,0.25,0.56	0.065	NP_001185625.1:p.Arg253Cys,NP_116186.1:p.Arg253Cys	MODERATE				non_essential	viable (MGI)
chr6:131627676_TAA_TAAA	MED23	splice_region_variant	U	409	409	441	441	0.93	3.2	0.065	NM_001270521.1:c.40-5dupT,NM_001270522.1:c.40-5dupT,NM_004830.3:c.40-5dupT,NM_015979.3:c.40-5dupT	MODERATE	AR	OMIM:614249		non_essential	lethal (IMPC)		T, TA	Benign(1); Likely benign(1), Likely benign(1)
chr17:75699872_G_A	SAP30BP	splice_donor_variant	F	1	1	4.4	4.41	0.23	0.44	0.066	NM_001301839.1:c.348+1G>A,NM_001301855.1:c.498+1G>A,NM_013260.7:c.396+1G>A	HIGH				essential	viable (MGI)
chr3:63982349_A_T	ATXN7	missense_variant	I,D,N,S,U	0,0,0,0,1	1	0.69,0.72,0.29,0.21,2.5	4.41	0.23	0.21,0.13,0.11,0.18,0.24	0.066	NP_000324.1:p.Ile306Phe,NP_001121621.2:p.Ile161Phe,NP_001170858.1:p.Ile306Phe	MODERATE	AD,Geneticanticipationwithpaternalanticipationbias	OMIM:164500		non_essential	subviable (MGI)
chr8:74351471_TG_T	GDAP1	splice_region_variant	I,D,S,U	0,0,0,2	2	3.4,1.9,0.1,0.53	5.91	0.34	0.47,0.21,0.13,0.11	0.066	NM_001040875.2:c.106+6delG,NM_018972.2:c.310+6delG	MODERATE	AD,AR,Heterogeneous	OMIM:214400,OMIM:607706,OMIM:607831,OMIM:608340		non_essential	viable (IMPC)		T	Likely benign(2); Uncertain significance(3)
chr10:68943215_T_C	DDX50	splice_region_variant	D,U	1,0	1	3.4,1	4.41	0.23	0.29,0.15	0.066	NP_076950.1:p.Gly631%3D	MODERATE				non_essential
chr9:128332174_G_A	COQ4	missense_variant	D,N,U	4,0,3	7	2.6,2.7,7.3	12.6	0.56	0.25,0.34,0.41	0.066	NP_057119.2:p.Ala142Thr	MODERATE	AR	OMIM:616276	(OMIM:616276) Prenatal onset or onset at birth,Most patients die in the first days of life,(PMID:25658047) BIALLELIC COENZYME Q10 DEFICIENCY, PRIMARY, 7	essential	lethal (IMPC)		A	Benign(2); Likely benign(1)
chr1:20148319_C_T	PLA2G2F	missense_variant	I,U,F	15,62,16	93	17,73,19	109	0.85	1.1,1.3,0.91	0.066	NP_073730.3:p.Thr185Met	MODERATE				non_essential
chr10:98209232_A_G	R3HCC1L	missense_variant	I,D,N,S,U	1,9,2,0,2	14	2.6,6.5,6.7,1.1,4.2	21.2	0.66	0.41,0.4,0.53,0.43,0.31	0.066	NP_001243548.1:p.Asn373Ser,NP_001243549.1:p.Asn373Ser,NP_055287.4:p.Asn373Ser,NP_612478.2:p.Asn373Ser	MODERATE				non_essential	viable (IMPC)
chr14:105488350_G_T	CRIP1	missense_variant	I,F	0,186	186	0.33,208	208	0.89	0.15,3	0.066	NP_001302.1:p.Cys52Phe	MODERATE				non_essential	viable (MGI)		T	Benign(1)
chr6:44265525_G_A	NFKBIE	missense_variant	I	12	12	19	18.8	0.64	1.1	0.066	NP_004547.2:p.Ala80Val	MODERATE				essential	viable (MGI)
chr4:185397260_T_G	ANKRD37	missense_variant	I,U	0,0	0	0.24,2.5	2.71	0	0.13,0.24	0.067	NP_859077.1:p.Phe46Leu	MODERATE				non_essential
chr5:31995675_G_A	PDZD2	missense_variant	I	0	0	2.7	2.71	0	0.42	0.067	NP_835260.2:p.Ala360Thr	MODERATE				non_essential
chr6:1611914_C_T	FOXC1	missense_variant	I	0	0	2.7	2.7	0	0.42	0.067	NP_001444.2:p.Ala490Val	MODERATE	AD,Heterogeneous	OMIM:601631,OMIM:602482		non_essential	lethal (MGI)
chr18:36652673_C_T	FHOD3	missense_variant	D,N,S,U	0,0,0,0	0	1.4,0.26,0.37,0.69	2.71	0	0.18,0.11,0.24,0.13	0.067	NP_001268669.1:p.Leu464Phe	MODERATE				non_essential	lethal (IMPC)
chr20:57175004_T_C	BMP7	missense_variant	D,U	0,0	0	1.1,1.6	2.7	0	0.17,0.19	0.067	NP_001710.1:p.Asn321Ser	MODERATE				non_essential	lethal;subviable (MGI)		C	Benign(1)
chr2:201078946_T_C	NDUFB3	missense_variant	N,U	0,0	0	0.2,2.5	2.71	0	0.09,0.24	0.067	NP_001244031.1:p.Trp22Arg,NP_002482.1:p.Trp22Arg	MODERATE	AR	OMIM:618246		essential			C	Likely pathogenic(3); Pathogenic(4)
chr6:106622883_G_A	RTN4IP1	missense_variant	F	0	0	2.7	2.71	0	0.35	0.067	NP_001305675.1:p.Arg21Trp,NP_116119.2:p.Arg121Trp	MODERATE	AR	OMIM:616732		non_essential	lethal (IMPC)
chr11:64565307_G_T	SLC22A11	missense_variant	I,D,S,U	3,1,0,2	6	2.8,1.7,0.088,6.8	11.3	0.53	0.43,0.2,0.12,0.4	0.067	NP_001294914.1:p.Arg343Leu,NP_060954.1:p.Arg343Leu	MODERATE				non_essential
chr14:104986619_C_G	C14orf79	missense_variant	I,D,N,S,U	2,4,1,1,1	9	4.6,3.6,2.8,0.66,3.4	15.1	0.6	0.55,0.3,0.34,0.33,0.28	0.067	NP_777551.2:p.Thr63Ser	MODERATE
chr10:7171965_C_T	SFMBT2	missense_variant	D,N,S,U	2,0,0,4	6	2.1,1.1,0.085,8.1	11.3	0.53	0.22,0.21,0.12,0.43	0.067	NP_001018049.1:p.Arg782His,NP_001025051.1:p.Arg782His	MODERATE				non_essential	lethal (IMPC)
chr2:108294256_A_C	SULT1C2	missense_variant	U,F	3,0	3	7.1,0.24	7.3	0.41	0.41,0.1	0.067	NP_001047.1:p.Asp60Ala,NP_789795.1:p.Asp60Ala	MODERATE				non_essential
chr7:134247616_C_T	LRGUK	missense_variant	F	5	5	10	10	0.5	0.67	0.067	NP_653249.1:p.Arg682Cys	MODERATE				non_essential	viable (MGI)
chr1:12104380_C_T	TNFRSF8	splice_region_variant	I,D,N,S,F	8209,17462,9702,2539,14134	52046	8270,17498,9853,2501,14268	52390	0.99	23,21,21,20,25	0.067	NM_001281430.2:c.-64C>T,NP_001234.3:p.Asp90%3D	MODERATE				essential	viable (MGI)
chr1:153934809_CTGCTGCTGCTGCTGCTGCTGT_CTGCTGCTGCTGCTGCTGCTGCTGC	DENND4B	inframe_insertion	I	268	268	294	294	0.91	4.4	0.067	NP_055671.2:p.Gln910dup	MODERATE				non_essential
chr22:30495313_G_A	SEC14L4	missense_variant	I,D,N,S,U,F	4,28,12,9,61,8	122	9.5,34,24,4.9,59,8.2	140	0.87	0.79,0.92,0.99,0.89,1.2,0.6	0.067	NP_001154840.1:p.Arg122Trp,NP_777637.1:p.Arg122Trp	MODERATE				non_essential	viable (IMPC)
chr7:142027685_G_A	MGAM	missense_variant	I,U,F	13,11,1	25	17,16,1.1	34	0.74	1.1,0.61,0.22	0.067	NP_004659.2:p.Asp391Asn	MODERATE				non_essential	viable (MGI)
chr8:99431657_C_T	VPS13B	missense_variant	D,N,S,U,F	23,8,6,20,51	108	31,10,3.8,27,53	125	0.86	0.86,0.65,0.78,0.8,1.5	0.067	NP_060360.3:p.Thr1068Ile,NP_689777.3:p.Thr1068Ile	MODERATE	AR	OMIM:216550		non_essential	subviable (MGI)		T	Benign(7); Likely benign(1)
chr10:101783384_C_T	NPM3	missense_variant	I,U	0,0	0	1.6,1.1	2.69	0	0.32,0.16	0.068	NP_008924.1:p.Ala3Thr	MODERATE				non_essential	viable (IMPC)
chr12:51048426_G_A	LETMD1	missense_variant	I	0	0	2.7	2.69	0	0.42	0.068	NP_001230618.1:p.Val24Ile,NP_001287694.1:p.Val24Ile,NP_056231.3:p.Val24Ile	MODERATE				non_essential	viable (IMPC)
chr1:23521045_G_A	E2F2	missense_variant	I,D,N,S,U	1,0,3,0,4	8	0.46,2.2,1.4,0.22,9.5	13.8	0.58	0.17,0.23,0.24,0.19,0.47	0.068	NP_004082.1:p.Thr202Ile	MODERATE				non_essential	subviable (MGI)		A	Likely benign(1)
chr1:241860580_G_A	EXO1	missense_variant	I,U	0,1	1	1.5,2.9	4.37	0.23	0.31,0.26	0.068	NP_001306153.1:p.Gly274Arg,NP_003677.4:p.Gly274Arg,NP_006018.4:p.Gly274Arg,NP_569082.2:p.Gly274Arg	MODERATE				non_essential	subviable (MGI)
chr11:73362453_G_A	ARHGEF17	missense_variant	I,D,N,S,U,F	1,3,4,0,0,0	8	0.75,4.4,3.8,1.4,2.6,0.68	13.8	0.58	0.22,0.33,0.4,0.48,0.25,0.17	0.068	NP_055601.2:p.Arg1572Lys	MODERATE				non_essential	viable (MGI)
chr11:73363319_G_A	ARHGEF17	missense_variant	I,D,N,S,U,F	1,3,4,0,0,0	8	0.75,4.4,3.8,1.4,2.7,0.7	13.8	0.58	0.22,0.33,0.4,0.48,0.25,0.18	0.068	NP_055601.2:p.Gly1704Ser	MODERATE				non_essential	viable (MGI)
chr12:121823479_G_A	SETD1B	missense_variant	I	4	4	8.6	8.64	0.46	0.75	0.068	NP_055863.1:p.Glu1591Lys	MODERATE	AD	OMIM:619000		non_essential	lethal (MGI)
chr4:108824232_A_C	COL25A1	splice_region_variant	I	1	1	4.4	4.36	0.23	0.53	0.068	NM_001256074.1:c.1801-5T>G,NM_032518.2:c.1792-5T>G,NM_198721.3:c.1792-5T>G	MODERATE	AR	OMIM:616219		non_essential	lethal (MGI)
chr5:103097730_G_A	GIN1	missense_variant	I,N,U	6,0,2	8	12,0.58,1.1	13.8	0.58	0.89,0.16,0.16	0.068	NP_001304883.1:p.His84Tyr,NP_060146.2:p.His231Tyr	MODERATE				non_essential	viable (IMPC)
chr10:3165513_G_C	PITRM1	missense_variant	I,D,N,S,U,F	218,349,175,49,467,397	1655	221,381,160,47,491,417	1717	0.96	3.8,3.1,2.6,2.8,3.4,4.3	0.068	NP_001229236.1:p.Leu145Val,NP_001229238.1:p.Leu113Val,NP_055704.2:p.Leu145Val	MODERATE				non_essential	lethal (IMPC)
chr11:118655873_G_A	PHLDB1	missense_variant	I,D,N,S,U,F	1,13,1,1,17,1	34	5,12,2.7,1.1,23,0.55	44.2	0.77	0.57,0.54,0.34,0.43,0.73,0.16	0.068	NP_001138230.1:p.Arg1325His,NP_055972.1:p.Arg1325His	MODERATE				non_essential	viable (IMPC)
chr3:169796289_G_A	LRRC34	missense_variant	I,N,S,U,F	132,14,2,54,7	209	149,14,3.6,61,4.4	232	0.9	3.1,0.78,0.76,1.2,0.44	0.068	NP_001166250.1:p.Ser330Phe,NP_001166251.1:p.Ser330Phe,NP_699184.2:p.Ser298Phe	MODERATE				non_essential
chr4:20617555_C_T	SLIT2	missense_variant	I,D,N,S,U,F	22,7,18,1,1,1	50	26,8.9,19,1.9,5.4,0.41	62	0.81	1.3,0.47,0.9,0.55,0.35,0.14	0.068	NP_001276064.1:p.Ala1414Val,NP_001276065.1:p.Ala1410Val,NP_004778.1:p.Ala1418Val	MODERATE				non_essential	lethal (IMPC)		T	Likely benign(1)
chr4:186197538_G_A	CYP4V2	missense_variant	I,N,S,U,F	31,13,0,6,0	50	39,11,0.47,11,0.58	62	0.81	1.6,0.67,0.27,0.51,0.16	0.068	NP_997235.3:p.Ala204Thr	MODERATE	AR	OMIM:210370		non_essential	subviable (IMPC)		A	Likely benign(1); Uncertain significance(3)
chr5:139393824_G_A	PROB1	missense_variant	I,D,U	4,4,3	11	6.9,6,4.7	17.5	0.63	0.67,0.38,0.33	0.068	NP_001155018.1:p.Arg420Trp	MODERATE				non_essential
chr8:17868560_C_A	FGL1	missense_variant	I,D,N,S,U	6,35,21,9,67	138	7.1,50,18,8.9,73	157	0.88	0.68,1.1,0.85,1.2,1.3	0.068	NP_004458.3:p.Trp256Leu,NP_671736.2:p.Trp256Leu,NP_963846.1:p.Trp256Leu,NP_963847.1:p.Trp256Leu	MODERATE				non_essential	viable (MGI)
chr6:37171254_G_C	PIM1	missense_variant	D,N,S,U,F	4,1,0,5,1	11	8.9,2.3,0.93,4.6,0.76	17.5	0.63	0.47,0.31,0.39,0.33,0.18	0.068	NP_001230115.1:p.Glu215Gln,NP_002639.1:p.Glu124Gln	MODERATE				non_essential	viable (MGI)
chr1:152108587_CCTGGCGGCGCAGCTGCTGTTCCTCCTGGAGGAATTTTCTCTGCCGTTG_C	TCHH	inframe_deletion	N,F	13,4	17	8,17	24.7	0.69	0.58,0.86	0.068	NP_009044.2:p.Gln1528_Gln1543del	MODERATE	AR	OMIM:617252		non_essential
chr19:54912835_GGAA_G	NCR1	inframe_deletion	F	26	26	35	35.1	0.74	1.2	0.068	NP_001138929.2:p.Glu293del,NP_001138930.2:p.Glu277del,NP_001229285.1:p.Glu199del,NP_001229286.1:p.Glu182del,NP_004820.2:p.Glu294del	MODERATE				non_essential	viable (MGI)
chr7:156675865_T_C	RNF32	splice_donor_variant	I,N,S,U,F	139,235,47,373,112	906	142,222,46,414,128	952	0.95	3,3,2.7,3.1,2.4	0.069	NM_001184996.1:c.852+2T>C,NM_001184997.1:c.852+2T>C,NM_001308273.1:c.852+2T>C,NM_030936.3:c.852+2T>C	HIGH				non_essential
chr15:63628819_G_C	HERC1	splice_region_variant	D,N,S,U	0,0,0,0	0	0.56,0.32,0.13,1.7	2.68	0	0.12,0.12,0.14,0.2	0.069	NM_003922.3:c.12967-4C>G	MODERATE	AR	OMIM:617011		non_essential	viable (IMPC)		C	Likely benign(1)
chr1:107418574_G_A	NTNG1	splice_region_variant	I,D,N,S,F	553,1766,950,210,755	4234	548,1807,967,224,787	4332	0.98	6,6.7,6.4,6,5.9	0.069	NM_001113228.2:c.1088-6G>A,NM_001312688.1:c.1088-6G>A	MODERATE				non_essential
chr10:35639459_CCCCCCGCCGCCGCCGGGT_C	FZD8	inframe_deletion	U	21	21	29	29.3	0.72	0.83	0.069	NP_114072.1:p.Pro658_Gly663del	MODERATE				non_essential	viable (MGI)
chr11:58579464_GGCCGCC_G	ZFP91	inframe_deletion	U	0	0	2.7	2.66	0	0.25	0.07	NP_001183980.1:p.Ala66_Ala67del,NP_444251.1:p.Ala66_Ala67del	MODERATE				non_essential	lethal (MGI)
chr16:2185025_G_A	CASKIN1	missense_variant	U	0	0	2.7	2.66	0	0.25	0.07	NP_065815.1:p.Thr417Met	MODERATE				non_essential	subviable (IMPC);viable (IMPC)
chr19:17175726_C_T	MYO9B	missense_variant	U	0	0	2.7	2.66	0	0.25	0.07	NP_001123537.1:p.Ser735Leu,NP_004136.2:p.Ser735Leu	MODERATE				non_essential	viable (MGI)
chr1:184795047_G_C	FAM129A	stop_gained	I	4	4	8.6	8.61	0.46	0.75	0.07	NP_443198.1:p.Ser906Ter	HIGH				non_essential					LC
chr1:161191226_G_A	ADAMTS4	missense_variant	I,N,U	1,1,5	7	3.9,2.6,5.9	12.5	0.56	0.51,0.33,0.37	0.07	NP_005090.3:p.Thr809Met	MODERATE				non_essential	viable (MGI)
chr12:95986106_C_T	HAL	missense_variant	I,U	1,8	9	5.5,9.5	15	0.6	0.6,0.47	0.07	NP_001245262.1:p.Arg161Gln,NP_001245263.1:p.Arg369Gln,NP_002099.1:p.Arg369Gln	MODERATE				non_essential	viable (MGI)		T	Likely benign(1); Uncertain significance(1)
chr16:83032189_G_C	CDH13	missense_variant	D,N,S,U	0,1,1,0	2	1.1,1.7,0.85,2.1	5.82	0.34	0.17,0.27,0.37,0.22	0.07	NP_001207417.1:p.Gly160Arg,NP_001207418.1:p.Gly113Arg,NP_001207420.1:p.Gly113Arg,NP_001207421.1:p.Gly113Arg,NP_001248.1:p.Gly113Arg	MODERATE				non_essential	viable (IMPC)		C	Likely benign(1)
chr1:24342991_A_G	GRHL3	missense_variant	F	7	7	12	12.5	0.56	0.75	0.07	NP_001181939.1:p.Asn416Ser,NP_067003.2:p.Asn467Ser,NP_937816.1:p.Asn462Ser,NP_937817.3:p.Asn462Ser	MODERATE	AD	OMIM:606713		non_essential	lethal (MGI)
chr6:4047190_A_G	PRPF4B	missense_variant	N,S,F	0,0,55	55	0.38,0.13,67	67.4	0.82	0.13,0.15,1.7	0.07	NP_003904.3:p.Lys626Arg	MODERATE				essential	lethal (IMPC)	E9.5
chr1:145895695_T_C	ITGA10	missense_variant	F	17	17	25	24.6	0.69	1	0.07	NP_001289969.1:p.Gln886Arg,NP_001289970.1:p.Gln874Arg,NP_003628.2:p.Gln1017Arg	MODERATE				non_essential	viable (MGI)
chr11:2958434_T_C	NAP1L4	missense_variant	I	0	0	2.7	2.65	0	0.42	0.071	NP_005960.1:p.Asn286Ser	MODERATE				non_essential
chr7:90383037_G_T	GTPBP10	missense_variant	I	0	0	2.6	2.64	0	0.41	0.071	NP_001036182.1:p.Asp208Tyr,NP_149098.2:p.Asp287Tyr	MODERATE				non_essential	viable (IMPC)
chr19:2438531_G_A	LMNB2	splice_region_variant	U	0	0	2.6	2.65	0	0.25	0.071	NP_116126.3:p.Ser134%3D	MODERATE	AD,AR,Sporadic	OMIM:608709,OMIM:616540,OMIM:619180		non_essential	lethal (MGI)		A	Benign(1); Likely benign(3)
chr5:141403226_CG_C	PCDHGA9	frameshift_variant	I,U,F	0,0,1	1	0.81,0.81,2.7	4.31	0.23	0.23,0.14,0.35	0.071	NP_061744.1:p.Glu93ArgfsTer12,NP_114478.1:p.Glu93ArgfsTer12	HIGH				non_essential
chr1:47219791_C_A	TAL1	missense_variant	I	4	4	8.6	8.57	0.47	0.75	0.071	NP_001274276.1:p.Ala309Ser,NP_001277332.1:p.Ala309Ser,NP_001277333.1:p.Ala309Ser,NP_001277334.1:p.Ala309Ser,NP_001277335.1:p.Ala150Ser,NP_003180.1:p.Ala309Ser	MODERATE	Polygenic,Somatic	OMIM:613065		non_essential	lethal;subviable (MGI)
chr9:136407428_T_C	SDCCAG3	missense_variant	I,N,U	0,1,0	1	3.5,0.24,0.54	4.32	0.23	0.48,0.1,0.11	0.071	NP_001034796.1:p.Asp179Gly,NP_001034797.1:p.Asp106Gly,NP_006634.3:p.Asp156Gly	MODERATE
chr19:4101223_C_T	MAP2K2	splice_region_variant	D,U	2,3	5	3.5,6.4	9.9	0.51	0.29,0.39	0.071	NM_030662.3:c.580+6G>A	MODERATE	AD	OMIM:615280		non_essential	viable (MGI)		T	Benign(3); Likely benign(4)
chr11:64289157_C_T	GPR137	missense_variant	I,D,N,S,U,F	6,69,39,8,79,102	303	6.2,69,40,8.6,106,100	330	0.92	0.64,1.3,1.3,1.2,1.6,2.1	0.071	NP_001164197.1:p.Ala407Val,NP_064540.3:p.Ala349Val	MODERATE				non_essential	viable (IMPC)
chr12:101367975_A_G	UTP20	missense_variant,splice_region_variant	I,D,N,S,U,F	33,85,32,10,30,90	280	27,95,31,18,46,90	306	0.92	1.3,1.5,1.1,1.7,1,2	0.071	NP_055318.2:p.Lys2128Arg	MODERATE				essential	lethal (IMPC)	E18.5	G	Benign(1)
chr19:44908684_T_C	APOE	missense_variant	I,D,N,S,U,F	4648,11398,8930,1829,10364,7108	44277	4651,11687,8626,1747,10426,7451	44588	0.99	17,17,19,17,16,18	0.071	NP_000032.1:p.Cys130Arg,NP_001289617.1:p.Cys156Arg,NP_001289618.1:p.Cys130Arg,NP_001289619.1:p.Cys130Arg,NP_001289620.1:p.Cys130Arg	MODERATE	AD,AR	OMIM:104310,OMIM:269600,OMIM:603075,OMIM:606889,OMIM:607822		non_essential	subviable (MGI)		., C	drug response(1); Likely pathogenic(1); other(1); Pathogenic(1); risk factor(2)
chr4:70643714_G_A	ENAM	missense_variant	I,D,N,S,F	143,538,328,77,244	1330	159,550,325,74,278	1385	0.96	3.2,3.7,3.7,3.4,3.5	0.071	NP_114095.2:p.Arg763Gln	MODERATE	AD,AR,Heterogeneous	OMIM:104500,OMIM:204650		non_essential	viable (MGI)		A	Benign(2)
chr20:4221668_C_G	ADRA1D	missense_variant	U,F	9,29	38	8.6,40	48.5	0.78	0.45,1.3	0.071	NP_000669.1:p.Gly525Ala	MODERATE				non_essential	viable (MGI)
chr16:1342219_G_A	BAIAP3	missense_variant	I	0	0	2.6	2.63	0	0.41	0.072	NP_001186025.1:p.Gly298Glu,NP_001186026.1:p.Gly298Glu,NP_001186027.1:p.Gly275Glu,NP_001186028.1:p.Gly270Glu,NP_001273393.1:p.Gly315Glu,NP_003924.2:p.Gly333Glu	MODERATE				non_essential	viable (MGI)
chr13:35195932_G_A	NBEA	missense_variant	D,S,U	0,0,0	0	1.4,0.28,0.92	2.63	0	0.19,0.21,0.15	0.072	NP_056493.3:p.Val1666Ile	MODERATE	AD	OMIM:619157		non_essential	lethal (MGI)
chr19:7536550_A_T	PNPLA6	splice_region_variant	I	3	3	7.2	7.19	0.42	0.69	0.072	NM_001166111.1:c.440+4A>T,NM_001166112.1:c.296+4A>T,NM_001166113.1:c.296+4A>T,NM_001166114.1:c.413+4A>T,NM_006702.4:c.296+4A>T	MODERATE	AR	OMIM:215470,OMIM:245800,OMIM:275400,OMIM:612020		non_essential	lethal;viable (MGI)
chr11:5515543_C_T	UBQLNL	missense_variant	D,S,U	1,0,0	1	1.1,0.068,3.1	4.29	0.23	0.16,0.1,0.27	0.072	NP_659490.4:p.Gly300Glu	MODERATE				non_essential	viable (MGI)
chr6:43636531_A_G	MAD2L1BP	missense_variant	D,N,S,U,F	3,2,0,2,1	8	1,4.8,0.75,1.9,5.3	13.7	0.58	0.16,0.45,0.35,0.21,0.49	0.072	NP_001003690.1:p.Gln98Arg,NP_055443.1:p.Gln66Arg	MODERATE				essential
chr1:151144380_C_T	SEMA6C	splice_region_variant	I,N,U,F	37,7,17,25	86	44,6.7,23,28	101	0.85	1.7,0.53,0.73,1.1	0.072	NM_001178061.1:c.-55+5G>A,NM_001178062.1:c.-55+5G>A,NM_030913.4:c.-55+5G>A	MODERATE				non_essential	viable (IMPC)
chr5:83641719_T_C	HAPLN1	missense_variant	I,D,N,S,U,F	2,15,5,1,14,3	40	3.4,20,3.6,1.2,20,2.8	50.7	0.79	0.47,0.7,0.38,0.44,0.68,0.35	0.072	NP_001875.1:p.Asn281Ser	MODERATE				non_essential	lethal (IMPC)
chr6:152425458_A_T	SYNE1	missense_variant	I,D,N,U,F	319,1214,715,850,399	3497	306,1160,699,902,517	3585	0.98	4.5,5.3,5.4,4.6,4.8	0.072	NP_149062.1:p.Asp1737Glu,NP_892006.3:p.Asp1730Glu	MODERATE	AD,AR	OMIM:610743,OMIM:612998,OMIM:618484		non_essential	subviable (MGI)		T	Benign(5); Likely benign(1)
chr7:20728358_T_C	ABCB5	missense_variant	I,D,N,S,U,F	3,58,26,9,59,7	162	5.2,67,32,5.5,71,1.6	182	0.89	0.58,1.3,1.1,0.95,1.3,0.27	0.072	NP_001157413.1:p.Phe924Leu,NP_848654.3:p.Phe479Leu	MODERATE				non_essential	viable (MGI)
chr9:132897613_GA_G	TSC1	splice_region_variant	D,N,S	989,617,168	1774	1032,632,173	1837	0.97	5,5.1,5.3	0.072	NM_000368.4:c.2626-4delT,NM_001162426.1:c.2623-4delT,NM_001162427.1:c.2473-4delT	MODERATE	AD,Somatic,Sporadic	OMIM:191100,OMIM:606690,OMIM:607341		non_essential	lethal;subviable (MGI)		A, G, GA, GAA, GAAA, GGA	Benign(1), Benign(2), Benign(2); Uncertain significance(2), Benign(3), Benign(4); not provided(1), Likely benign(1), Likely benign(1); Uncertain significance(1)
chr12:53315378_C_T	AAAS	missense_variant	F	0	0	2.6	2.62	0	0.34	0.073	NP_001166937.1:p.Arg119Gln,NP_056480.1:p.Arg119Gln	MODERATE	AR	OMIM:231550		non_essential	viable (MGI)
chr18:58538141_T_TG	ALPK2	frameshift_variant	D,N,S,U	1,1,0,1	3	1.6,0.64,0.15,4.8	7.17	0.42	0.2,0.16,0.16,0.33	0.073	NP_443179.3:p.Phe683IlefsTer38	HIGH				non_essential	viable (IMPC)
chr19:10329048_C_T	RAVER1	missense_variant	I,D,S,U,F	3,4,0,0,2	9	9.6,3.6,0.49,0.83,0.39	14.9	0.6	0.79,0.3,0.28,0.14,0.13	0.073	NP_597709.2:p.Arg134His	MODERATE				non_essential	viable (MGI)
chr2:72968517_G_A	SFXN5	missense_variant	I,U	2,3	5	0.76,9.1	9.86	0.51	0.22,0.46	0.073	NP_653180.1:p.Ala253Val	MODERATE				non_essential	viable (IMPC)
chr9:26997970_A_G	LRRC19	missense_variant	I,D,N,S,U	0,1,3,0,3	7	2,3.5,2,0.35,4.6	12.4	0.56	0.36,0.29,0.29,0.24,0.33	0.073	NP_075052.1:p.Leu118Ser	MODERATE				non_essential	viable (MGI)
chr22:29312331_C_T	GAS2L1	missense_variant	I,D,N,S,U,F	0,12,2,1,11,33	59	0.94,12,3.2,1.9,15,38	71.6	0.82	0.25,0.55,0.37,0.56,0.6,1.3	0.073	NP_001265659.1:p.Pro400Leu,NP_006469.2:p.Pro627Leu,NP_689422.1:p.Pro627Leu	MODERATE				non_essential	viable (IMPC)
chr7:128851270_C_T	FLNC	missense_variant	I,U,F	3,34,7	44	1.7,53,0.74	55.1	0.8	0.33,1.1,0.18	0.073	NP_001120959.1:p.Arg1827Cys,NP_001449.3:p.Arg1860Cys	MODERATE	AD	OMIM:609524,OMIM:614065,OMIM:617047		non_essential	lethal (MGI)	E12.5	T	Benign(4); Likely benign(1)
chr1:13778554_C_A	PRDM2	missense_variant	D,N,S,U,F	126,70,26,130,36	388	153,71,24,140,30	418	0.93	1.9,1.7,2,1.8,1.2	0.073	NP_001007258.1:p.Asp52Glu,NP_036363.2:p.Asp253Glu,NP_056950.2:p.Asp253Glu	MODERATE				non_essential	viable (IMPC)
chr2:39736842_TTCTG_T	THUMPD2	frameshift_variant	I	0	0	2.6	2.61	0	0.41	0.074	NP_001308398.1:p.Asp374GlufsTer51,NP_001308399.1:p.Asp358GlufsTer51,NP_001308406.1:p.Asp233GlufsTer51,NP_001308407.1:p.Asp233GlufsTer51,NP_001308408.1:p.Asp233GlufsTer51,NP_001308409.1:p.Asp233GlufsTer51,NP_001308410.1:p.Asp233GlufsTer51,NP_079540.2:p.Asp467GlufsTer51	HIGH				non_essential					LC
chr2:9452920_G_A	CPSF3	missense_variant	I	0	0	2.6	2.6	0	0.41	0.074	NP_001308762.1:p.Gly431Glu,NP_001308763.1:p.Gly431Glu,NP_001308764.1:p.Gly329Glu,NP_001308765.1:p.Gly472Glu,NP_057291.1:p.Gly468Glu	MODERATE				essential	lethal (IMPC);subviable (IMPC)	E9.5
chr6:137879079_C_T	TNFAIP3	missense_variant	I,U	0,0	0	1.9,0.68	2.6	0	0.35,0.13	0.074	NP_001257436.1:p.Ala545Val,NP_001257437.1:p.Ala545Val,NP_006281.1:p.Ala545Val	MODERATE	AD	OMIM:616744		non_essential	subviable;viable (MGI)		T	not provided(1)
chr1:67111593_A_C	C1orf141	missense_variant	I,U	2,2	4	3,5.5	8.5	0.47	0.44,0.36	0.074	NP_001263281.1:p.Leu133Arg	MODERATE				non_essential
chr19:18435315_C_T	ISYNA1	missense_variant	I,N,U	1,0,1	2	2.7,0.35,2.7	5.75	0.35	0.42,0.12,0.25	0.074	NP_001164409.1:p.Val421Met,NP_001240318.1:p.Val347Met,NP_057452.1:p.Val475Met	MODERATE				essential	subviable (MGI)
chr22:37207287_C_T	SSTR3	missense_variant	I,D,S,U	2,0,0,3	5	5.9,1.2,0.1,2.6	9.83	0.51	0.62,0.17,0.13,0.25	0.074	NP_001042.1:p.Val173Met,NP_001265616.1:p.Val173Met	MODERATE				non_essential
chr6:36968982_A_C	MTCH1	splice_region_variant	I,D,N,S	0,0,1,0	1	0.45,2,1.5,0.39	4.27	0.23	0.17,0.22,0.25,0.25	0.074	NM_001271641.1:c.1099-8T>G,NM_014341.2:c.1048-8T>G	MODERATE				non_essential
chr7:99394088_T_G	ARPC1B	missense_variant	I,N,S,U	0,0,0,1	1	2.2,0.35,0.058,1.6	4.26	0.23	0.38,0.12,0.097,0.19	0.074	NP_005711.1:p.Met350Arg	MODERATE	AR	OMIM:617718		non_essential	viable (IMPC)
chr11:73817842_T_A	MRPL48	missense_variant	I,D,N,S,U	19,20,11,8,21	79	27,20,12,8.2,26	93.3	0.85	1.3,0.7,0.71,1.1,0.77	0.074	NP_001305428.1:p.Trp44Arg	MODERATE				essential
chr11:118628361_G_A	PHLDB1	missense_variant	I,D,N,S,U,F	1,13,1,1,14,1	31	5,11,2.5,0.98,20,0.68	40.5	0.77	0.57,0.52,0.32,0.4,0.69,0.17	0.074	NP_001138230.1:p.Gly513Asp,NP_001138231.1:p.Gly513Asp,NP_055972.1:p.Gly513Asp	MODERATE				non_essential	viable (IMPC)
chr20:6770235_T_G	BMP2	missense_variant	I,D,N,S,U,F	57,125,35,14,132,29	392	56,140,49,11,141,25	422	0.93	1.9,1.9,1.4,1.3,1.8,1	0.074	NP_001191.1:p.Ser37Ala	MODERATE	AD,AR	OMIM:112600,OMIM:235200,OMIM:617877		non_essential	lethal;subviable (MGI)		G	Benign(2)
chr6:87415863_G_A	C6orf165	missense_variant	I,D,N,U,F	29,221,164,322,256	992	36,262,167,324,251	1039	0.95	1.5,2.5,2.6,2.7,3.3	0.074	NP_001026913.1:p.Arg154Lys	MODERATE
chr7:27095695_CGATGGT_TGAT	HOXA1	protein_altering_variant	I	42	42	53	52.8	0.8	1.9	0.074	NP_005513.1:p.Arg73del,NP_705873.2:p.Arg73del	MODERATE	AR	OMIM:601536		non_essential	lethal;subviable (MGI)		., T	Benign(1)
chr3:109035473_T_A	MORC1	splice_region_variant	D,N,S,U	3,5,2,11	21	8.1,9.1,1.1,11	29.1	0.72	0.44,0.61,0.42,0.5	0.074	NM_014429.3:c.1331-5A>T	MODERATE				non_essential	viable (MGI)
chr10:94582991_C_G	HELLS	missense_variant	I,N,U	0,0,0	0	0.79,0.23,1.6	2.59	0	0.23,0.097,0.19	0.075	NP_001275996.1:p.Leu420Val,NP_001275997.1:p.Leu404Val,NP_001275998.1:p.Leu388Val,NP_001276000.1:p.Leu296Val,NP_001276002.1:p.Leu282Val,NP_001276003.1:p.Leu59Val,NP_001276004.1:p.Leu14Val,NP_060533.2:p.Leu420Val	MODERATE	AR	OMIM:616911		non_essential	lethal (IMPC)		G	Uncertain significance(1)
chr9:93676934_C_T	PHF2	missense_variant	I,D,N,S,U	0,0,0,0,0	0	0.47,1.3,0.37,0.068,0.44	2.59	0	0.17,0.17,0.12,0.1,0.1	0.075	NP_005383.3:p.Ser1058Leu	MODERATE				non_essential	subviable (MGI)
chr13:107866338_TCTGCTGCTGCTGCTGCTGCTGCTGCTGCCGCTGCTG_TCTGCTGCTGCTGCTGCTGCTGCTGCTGCTGCCGCTGCTG	FAM155A	inframe_insertion	I	1	1	4.2	4.24	0.24	0.53	0.075	NP_001073865.1:p.Arg77dup	MODERATE				non_essential
chr19:45039116_C_A	CLASRP	splice_region_variant	I	1	1	4.2	4.24	0.24	0.53	0.075	NM_001278439.1:c.-30+8C>A,NM_007056.2:c.-30+8C>A	MODERATE				essential
chr13:31797272_G_A	RXFP2	missense_variant	D,N,S,U,F	1,0,0,2,0	3	3.5,0.68,0.2,2.6,0.23	7.14	0.42	0.29,0.17,0.18,0.24,0.1	0.075	NP_001159530.1:p.Ala596Thr,NP_570718.1:p.Ala620Thr	MODERATE				non_essential	viable (IMPC)		A	Likely benign(1)
chr7:118239914_T_C	ANKRD7	missense_variant	D,N,S,U	0,1,0,1	2	0.93,0.63,0.078,4.1	5.74	0.35	0.15,0.16,0.11,0.31	0.075	NP_062618.2:p.Tyr240His	MODERATE				non_essential	viable (MGI)
chr13:21172498_C_T	SKA3	missense_variant	I,U,F	650,798,390	1838	650,826,426	1901	0.97	6.5,4.4,4.4	0.075	NP_001159489.1:p.Val58Ile,NP_659498.4:p.Val58Ile	MODERATE				essential
chr13:27920364_G_A	PDX1	missense_variant	I,U	0,11	11	0.62,17	17.3	0.64	0.2,0.63	0.075	NP_000200.1:p.Asp76Asn	MODERATE	AD,AR	OMIM:125853,OMIM:260370,OMIM:606392		non_essential	lethal (MGI)		A	Benign(3); Likely benign(2); Likely pathogenic(1); not provided(1); risk factor(1); Uncertain significance(1)
chr13:45714010_A_G	SPERT	missense_variant	I,D,N,S,U	13316,36172,22281,6015,40249	118033	13309,36306,22385,5895,40634	118528	1	29,30,31,31,31	0.075	NP_001273270.1:p.Lys302Glu,NP_001273271.1:p.Lys293Glu,NP_689932.1:p.Lys329Glu	MODERATE				non_essential
chr15:42684508_C_T	STARD9	missense_variant	I,D,N,S,U,F	176,195,234,28,425,38	1096	196,188,262,29,419,51	1145	0.96	3.6,2.1,3.3,2.2,3.1,1.5	0.075	NP_065810.2:p.Ala977Val	MODERATE				non_essential	viable (IMPC)
chr15:60352481_G_A	ANXA2	splice_region_variant	I,D,N,S,U,F	11,43,37,7,59,10	167	14,52,36,7,68,10	187	0.89	0.97,1.1,1.2,1.1,1.3,0.68	0.075	NM_001002857.1:c.589-5C>T,NM_001002858.2:c.643-5C>T,NM_001136015.2:c.589-5C>T,NM_004039.2:c.589-5C>T	MODERATE				non_essential	viable (MGI)
chr5:149199073_T_C	ABLIM3	missense_variant	I	17924	17924	18118	18118	0.99	34	0.075	NP_001287956.1:p.Cys104Arg	MODERATE				non_essential	viable (MGI)
chr9:113323143_G_A	WDR31	missense_variant	I,D,N,S,U,F	605,1718,897,220,1574,762	5776	593,1655,927,188,1768,755	5887	0.98	6.2,6.4,6.3,5.5,6.4,5.8	0.075	NP_001012361.1:p.Pro113Ser,NP_660284.1:p.Pro112Ser	MODERATE				non_essential
chr1:36428329_C_T	OSCP1	stop_gained	I,D,N,S,U	43,43,17,1,65	169	47,44,21,3,73	189	0.89	1.8,1,0.94,0.7,1.3	0.076	NP_996668.1:p.Trp221Ter	HIGH				non_essential	viable (IMPC)
chr4:69857581_C_A	SULT1E1	missense_variant	U	0	0	2.6	2.58	0	0.24	0.076	NP_005411.1:p.Asp22Tyr	MODERATE				non_essential	viable (MGI)
chr20:36892861_G_T	TLDC2	splice_acceptor_variant	I,N,U	0,1,4	5	0.31,1.5,8	9.78	0.51	0.14,0.25,0.43	0.076	NM_001304783.1:c.*18-1G>T,NM_080628.2:c.*18-1G>T	HIGH				non_essential	viable (IMPC)		T	Benign(2)	LC
chr19:8364553_TCCGCCTGTCAGGGA_TCCGCTGTCAGGGA	ANGPTL4	frameshift_variant	F	2	2	5.7	5.72	0.35	0.5	0.076	NP_001034756.1:p.Cys80ValfsTer12,NP_647475.1:p.Cys80ValfsTer12	HIGH	AD	OMIM:615881		non_essential	viable (IMPC)				LC
chr1:31586928_C_A	TINAGL1	missense_variant	I,D,N,S,U,F	59,141,107,25,86,99	517	79,152,117,21,92,89	551	0.94	2.3,1.9,2.2,1.9,1.5,2	0.076	NP_001191343.1:p.Phe420Leu,NP_001191344.1:p.Phe346Leu,NP_071447.1:p.Phe451Leu	MODERATE				non_essential	subviable (MGI)
chr11:60936305_G_A	TMEM132A	missense_variant	I,D,N,S,U	8025,24933,14501,3988,23475	74922	8160,25004,14619,3970,23561	75315	0.99	23,25,25,25,23	0.076	NP_060340.2:p.Glu825Lys,NP_821174.1:p.Glu824Lys	MODERATE				non_essential	lethal (MGI)
chr12:9913600_T_C	CLEC2A	missense_variant	I,D,N,S,U,F	37,52,34,8,46,10	187	41,53,42,10,55,7.5	208	0.9	1.6,1.1,1.3,1.3,1.1,0.58	0.076	NP_001124183.1:p.Lys164Arg	MODERATE				non_essential
chr2:178672473_C_T	TTN	missense_variant	I,N,U,F	9,9,7,0	25	10,9.5,13,1	33.6	0.74	0.82,0.63,0.54,0.21	0.076	NP_001243779.1:p.Val11248Ile,NP_001254479.2:p.Val11622Ile,NP_596869.4:p.Val10321Ile	MODERATE	AD,AR	OMIM:600334,OMIM:603689,OMIM:604145,OMIM:608807,OMIM:611705,OMIM:613765	(OMIM:611705) Muscle involvement shows onset at birth or in infancy,Cardiac involvement occurs between 5 and 12 years,Sudden death due to cardiomyopathy,(Narula et al. (2015)) BOTH BIALLELIC & MONOALLELIC dilated cardiomyopathy ; hypertrophic cardiomyopathy	non_essential	lethal;subviable (MGI)		T	Benign(6); Likely benign(6); Uncertain significance(3)
chr9:90877564_C_G	SYK	splice_region_variant	I,D,N,S,U,F	5682,17007,10285,2885,17821,14167	67847	5770,16977,10356,2843,18041,14233	68221	0.99	19,20,21,21,21,25	0.076	NM_001135052.3:c.1113-7C>G,NM_001174167.2:c.1182-7C>G,NM_001174168.2:c.1113-7C>G,NM_003177.6:c.1182-7C>G	MODERATE				non_essential	lethal (IMPC)		A	Benign(1)
chr12:103676017_G_A	STAB2	missense_variant	D,N,S,U,F	125,53,12,261,8	459	139,52,11,283,6.2	491	0.93	1.8,1.5,1.3,2.6,0.52	0.076	NP_060034.9:p.Arg881His	MODERATE				non_essential	viable (MGI)
chr2:218882368_C_A	WNT10A	stop_gained	I,N,U	0,0,0	0	0.3,0.45,1.8	2.56	0	0.14,0.14,0.21	0.077	NP_079492.2:p.Cys107Ter	HIGH	AD,AR	OMIM:150400,OMIM:224750,OMIM:257980		non_essential	viable (IMPC)		A	Pathogenic(11)
chr12:117028112_T_A	FBXW8	stop_gained	D,N,U,F	0,0,0,0	0	0.66,0.18,1.5,0.25	2.56	0	0.13,0.086,0.19,0.11	0.077	NP_036306.1:p.Cys513Ter,NP_699179.2:p.Cys579Ter	HIGH				non_essential	subviable (IMPC)				LC
chr14:105314997_A_G	PACS2	missense_variant	I	0	0	2.6	2.57	0	0.42	0.077	NP_001094383.2:p.Thr27Ala,NP_056012.2:p.Thr27Ala	MODERATE	AD	OMIM:618067		non_essential	viable (MGI)
chr15:70667083_C_A	UACA	missense_variant	U	0	0	2.6	2.57	0	0.25	0.077	NP_001008225.1:p.Val1188Phe,NP_060473.2:p.Val1201Phe	MODERATE				non_essential	viable (MGI)
chr19:8937321_C_T	MUC16	missense_variant	F	0	0	2.6	2.57	0	0.34	0.077	NP_078966.2:p.Val11212Ile	MODERATE				non_essential	viable (MGI)
chr2:43795886_G_A	DYNC2LI1	splice_acceptor_variant	I,D,N,S,U	5,0,0,1,1	7	3.9,2.8,2.6,0.53,2.5	12.3	0.57	0.51,0.26,0.33,0.29,0.24	0.077	NM_001193464.1:c.508-1G>A	HIGH	AR	OMIM:617088		non_essential	lethal (MGI)		A	Benign(1); Uncertain significance(1)	LC
chr6:75151862_C_T	COL12A1	splice_region_variant	U,F	3,4	7	6.9,5.5	12.3	0.57	0.4,0.49	0.077	NM_004370.5:c.4000+5G>A,NM_080645.2:c.508+5G>A	MODERATE	AD,AR	OMIM:616470,OMIM:616471		non_essential	subviable (MGI)		T	Likely benign(1)
chr1:170552017_A_G	GORAB	missense_variant,splice_region_variant	F	2	2	5.7	5.69	0.35	0.5	0.077	NP_001307181.1:p.Lys67Arg,NP_689494.2:p.Lys247Arg	MODERATE	AR	OMIM:231070		non_essential	lethal (MGI)
chr3:134367514_C_G	AMOTL2	missense_variant	S,F	0,29	29	0.12,38	38.1	0.76	0.14,1.3	0.077	NP_001265612.1:p.Ala400Pro,NP_001265614.1:p.Ala342Pro,NP_057285.3:p.Ala342Pro	MODERATE				non_essential
chr13:41193915_G_C	KBTBD7	missense_variant	I	0	0	2.5	2.55	0	0.41	0.078	NP_115514.2:p.His115Asp	MODERATE				non_essential	viable (MGI)
chr7:97020846_C_G	DLX5	missense_variant	I	0	0	2.5	2.55	0	0.41	0.078	NP_005212.1:p.Glu254Gln	MODERATE	AD,AR	OMIM:183600,OMIM:220600		non_essential	lethal;subviable (MGI)
chr3:100885545_G_C	ABI3BP	missense_variant	U	0	0	2.5	2.55	0	0.24	0.078	NP_056244.2:p.Asp236Glu	MODERATE				non_essential	subviable (IMPC)
chr9:133636607_G_A	DBH	missense_variant	I	1	1	4.2	4.2	0.24	0.52	0.078	NP_000778.3:p.Arg79Gln	MODERATE	AR	OMIM:223360		non_essential	lethal;subviable (MGI)
chr1:23442255_C_T	ASAP3	missense_variant	I,D,N,S,U,F	14,22,12,3,12,5	68	15,26,15,2.1,19,3.8	81.1	0.84	0.99,0.8,0.79,0.58,0.66,0.41	0.078	NP_001137250.1:p.Gly192Glu,NP_060177.2:p.Gly201Glu	MODERATE				non_essential	viable (IMPC)
chr14:19936181_A_G	OR4K1	missense_variant	I	22	22	30	30.1	0.73	1.4	0.078	NP_001004063.2:p.Asn172Ser	MODERATE
chr14:23524379_G_A	ZFHX2	missense_variant	I	12	12	18	18.4	0.65	1.1	0.078	NP_207646.2:p.Pro1855Ser	MODERATE	AD	OMIM:147430		non_essential
chr15:45269512_G_C	SLC28A2	missense_variant	I,D,N,S,U	0,2,1,0,17	20	0.4,2.2,2.2,0.36,23	27.8	0.72	0.16,0.23,0.3,0.24,0.73	0.078	NP_004203.2:p.Glu515Gln	MODERATE				non_essential
chr19:38889130_C_T	SIRT2	missense_variant	I,D,N,S,U,F	9,100,30,11,40,22	212	13,118,36,14,36,17	234	0.91	0.92,1.7,1.2,1.5,0.91,0.87	0.078	NP_001180215.1:p.Arg116His,NP_036369.2:p.Arg153His,NP_085096.1:p.Arg116His	MODERATE				non_essential	viable (MGI)		T	Benign(1)
chr4:70643369_T_C	ENAM	missense_variant	I,D,N,S,F	136,539,329,78,244	1326	150,555,327,74,274	1379	0.96	3.1,3.7,3.7,3.5,3.5	0.078	NP_114095.2:p.Ile648Thr	MODERATE	AD,AR,Heterogeneous	OMIM:104500,OMIM:204650		non_essential	viable (MGI)		C	Benign(2)
chr21:36369748_A_G	MORC3	missense_variant	N,S,F	0,0,154	154	0.22,0.32,173	173	0.89	0.096,0.23,2.8	0.078	NP_001307374.1:p.Lys723Glu,NP_001307375.1:p.Lys723Glu,NP_056173.1:p.Lys794Glu	MODERATE				non_essential	lethal (IMPC)
chr19:55186344_G_A	PTPRH	stop_gained	I,D,S,U	0,0,0,1	1	0.44,0.82,0.16,2.8	4.19	0.24	0.17,0.14,0.16,0.25	0.079	NP_001154912.2:p.Gln709Ter,NP_002833.4:p.Gln887Ter	HIGH				non_essential
chr14:60115188_A_G	PCNXL4	missense_variant	I,D,N,S,U,F	2,1,0,0,0,5	8	0.65,2.6,0.41,0.22,0.98,8.7	13.5	0.59	0.21,0.25,0.13,0.19,0.15,0.62	0.079	NP_071940.4:p.Ile128Val	MODERATE
chr8:100080172_C_T	RGS22	missense_variant	I,D,U,F	2,0,6,0	8	0.32,3.3,9.7,0.23	13.5	0.59	0.15,0.28,0.48,0.1	0.079	NP_001273621.1:p.Asp101Asn,NP_001273622.1:p.Asp5Asn,NP_056483.3:p.Asp101Asn	MODERATE				non_essential	viable (IMPC)
chr19:35034060_G_A	SCN1B	missense_variant	D,U,F	1,0,0	1	1.6,2.3,0.25	4.18	0.24	0.2,0.23,0.11	0.079	NP_950238.1:p.Gly257Arg	MODERATE	AD,AR	OMIM:604233,OMIM:612838,OMIM:615377,OMIM:617350	(Narula et al. (2015)) BOTH BIALLELIC & MONOALLELIC brugada syndrome	non_essential	subviable (IMPC)		A, C	Benign(2); Likely benign(4), Uncertain significance(1)
chr1:200873513_C_T	GPR25	missense_variant	I,N,U,F	64,77,204,11	356	80,72,225,6.8	384	0.93	2.3,1.7,2.3,0.55	0.079	NP_005289.2:p.Ser159Leu	MODERATE				non_essential	viable (MGI)
chr16:1487450_C_G	PTX4	missense_variant	I,D,N,S,U,F	1358,3934,1870,580,3723,3467	14932	1420,3924,1888,635,3711,3529	15106	0.99	9.6,9.9,8.9,10,9.3,13	0.079	NP_001013680.1:p.Gly216Ala	MODERATE				non_essential
chr7:6436530_G_C	DAGLB	missense_variant	I,D,N,S,U,F	5,19,22,2,2,1	51	5.3,23,24,2.4,6.6,0.92	62.5	0.82	0.59,0.75,1,0.63,0.39,0.2	0.079	NP_001136408.1:p.Thr84Arg,NP_631918.3:p.Thr84Arg	MODERATE				non_essential	viable (MGI)
chr3:109035472_T_TAA	MORC1	splice_region_variant	D,N,S,U	3,5,2,11	21	8.1,9.1,1.1,11	28.9	0.73	0.44,0.61,0.42,0.5	0.079	NM_014429.3:c.1331-5_1331-4insTT	MODERATE				non_essential	viable (MGI)
chr6:89081349_C_T	PNRC1	missense_variant	D,N,U,F	67,36,30,41	174	74,40,39,42	194	0.9	1.3,1.3,0.95,1.4	0.079	NP_006804.1:p.Ala152Val	MODERATE				non_essential
chr10:63193382_T_C	JMJD1C	missense_variant	I	0	0	2.5	2.52	0	0.41	0.08	NP_001269877.1:p.Gln1760Arg,NP_001305082.1:p.Gln1654Arg,NP_001305083.1:p.Gln1760Arg,NP_001309181.1:p.Gln1904Arg,NP_001309183.1:p.Gln1723Arg,NP_001309187.1:p.Gln1723Arg,NP_116165.1:p.Gln1942Arg	MODERATE				non_essential	subviable (IMPC)
chr22:22549892_G_A	PRAME	missense_variant	I	0	0	2.5	2.52	0	0.41	0.08	NP_001278644.1:p.Arg263Cys,NP_001278645.1:p.Arg263Cys,NP_001278646.1:p.Arg247Cys,NP_001278648.1:p.Arg247Cys,NP_001305055.1:p.Arg247Cys,NP_001305056.1:p.Arg247Cys,NP_006106.1:p.Arg263Cys,NP_996836.1:p.Arg263Cys,NP_996837.1:p.Arg263Cys,NP_996838.1:p.Arg263Cys,NP_996839.1:p.Arg263Cys	MODERATE				non_essential	viable (IMPC)
chr3:9834828_T_C	TTLL3	missense_variant	U	0	0	2.5	2.52	0	0.24	0.08	NP_001021100.3:p.Leu758Pro	MODERATE				non_essential	viable (MGI)
chr17:2299929_T_C	SMG6	missense_variant	D,U,F	0,0,2	2	2,0.6,3.1	5.65	0.35	0.22,0.12,0.37	0.08	NP_060045.4:p.Asp275Gly	MODERATE				essential	lethal (IMPC)
chr9:100473674_C_G	TMEFF1	missense_variant	D,S,U	1,0,0	1	2,0.14,2.1	4.17	0.24	0.22,0.15,0.22	0.08	NP_003683.2:p.Pro44Ala	MODERATE				non_essential
chr1:231626905_C_G	DISC1	missense_variant	U	5	5	9.7	9.69	0.52	0.47	0.08	NP_001012975.1:p.Ala13Gly,NP_001012976.1:p.Ala13Gly,NP_001012977.1:p.Ala13Gly,NP_001158009.1:p.Ala13Gly,NP_001158010.1:p.Ala13Gly,NP_001158011.1:p.Ala13Gly,NP_001158012.1:p.Ala13Gly,NP_001158013.1:p.Ala13Gly,NP_001158014.1:p.Ala13Gly,NP_001158016.1:p.Ala13Gly,NP_001158017.1:p.Ala13Gly,NP_001158018.1:p.Ala13Gly,NP_001158019.1:p.Ala13Gly,NP_001158020.1:p.Ala13Gly,NP_001158021.1:p.Ala13Gly,NP_001158…	MODERATE				non_essential	viable (IMPC)
chr1:235496311_GAA_GA	B3GALNT2	splice_region_variant	U	3	3	7	7.03	0.43	0.4	0.08	NM_001277155.2:c.113-4delT	MODERATE	AR	OMIM:615181		non_essential	lethal (IMPC)
chr12:52406004_T_C	KRT82	missense_variant	U	2	2	5.6	5.65	0.35	0.36	0.08	NP_149022.3:p.Ile92Val	MODERATE				non_essential
chr4:15688610_C_A	FAM200B	missense_variant	I,D,N,S,U	23,85,33,12,84	237	21,99,40,12,88	260	0.91	1.2,1.6,1.3,1.4,1.4	0.08	NP_001138663.1:p.His545Asn	MODERATE				non_essential
chr4:153788803_G_GAGC	SFRP2	inframe_insertion	I,N,S,U	2,8,2,2	14	0.73,12,1.7,5.8	20.7	0.68	0.22,0.72,0.52,0.37	0.08	NP_003004.1:p.Leu11dup	MODERATE				non_essential	viable (MGI)
chr6:87284383_G_A	GJB7	missense_variant	I,D,N,U,F	285,519,209,664,316	1993	301,500,246,694,316	2057	0.97	4.4,3.5,3.2,4,3.8	0.08	NP_940970.1:p.Thr177Met	MODERATE				non_essential
chr1:226883774_C_T	PSEN2	missense_variant	U,F	9,44	53	6.6,58	64.6	0.82	0.39,1.6	0.08	NP_000438.2:p.Arg71Trp,NP_036618.2:p.Arg71Trp	MODERATE	AD	OMIM:606889,OMIM:613697	(Narula et al. (2015)) MONOALLELIC dilated cardiomyopathy	non_essential	viable (MGI)		T	Benign(4); Likely benign(2)
chr6:44961770_CTT_C	SUPT3H	frameshift_variant	I,U	0,0	0	1.8,0.73	2.51	0	0.34,0.13	0.081	NP_001248752.1:p.Arg37ThrfsTer38,NP_003590.1:p.Arg189ThrfsTer38,NP_852001.1:p.Arg200ThrfsTer38	HIGH				non_essential	lethal (IMPC)
chr1:151776192_C_T	TDRKH	missense_variant	I	0	0	2.5	2.51	0	0.4	0.081	NP_001077432.1:p.Arg374Gln,NP_001077433.1:p.Arg329Gln,NP_001077434.1:p.Arg374Gln,NP_006853.2:p.Arg374Gln	MODERATE				non_essential	viable (IMPC)
chr1:31682954_C_A	COL16A1	missense_variant	I,U,F	0,0,1	1	1.1,1.7,1.4	4.16	0.24	0.27,0.2,0.25	0.081	NP_001847.3:p.Ala840Ser	MODERATE				non_essential	viable (MGI)
chr1:205065262_G_A	CNTN2	splice_region_variant	I,N,U	3,2,0	5	7.6,0.93,1.1	9.66	0.52	0.71,0.2,0.16	0.081	NP_005067.1:p.Val565%3D	MODERATE	AR	OMIM:615400		non_essential	viable (MGI)		A	Uncertain significance(3)
chr3:128153200_C_T	RUVBL1	splice_region_variant	I,N	1,0	1	3.7,0.47	4.16	0.24	0.49,0.14	0.081	NM_001319086.1:c.-40+3G>A	MODERATE				essential	lethal (MGI)
chr5:40841489_G_A	CARD6	missense_variant	I	1	1	4.2	4.15	0.24	0.52	0.081	NP_115976.2:p.Arg36Gln	MODERATE				non_essential
chr1:93582914_C_T	BCAR3	missense_variant	D,S,U	1,0,1	2	2.8,0.53,2.3	5.62	0.36	0.26,0.29,0.23	0.081	NP_001248337.1:p.Ser358Asn,NP_001248338.1:p.Ser358Asn,NP_001248339.1:p.Ser267Asn,NP_001295180.1:p.Ser34Asn,NP_003558.1:p.Ser358Asn	MODERATE				non_essential	viable (IMPC)
chr17:4544809_C_T	MYBBP1A	missense_variant	I,U,F	13,75,7	95	9.6,87,14	110	0.86	0.79,1.4,0.79	0.081	NP_001099008.1:p.Arg808Gln,NP_055335.2:p.Arg808Gln	MODERATE				essential	lethal (IMPC)
chr3:6861914_A_G	GRM7	splice_region_variant	I	142	142	160	160	0.89	3.2	0.081	NM_000844.3:c.519+7A>G,NM_181874.2:c.519+7A>G	MODERATE	AR	OMIM:618922	(OMIM:618922) Death in infancy	non_essential	viable (IMPC)
chr1:44697146_G_C	C1orf228	missense_variant	F	22	22	30	30	0.73	1.2	0.081	NP_001139108.1:p.Gly84Ala	MODERATE
chr3:160961869_G_A	PPM1L	missense_variant	I,U	0,1	1	0.87,3.3	4.14	0.24	0.24,0.28	0.082	NP_001304840.1:p.Arg51Gln,NP_640338.2:p.Arg178Gln	MODERATE				non_essential	lethal;subviable (MGI)
chr4:8294112_C_T	HTRA3	missense_variant	I,N	0,1	1	3.8,0.33	4.14	0.24	0.5,0.12	0.082	NP_001284488.1:p.Thr321Met,NP_444272.1:p.Thr321Met	MODERATE				non_essential	viable (IMPC)
chr7:77696753_C_G	RSBN1L	missense_variant	F	5	5	9.7	9.65	0.52	0.66	0.082	NP_940869.2:p.Pro95Arg	MODERATE				non_essential
chr5:102260321_TAAAA_TAA	SLCO4C1	splice_region_variant	U	179	179	199	199	0.9	2.1	0.082	NM_180991.4:c.1022-4_1022-3delTT	MODERATE				non_essential
chr17:4595279_C_T	SMTNL2	missense_variant	F	21	21	29	28.8	0.73	1.1	0.082	NP_001108446.1:p.Ala314Val,NP_940903.2:p.Ala170Val	MODERATE				non_essential
chr5:5318289_C_T	ADAMTS16	splice_region_variant	I	0	0	2.5	2.49	0	0.4	0.083	NM_139056.2:c.3559+8C>T	MODERATE				non_essential	viable (IMPC)
chr2:218339811_G_A	PNKD	missense_variant	U	0	0	2.5	2.49	0	0.24	0.083	NP_056303.3:p.Gly89Arg,NP_072094.1:p.Gly65Arg	MODERATE	AD	OMIM:118800		non_essential	viable (MGI)		A	Benign(1); Likely benign(2); Uncertain significance(1)
chr17:80236936_G_A	SLC26A11	missense_variant	I,S,F	0,0,1	1	0.69,0.08,3.4	4.13	0.24	0.21,0.11,0.39	0.083	NP_001159819.1:p.Ala249Thr,NP_001159820.1:p.Ala249Thr,NP_001159821.1:p.Ala249Thr,NP_775897.3:p.Ala249Thr	MODERATE				non_essential
chr3:51638262_T_C	RAD54L2	missense_variant	I	8	8	13	13.4	0.6	0.93	0.083	NP_001309182.1:p.Cys601Arg,NP_001309185.1:p.Cys601Arg,NP_001309186.1:p.Cys192Arg,NP_055921.2:p.Cys601Arg	MODERATE				non_essential	lethal (MGI)
chr8:69831989_C_T	SLCO5A1	missense_variant	I,U	0,3	3	3.3,3.7	6.97	0.43	0.46,0.29	0.083	NP_001139480.1:p.Ala229Thr,NP_001139481.1:p.Ala229Thr,NP_112220.2:p.Ala229Thr	MODERATE				non_essential
chr7:149266356_A_G	ZNF783	missense_variant	S,U	0,1	1	0.25,3.9	4.12	0.24	0.2,0.3	0.083	NP_001182149.1:p.Thr16Ala	MODERATE				non_essential
chr2:20645335_C_T	HS1BP3	splice_region_variant	U,F	6,0	6	11,0.23	10.9	0.55	0.5,0.1	0.083	NM_022460.3:c.198+5G>A	MODERATE				non_essential
chr12:63150027_G_C	AVPR1A	missense_variant	F	6	6	11	10.9	0.55	0.7	0.083	NP_000697.1:p.Phe270Leu	MODERATE				non_essential	viable (IMPC)
chr1:207618089_A_G	CR1	missense_variant	I,N,U,F	110,172,203,71	556	106,154,254,76	590	0.94	2.6,2.6,2.4,1.8	0.083	NP_000564.2:p.Lys1853Arg,NP_000642.3:p.Lys2303Arg	MODERATE				non_essential	lethal (IMPC)
chr17:49219935_T_C	ABI3	missense_variant	I,U	23,49	72	33,52	85.1	0.85	1.5,1.1	0.083	NP_001128658.1:p.Phe203Ser,NP_057512.1:p.Phe209Ser	MODERATE				non_essential	viable (IMPC)
chr18:5890865_C_A	TMEM200C	missense_variant	I,U,F	3,4,41	48	6,4.1,49	59	0.81	0.62,0.31,1.5	0.083	NP_001073678.1:p.Ser400Ile	MODERATE				non_essential
chr18:5890866_T_G	TMEM200C	missense_variant	I,U,F	3,4,41	48	6,4.1,49	59	0.81	0.62,0.31,1.5	0.083	NP_001073678.1:p.Ser400Arg	MODERATE				non_essential
chr3:132708219_T_C	NPHP3	missense_variant	I,D,U,F	15,16,6,0	37	15,24,7.4,0.33	46.8	0.79	0.99,0.77,0.42,0.12	0.083	NP_694972.3:p.Asn386Ser	MODERATE	AR	OMIM:208540,OMIM:267010,OMIM:604387	(OMIM:208540) Death usually in the perinatal period; (OMIM:267010) Lethal in utero or perinatal lethal,Two families each with two affected children have been reported (last curated April 2015)	non_essential	subviable (IMPC)		C	Likely benign(4); Uncertain significance(3)
chr4:154491292_G_A	DCHS2	missense_variant	I,N,S,U	2,2,0,20	24	1.1,2.6,0.6,28	32.2	0.75	0.27,0.33,0.31,0.8	0.083	NP_001136024.1:p.Leu22Phe	MODERATE				non_essential
chr6:75663290_A_G	SENP6	missense_variant	I,D,U,F	6,14,12,4	36	8.3,17,17,3.2	45.7	0.79	0.73,0.65,0.63,0.38	0.083	NP_001093879.1:p.Ile249Val,NP_001291721.1:p.Ile249Val,NP_056386.2:p.Ile256Val	MODERATE				essential	lethal (MGI)
chr15:74937941_G_C	COX5A	missense_variant	D,N,S,U	8,2,2,6	18	12,4.1,1.5,7.5	25.3	0.71	0.55,0.41,0.5,0.42	0.083	NP_004246.2:p.Ser25Cys	MODERATE	AR	OMIM:619064	(OMIM:619064) Death in childhood; (OMIM:619064) Death in infancy	essential			C	Likely benign(1)
chr5:128408807_A_C	FBN2	splice_region_variant	D,S,U	0,0,0	0	0.91,0.06,1.5	2.48	0	0.15,0.098,0.19	0.084	NM_001999.3:c.953-8T>G	MODERATE	AD	OMIM:121050,OMIM:616118		non_essential	viable (IMPC)		A, C	Benign(4); Likely benign(6), Likely benign(1)
chr10:104057158_C_T	COL17A1	missense_variant	I,U	0,2	2	2.1,3.5	5.57	0.36	0.37,0.29	0.084	NP_000485.3:p.Gly428Ser	MODERATE	AD,AR,Heterogeneous	OMIM:122400,OMIM:226650		non_essential	viable (IMPC)		T	Benign(2)
chr3:4699826_C_T	ITPR1	missense_variant	I,D,S,U	2,0,0,0	2	4.5,0.55,0.059,0.43	5.58	0.36	0.54,0.12,0.098,0.1	0.084	NP_001093422.2:p.Thr1465Ile,NP_001161744.1:p.Thr1459Ile,NP_002213.5:p.Thr1450Ile	MODERATE	AD,AR	OMIM:117360,OMIM:206700,OMIM:606658		non_essential	lethal;subviable (MGI)		T	Benign(1); Likely benign(1)
chr11:17609906_C_T	OTOG	missense_variant	I,D,N,S,U,F	4,11,7,7,51,4	84	5.3,18,8.3,3.4,61,2.2	98	0.86	0.59,0.66,0.59,0.75,1.2,0.31	0.084	NP_001264198.1:p.Leu1548Phe,NP_001278992.1:p.Leu1536Phe	MODERATE	AR	OMIM:614945		non_essential	subviable (IMPC)		T	Benign(2); Likely benign(1)
chr12:123523527_T_C	RILPL1	missense_variant	I,D,N,S,U,F	61,83,91,14,140,12	401	75,97,76,11,151,21	430	0.93	2.2,1.5,1.8,1.3,1.9,0.97	0.084	NP_001306172.1:p.Asn143Ser,NP_847884.2:p.Asn143Ser	MODERATE				non_essential	viable (IMPC)
chr2:73385903_TGGAGGAGGAGGA_T	ALMS1	inframe_deletion	I	14	14	21	20.6	0.68	1.2	0.084	NP_055935.4:p.Glu25_Glu28del	MODERATE	AR	OMIM:203800		non_essential	viable (IMPC)		T, TGGAGGA, TGGAGGAGGA, TGGAGGAGGAGGA, TGGAGGAGGAGGAGGA, TGGAGGAGGAGGAGGAGGA, TGGAGGAGGAGGAGGAGGAGGA, TGGAGGAGGTGGA	Benign(1), Benign(2), Benign(2); Likely benign(1), Benign(3); Likely benign(2); Uncertain significance(1), Benign(5); Likely benign(1); Uncertain significance(5), Benign(6); Likely benign(1); Uncertain significance(1), Likely benign(1); Uncertain significance(1), Likely benign(2); Uncertain significance(1), Uncertain significance(1), Uncertain significance(2)
chr2:205300662_G_A	PARD3B	missense_variant	I	10	10	16	15.8	0.63	1	0.084	NP_001289698.1:p.Arg773Gln,NP_689739.4:p.Arg711Gln,NP_995585.2:p.Arg773Gln	MODERATE				non_essential	viable (MGI)
chr6:116726488_CT_C	KPNA5	splice_region_variant	I,D,N,U,F	0,12,2,38,1	53	1.6,13,7.7,41,0.92	64.4	0.82	0.32,0.57,0.57,0.97,0.2	0.084	NM_002269.2:c.1126-6delT	MODERATE				non_essential
chr7:43866914_A_G	MRPS24	missense_variant	I,D,N,S,U,F	379,1491,642,201,2092,511	5316	412,1532,657,184,2125,509	5418	0.98	5.2,6.1,5.2,5.5,7,4.8	0.084	NP_114403.1:p.Trp97Arg	MODERATE				essential
chr11:107441611_C_T	CWF19L2	stop_gained	F	0	0	2.5	2.46	0	0.33	0.085	NP_689647.2:p.Trp154Ter	HIGH				essential
chr10:89768330_G_C	KIF20B	missense_variant	I	0	0	2.5	2.46	0	0.4	0.085	NP_001271188.1:p.Arg1677Thr,NP_057279.2:p.Arg1637Thr	MODERATE				non_essential	lethal (MGI)
chr13:20005246_AT_A	ZMYM2	splice_region_variant	D,N,U	0,0,0	0	0.72,0.34,1.4	2.47	0	0.13,0.12,0.18	0.085	NM_001190964.2:c.1299+15delT,NM_001190965.2:c.1299+15delT,NM_003453.4:c.1299+15delT,NM_197968.3:c.1299+15delT	MODERATE				non_essential	lethal (MGI)	E12.5
chr8:142543628_C_A	ADGRB1	missense_variant	D,S,U	0,0,0	0	1.7,0.23,0.54	2.46	0	0.2,0.19,0.11	0.085	NP_001693.2:p.Gln1493Lys	MODERATE				non_essential	viable (IMPC)
chr3:112116696_G_A	C3orf52	missense_variant	F	0	0	2.5	2.47	0	0.33	0.085	NP_001165218.1:p.Glu151Lys	MODERATE				non_essential
chr7:95592889_T_C	PDK4	missense_variant	D,S,U	1,0,1	2	2,0.3,3.2	5.55	0.36	0.22,0.22,0.27	0.085	NP_002603.1:p.Met134Val	MODERATE				non_essential	viable (IMPC)		C	Benign(1)
chr1:32215468_C_A	DCDC2B	missense_variant	I,D,N,S,U,F	80,58,35,8,108,8	297	75,72,47,8.4,116,3.7	322	0.92	2.2,1.3,1.4,1.2,1.6,0.4	0.085	NP_001092904.1:p.His293Gln	MODERATE				non_essential	viable (IMPC)
chr12:119523782_G_A	CCDC60	missense_variant	I,D,N,S,U,F	146,150,108,34,115,85	638	158,162,103,30,139,83	674	0.95	3.2,2,2.1,2.2,1.8,1.9	0.085	NP_848594.2:p.Gly398Asp	MODERATE				non_essential
chr8:142521957_C_T	ADGRB1	splice_region_variant	I,D,N,S,U	9133,18953,11324,2785,26027	68222	9240,19062,11381,2828,26071	68582	0.99	25,22,23,22,25	0.085	NM_001702.2:c.3025-8C>T	MODERATE				non_essential	viable (IMPC)
chr3:195870129_G_C	TNK2	missense_variant	I,N,U	0,0,0	0	0.22,0.33,1.9	2.45	0	0.12,0.12,0.21	0.086	NP_001010938.1:p.Leu573Val,NP_001294975.1:p.Leu542Val,NP_005772.3:p.Leu510Val	MODERATE				non_essential	viable (MGI)
chr8:119819488_T_C	TAF2	missense_variant	I,D,N,S,U	0,0,0,0,0	0	0.17,0.55,0.29,0.15,1.3	2.45	0	0.11,0.12,0.11,0.16,0.17	0.086	NP_003175.1:p.Ile53Val	MODERATE	AR	OMIM:615599		essential	lethal (IMPC)		C	Likely benign(1); Uncertain significance(1)
chr10:124942993_A_C	ZRANB1	missense_variant	D,N,U	0,0,0	0	1.7,0.29,0.51	2.45	0	0.2,0.11,0.11	0.086	NP_060050.2:p.Lys167Thr	MODERATE				non_essential	subviable (IMPC);viable (IMPC)
chr8:74825322_C_T	PI15	missense_variant	U,F	2,0	2	5.1,0.44	5.54	0.36	0.34,0.14	0.086	NP_001311332.1:p.Leu25Phe,NP_056970.1:p.Leu25Phe	MODERATE				non_essential	viable (IMPC)
chr1:32770882_G_A	KIAA1522	missense_variant	I,D,S,U	2,10,0,10	22	2.9,7.1,0.88,19	29.8	0.74	0.44,0.42,0.38,0.66	0.086	NP_001185901.1:p.Arg509Gln,NP_065939.2:p.Arg568Gln	MODERATE				non_essential
chr19:39173117_G_A	PAK4	missense_variant	I,D,N,S,U,F	196,293,208,34,241,149	1121	184,294,219,34,261,175	1168	0.96	3.5,2.7,3.1,2.4,2.5,2.8	0.086	NP_001014831.1:p.Arg135Gln,NP_001014832.1:p.Arg135Gln,NP_005875.1:p.Arg135Gln	MODERATE				non_essential	lethal (MGI)
chr2:54987503_C_G	RTN4	missense_variant	I,N,U	1,6,8	15	1.6,7.3,13	21.7	0.69	0.32,0.55,0.55	0.086	NP_001308788.1:p.Gly864Ala,NP_001308789.1:p.Gly864Ala,NP_001308790.1:p.Gly864Ala,NP_001308791.1:p.Gly864Ala,NP_001308792.1:p.Gly864Ala,NP_001308833.1:p.Gly864Ala,NP_008939.1:p.Gly77Ala,NP_065393.1:p.Gly1070Ala,NP_722550.1:p.Gly251Ala,NP_997403.1:p.Gly270Ala,NP_997404.1:p.Gly864Ala	MODERATE				non_essential	lethal (MGI)		G	Likely benign(1)
chr20:2572238_A_G	TMC2	missense_variant	I,D,N,S,U,F	1912,5022,3253,703,5542,3249	19681	1962,5174,3245,704,5595,3194	19874	0.99	11,11,12,11,11,12	0.086	NP_542789.2:p.Gln205Arg	MODERATE				non_essential	viable (MGI)
chr5:1293652_G_A	TERT	missense_variant	I,D,N,S,U,F	9,9,22,2,8,2	52	10,7,32,1.4,12,0.44	63.2	0.82	0.82,0.41,1.2,0.48,0.53,0.14	0.086	NP_001180305.1:p.His412Tyr,NP_937983.2:p.His412Tyr	MODERATE	AD,AR,Geneticanticipation,Somatic	OMIM:127550,OMIM:178500,OMIM:601626,OMIM:613989,OMIM:614742,OMIM:615134		non_essential	subviable (MGI)		A	Benign(1); Likely benign(7); Pathogenic(3)
chr5:103003035_C_G	PAM	missense_variant,splice_region_variant	I,D,N,S,U	3,20,24,2,33	82	6.6,17,30,1.9,40	95.7	0.86	0.66,0.64,1.1,0.55,0.97	0.086	NP_000910.2:p.Ser539Trp,NP_001170777.1:p.Ser539Trp,NP_001306872.1:p.Ser557Trp,NP_620121.1:p.Ser539Trp,NP_620176.1:p.Ser432Trp,NP_620177.1:p.Ser539Trp	MODERATE				non_essential	lethal (IMPC)
chr19:53074166_G_C	ZNF160	missense_variant	D,N,S,U	16532,8590,2324,21225	48671	16603,8588,2370,21412	48974	0.99	21,19,20,22	0.086	NP_001096073.1:p.Pro82Arg,NP_001309054.1:p.Pro82Arg,NP_001309055.1:p.Pro82Arg,NP_001309057.1:p.Pro82Arg,NP_001309058.1:p.Pro82Arg,NP_001309059.1:p.Pro82Arg,NP_001309060.1:p.Pro82Arg,NP_001309061.1:p.Pro82Arg,NP_001309062.1:p.Pro82Arg,NP_001309063.1:p.Pro82Arg,NP_001309064.1:p.Pro82Arg,NP_001309065.1:p.Pro82Arg,NP_001309066.1:p.Pro46Arg,NP_001309067.1:p.Pro46Arg,NP_001309068.1:p.Pro46Arg,NP_150630…	MODERATE				non_essential	viable (MGI)
chr16:3758051_TA_T	CREBBP	splice_region_variant	U	33	33	42	42.2	0.78	0.99	0.086	NM_001079846.1:c.3256-4delT,NM_004380.2:c.3370-4delT	MODERATE	AD,Heterogeneous,Sporadic	OMIM:180849,OMIM:618332	(PMID:30633342) MONOALLELIC CREBBP intellectual disability without typical RTS features;RUBINSTEINTAYBI SYNDROME TYPE 1	non_essential	lethal;subviable (MGI)		T, TA	Benign(2), Benign(3), Likely benign(1)
chr5:177509818_C_G	DOK3	missense_variant	F	473	473	504	504	0.94	4.7	0.086	NP_079148.2:p.Arg12Pro	MODERATE				non_essential	viable (MGI)
chr1:156670677_C_T	NES	missense_variant	U,F	0,0	0	1.2,1.3	2.44	0	0.16,0.24	0.087	NP_006608.1:p.Gly1171Ser	MODERATE				non_essential	viable (IMPC)
chr11:59515679_A_G	OR4D9	missense_variant	I,U	1,0	1	3.2,0.85	4.06	0.25	0.46,0.14	0.087	NP_001004711.1:p.Tyr256Cys	MODERATE
chr2:240500108_G_A	ANKMY1	missense_variant	I,U	2,2	4	2.4,5.8	8.23	0.49	0.4,0.37	0.087	NP_001269700.1:p.Arg886Cys,NP_001269709.1:p.Arg576Cys,NP_001269710.1:p.Arg558Cys,NP_001295304.1:p.Arg699Cys,NP_057636.2:p.Arg797Cys,NP_060314.2:p.Arg573Cys	MODERATE				non_essential
chr9:130938561_T_C	FIBCD1	missense_variant	I,U	0,4	4	2.6,5.6	8.23	0.49	0.41,0.36	0.087	NP_001138578.1:p.Glu16Gly,NP_116232.3:p.Glu16Gly	MODERATE				non_essential
chr9:136511197_C_T	NOTCH1	missense_variant	I,U,F	0,5,0	5	1,8,0.56	9.53	0.52	0.26,0.43,0.16	0.087	NP_060087.3:p.Glu848Lys	MODERATE	AD	OMIM:109730,OMIM:616028		non_essential	lethal (IMPC)		T	Benign(4); Likely benign(2); not provided(1)
chr1:156920880_T_C	LRRC71	missense_variant	I,N,U,F	3151,5193,10016,6270	24630	3151,5294,10045,6355	24845	0.99	14,15,15,17	0.087	NP_653303.2:p.Val26Ala	MODERATE				non_essential	viable (IMPC)
chr14:64113357_T_C	SYNE2	missense_variant	I,D,N,S,U,F	108,82,111,17,95,130	543	117,99,102,19,107,133	576	0.94	2.8,1.6,2.1,1.7,1.6,2.4	0.087	NP_055995.4:p.Ile4209Thr,NP_878918.2:p.Ile4209Thr	MODERATE	AD	OMIM:612999		non_essential	viable (IMPC)		C	Benign(3); Likely benign(1)
chr2:73489779_C_G	ALMS1	missense_variant	I	14	14	21	20.5	0.68	1.2	0.087	NP_055935.4:p.Ala2607Gly	MODERATE	AR	OMIM:203800		non_essential	viable (IMPC)		G	Likely benign(1); Uncertain significance(1)
chr20:62318579_C_T	LAMA5	missense_variant	I,D,N,S,U,F	2,32,25,5,24,13	101	0.65,42,22,5.6,25,21	116	0.87	0.21,1,0.97,0.95,0.76,0.96	0.087	NP_005551.3:p.Asp2372Asn	MODERATE				non_essential	lethal (IMPC)		T	Benign(1); Uncertain significance(1)
chr5:69191816_A_T	CENPH	missense_variant	U,F	2,131	133	0.66,149	150	0.89	0.12,2.6	0.087	NP_075060.1:p.Gln52His	MODERATE				non_essential	lethal (IMPC)
chr13:30713841_G_GGTGT	ALOX5AP	frameshift_variant	U	2959	2959	3034	3034	0.98	8.4	0.088	NM_001204406.1:c.116+12_116+15dupTGTG	HIGH	Multifactorial	OMIM:601367		non_essential	viable (MGI)
chr19:20197340_C_G	ZNF486	stop_gained	U	10	10	16	15.7	0.64	0.61	0.088	NP_443084.2:p.Tyr210Ter	HIGH				non_essential					LC
chr4:121804760_G_A	EXOSC9	splice_donor_variant	I,N,S	0,0,0	0	0.23,2.1,0.074	2.43	0	0.12,0.3,0.11	0.088	NM_001034194.1:c.522+1G>A,NM_005033.2:c.522+1G>A	HIGH	AR	OMIM:618065		essential	viable (MGI)
chr10:94171254_A_G	PLCE1	missense_variant	I,D,U	0,0,4	4	1.7,1.1,5.4	8.21	0.49	0.33,0.16,0.36	0.088	NP_001159451.1:p.Ile215Val,NP_001275918.1:p.Ile523Val,NP_057425.3:p.Ile523Val	MODERATE	AR	OMIM:610725		non_essential	viable (IMPC)		G	Likely benign(1); Uncertain significance(1)
chr2:191064870_C_T	STAT4	missense_variant	I,U	0,1	1	0.48,3.6	4.05	0.25	0.18,0.29	0.088	NP_001230764.1:p.Arg240Gln,NP_003142.1:p.Arg240Gln	MODERATE				non_essential	viable (IMPC)
chr21:33909096_G_A	ATP5O	missense_variant	I	2	2	5.5	5.5	0.36	0.6	0.088	NP_001688.1:p.Thr105Ile	MODERATE
chr9:110136562_C_T	AKAP2,PALM2-AKAP2	missense_variant	I,D,N,S,U,F	0,0,1,1,0,0	2	0.76,1.3,1.1,0.26,0.75,1.3	5.5	0.36	0.22,0.18,0.21,0.21,0.13,0.24	0.088	NP_001004065.2:p.Arg198Trp,NP_001130034.1:p.Arg109Trp,NP_001185585.1:p.Arg198Trp,NP_009134.1:p.Arg340Trp,NP_671492.1:p.Arg340Trp	MODERATE
chr15:43207195_G_A	EPB42	splice_region_variant	I,D,N,S,U,F	37,213,102,36,144,91	623	27,244,111,36,163,77	658	0.95	1.3,2.5,2.2,2.4,1.9,1.9	0.088	NM_000119.2:c.1408+4C>T,NM_001114134.1:c.1318+4C>T	MODERATE	AR	OMIM:612690		non_essential	viable (MGI)		A	Benign(2); Likely benign(1)
chr16:21233780_G_C	ANKS4B	missense_variant	I,D,N,S,U,F	72,75,53,12,24,44	280	85,83,57,11,23,45	304	0.92	2.4,1.4,1.6,1.4,0.73,1.4	0.088	NP_665872.2:p.Glu15Gln	MODERATE				non_essential	viable (MGI)
chr2:113028106_T_C	IL36B	missense_variant	I,N,F	0,5,14	19	1.1,5.5,20	26.3	0.72	0.26,0.48,0.94	0.088	NP_775270.1:p.Ile91Val	MODERATE				non_essential
chr2:159229590_A_C	TANC1	missense_variant	I,N,U	9,7,0	16	12,9.5,0.81	22.8	0.7	0.9,0.63,0.14	0.088	NP_001139381.1:p.Gln1382Pro	MODERATE				non_essential	viable (MGI)
chr20:3582219_A_G	ATRN	missense_variant	I,D,N,S,U,F	33,75,54,13,70,176	421	51,82,57,19,75,166	450	0.94	1.8,1.4,1.5,1.7,1.3,2.7	0.088	NP_001193976.1:p.Asn761Asp,NP_001310261.1:p.Asn877Asp,NP_647537.1:p.Asn877Asp,NP_647538.1:p.Asn877Asp	MODERATE				non_essential	viable (IMPC)
chr7:27156497_C_T	HOXA7	missense_variant	I,D,U,F	20,63,95,56	234	25,71,112,47	256	0.91	1.3,1.3,1.6,1.5	0.088	NP_008827.2:p.Gly17Arg	MODERATE				non_essential	viable (MGI)
chr1:5887340_T_G	NPHP4	missense_variant	I	3	3	6.9	6.86	0.44	0.67	0.089	NP_001278522.1:p.Ile298Leu,NP_001278523.1:p.Ile299Leu,NP_055917.1:p.Ile811Leu	MODERATE	AR,Heterogeneous	OMIM:606966,OMIM:606996		non_essential	viable (MGI)
chr16:30979936_G_A	SETD1A	missense_variant	I,D	0,1	1	0.35,3.7	4.03	0.25	0.15,0.3	0.089	NP_055527.1:p.Asp1384Asn	MODERATE	AD	OMIM:618832,OMIM:619056		essential	lethal (MGI)
chr17:58247552_G_A	LPO	missense_variant	D,U	1,0	1	2.9,1.1	4.04	0.25	0.27,0.16	0.089	NP_006142.1:p.Arg80Gln	MODERATE				non_essential	viable (IMPC)
chr1:16202580_G_A	ARHGEF19	splice_region_variant	I,D,N,S,U	4,6,4,2,4	20	3.6,11,6.2,0.7,5.9	27.4	0.73	0.48,0.52,0.51,0.34,0.37	0.089	NM_153213.3:c.1908-6C>T	MODERATE				non_essential
chr1:31680092_C_T	COL16A1	missense_variant	I,U,F	6,15,4	25	9.4,18,5.9	33.1	0.76	0.78,0.64,0.51	0.089	NP_001847.3:p.Gly874Arg	MODERATE				non_essential	viable (MGI)
chr1:222629720_A_G	MIA3	missense_variant	I,N,U,F	52,23,24,20	119	66,23,32,14	135	0.88	2.1,0.97,0.87,0.8	0.089	NP_001310991.1:p.Ile834Val,NP_001310992.1:p.Ile834Val,NP_001310993.1:p.Ile670Val,NP_940953.2:p.Ile834Val	MODERATE				non_essential	lethal (MGI)
chr19:34466925_C_T	UBA2	missense_variant	I,D,N,S,U,F	64,480,198,91,319,270	1422	63,466,185,69,339,352	1474	0.96	2,3.4,2.8,3.4,2.8,4	0.089	NP_005490.1:p.Pro551Leu	MODERATE				essential	lethal (IMPC)
chr7:50445764_TTGAGA_T	FIGNL1	frameshift_variant	I	0	0	2.4	2.41	0	0.4	0.09	NP_001036227.1:p.Ser507ThrfsTer5,NP_001274421.1:p.Ser507ThrfsTer5,NP_001274422.1:p.Ser507ThrfsTer5,NP_001274423.1:p.Ser507ThrfsTer5,NP_001274424.1:p.Ser507ThrfsTer5,NP_001274425.1:p.Ser396ThrfsTer5,NP_071399.2:p.Ser507ThrfsTer5	HIGH				non_essential	lethal (IMPC)		T	Uncertain significance(1)
chr1:31434188_G_A	SERINC2	missense_variant	I	0	0	2.4	2.41	0	0.4	0.09	NP_001185966.1:p.Asp457Asn,NP_001185967.1:p.Asp462Asn,NP_001185968.1:p.Asp398Asn,NP_061035.2:p.Asp457Asn,NP_849196.2:p.Asp453Asn	MODERATE				non_essential	viable (IMPC)
chr8:134478729_A_C	ZFAT	splice_region_variant	D	0	0	2.4	2.41	0	0.24	0.09	NM_001029939.3:c.3457-8T>G,NM_001167583.2:c.3457-8T>G,NM_001174157.1:c.3307-8T>G,NM_001174158.1:c.3199-8T>G,NM_001289394.1:c.3457-8T>G,NM_020863.3:c.3493-8T>G	MODERATE				non_essential	lethal (MGI)
chr11:14644818_T_C	PDE3B	missense_variant	I,D,N,S,U	0,3,0,1,1	5	0.28,2.4,3.5,0.84,2.5	9.47	0.53	0.13,0.24,0.38,0.37,0.24	0.09	NP_000913.2:p.Leu248Pro	MODERATE				non_essential	viable (IMPC)
chr15:43828142_G_A	WDR76	missense_variant	D,S,U	2,0,0	2	1.1,0.15,4.2	5.48	0.36	0.16,0.16,0.31	0.09	NP_001161413.1:p.Ala16Thr,NP_079184.2:p.Ala80Thr	MODERATE				non_essential	viable (MGI)
chr7:134221847_T_A	LRGUK	missense_variant	S,U,F	1,0,6	7	0.077,1.7,10	12	0.58	0.11,0.2,0.68	0.09	NP_653249.1:p.Phe638Ile	MODERATE				non_essential	viable (MGI)
chr22:43258272_G_A	SCUBE1	missense_variant	U	1	1	4	4.02	0.25	0.31	0.09	NP_766638.2:p.Thr225Met	MODERATE				non_essential	viable (IMPC)
chr1:93589211_C_T	BCAR3	missense_variant	F	1	1	4	4.02	0.25	0.42	0.09	NP_001248337.1:p.Arg232His,NP_001248338.1:p.Arg232His,NP_001248339.1:p.Arg141His,NP_003558.1:p.Arg232His	MODERATE				non_essential	viable (IMPC)
chr1:156932430_G_A	LRRC71	missense_variant	I,N,U,F	3151,5244,10031,6276	24702	3143,5355,10077,6340	24914	0.99	14,15,15,17	0.09	NP_653303.2:p.Arg483His	MODERATE				non_essential	viable (IMPC)
chr12:123321672_C_T	SBNO1	missense_variant	I,D,N,S,U,F	9479,17329,10672,2659,17621,9775	67535	9613,17268,10693,2611,17816,9882	67884	0.99	25,21,21,21,20,21	0.09	NP_001161328.1:p.Ser729Asn,NP_060653.3:p.Ser728Asn	MODERATE				essential	lethal (IMPC)	E9.5
chr16:31461954_A_G	ARMC5	missense_variant	I,D,N,S,U,F	96,331,157,57,851,168	1660	101,357,134,51,889,184	1716	0.97	2.6,3,2.4,2.9,4.5,2.9	0.09	NP_001098717.1:p.Ile170Val,NP_001275696.1:p.Ile265Val,NP_001288749.1:p.Ile202Val,NP_079018.1:p.Ile170Val	MODERATE	AD,Somatic	OMIM:615954		non_essential	subviable (MGI)
chr3:98169297_T_C	OR5H15	missense_variant	I,D,N,S,U,F	31,65,96,12,23,35	262	21,63,82,12,24,82	285	0.92	1.2,1.2,1.8,1.4,0.75,1.9	0.09	NP_001005515.1:p.Phe200Leu	MODERATE
chr4:119320747_T_C	FABP2	missense_variant	I,N,S,U	12088,17028,4975,28292	62383	12143,17105,4921,28550	62719	0.99	28,27,28,26	0.09	NP_000125.2:p.Thr55Ala	MODERATE				non_essential	viable (IMPC)		C	Benign(1)
chr5:149028329_G_A	SH3TC2	missense_variant	I,D,N,S,U,F	2,22,3,3,15,15	60	5.4,27,5.9,1.9,15,17	71.7	0.84	0.59,0.81,0.5,0.56,0.59,0.86	0.09	NP_078853.2:p.Ala468Val	MODERATE	AD,AR,Heterogeneous	OMIM:601596,OMIM:613353		non_essential	viable (IMPC)		A, AA	Benign(2); Uncertain significance(2), Likely benign(1); Likely pathogenic(1); Uncertain significance(4)
chr5:1076130_G_A	SLC12A7	splice_region_variant	U,F	74933,42660	117593	75518,42538	118055	1	42,44	0.09	NM_006598.2:c.1847+8C>T	MODERATE				non_essential	viable (MGI)
chr17:3585861_G_T	TRPV1	missense_variant	I,N,S,F	0,0,0,0	0	1.5,0.31,0.051,0.53	2.4	0	0.31,0.11,0.091,0.15	0.091	NP_061197.4:p.Phe430Leu,NP_542435.2:p.Phe430Leu,NP_542436.2:p.Phe430Leu,NP_542437.2:p.Phe430Leu	MODERATE				non_essential	viable (MGI)
chr10:101579727_C_T	POLL	missense_variant	I,F	2,3	5	3.9,5.5	9.44	0.53	0.5,0.5	0.091	NP_001167555.1:p.Arg485Gln,NP_001167556.1:p.Arg393Gln,NP_001295311.1:p.Arg210Gln,NP_037406.1:p.Arg485Gln	MODERATE				non_essential	viable (MGI)
chr3:184322818_C_T	EIF4G1	splice_region_variant	I,N,U	0,2,2	4	0.26,2,5.9	8.15	0.49	0.13,0.29,0.37	0.091	NM_001194946.1:c.1817-3C>T,NM_001194947.1:c.1817-3C>T,NM_001291157.1:c.1676-3C>T,NM_004953.4:c.1208-3C>T,NM_182917.4:c.1796-3C>T,NM_198241.2:c.1796-3C>T,NM_198242.2:c.1304-3C>T,NM_198244.2:c.1535-3C>T	MODERATE	AD	OMIM:614251		essential	viable (MGI)
chr15:74133929_C_T	ISLR2	missense_variant	D,U	2,0	2	3.7,1.7	5.46	0.37	0.3,0.2	0.091	NP_001123608.1:p.Ala392Val,NP_001123609.1:p.Ala392Val,NP_001123610.1:p.Ala392Val,NP_065902.1:p.Ala392Val	MODERATE				non_essential	lethal (MGI)
chr10:113898185_A_G	NHLRC2	missense_variant	I,D,U,F	2,0,4,2	8	7.4,0.99,4.3,0.49	13.2	0.61	0.69,0.16,0.32,0.15	0.091	NP_940916.2:p.Asp372Gly	MODERATE	AR	OMIM:618278		essential	lethal (IMPC)
chr12:6031493_C_T	VWF	missense_variant	I,D,N,S,U,F	30,107,47,20,213,14	431	32,113,52,17,234,13	460	0.94	1.5,1.7,1.5,1.7,2.3,0.75	0.091	NP_000543.2:p.Arg924Gln	MODERATE	AD,AR	OMIM:193400,OMIM:277480,OMIM:613554		non_essential	viable (MGI)		T	Benign(1); Likely benign(1); not provided(1)
chr11:59457714_G_A	OR4D6	missense_variant	I,U	0,0	0	0.31,2.1	2.39	0	0.14,0.22	0.092	NP_001004708.1:p.Val252Met	MODERATE
chr12:57175473_GAATAAC_G	LRP1	inframe_deletion	I	0	0	2.4	2.39	0	0.39	0.092	NP_002323.2:p.Asn1188_Asn1189del	MODERATE	AR	OMIM:604093		non_essential	lethal (IMPC)
chr6:70475493_G_A	FAM135A	missense_variant	I	0	0	2.4	2.39	0	0.39	0.092	NP_001099001.1:p.Val81Ile,NP_001156001.1:p.Val81Ile,NP_065870.3:p.Val38Ile	MODERATE				non_essential
chr12:57780255_G_C	METTL21B	missense_variant,splice_region_variant	D,N,U	0,0,0	0	0.55,0.54,1.3	2.39	0	0.12,0.15,0.17	0.092	NP_056248.2:p.Gly97Ala,NP_996797.1:p.Arg143Ser	MODERATE
chr2:216141180_T_G	XRCC5	splice_region_variant	U	0	0	2.4	2.39	0	0.24	0.092	NM_021141.3:c.1343-6T>G	MODERATE				essential	subviable (MGI)
chr12:121423457_G_A	RNF34	missense_variant	I,U	6,0	6	7.8,2.9	10.7	0.56	0.71,0.26	0.092	NP_001243787.1:p.Asp142Asn,NP_079402.2:p.Asp334Asn,NP_919247.1:p.Asp335Asn	MODERATE				non_essential
chr12:122801722_C_G	CCDC62	missense_variant	I,D,U	0,0,1	1	0.4,0.87,2.7	3.99	0.25	0.16,0.15,0.25	0.092	NP_958843.2:p.Pro526Ala	MODERATE				non_essential	viable (MGI)
chr19:10287832_A_G	ICAM4	missense_variant	I	1	1	4	3.99	0.25	0.51	0.092	NP_001034221.1:p.Asp205Gly,NP_001535.1:p.Met231Val,NP_071772.1:p.Met231Val	MODERATE				non_essential	viable (MGI)
chr22:36300231_C_T	MYH9	missense_variant	I,N,U	4,0,2	6	7.9,2.1,0.59	10.7	0.56	0.72,0.3,0.12	0.092	NP_002464.1:p.Ala958Thr	MODERATE	AD	OMIM:155100,OMIM:603622		non_essential	lethal (MGI)		T	Benign(1); Likely benign(4); Uncertain significance(1)
chr7:73693986_C_T	WBSCR22	splice_region_variant	I	3	3	6.8	6.81	0.44	0.67	0.092	NM_001202560.2:c.643-6C>T,NM_017528.4:c.643-6C>T	MODERATE
chr16:4858048_C_A	UBN1	missense_variant	D,F	0,1	1	3.1,0.88	4	0.25	0.28,0.2	0.092	NP_001072982.1:p.Ala103Asp,NP_001275585.1:p.Ala103Asp	MODERATE				non_essential	subviable (IMPC)
chr18:49118787_C_T	DYM	missense_variant	D,S,U	1,0,0	1	1.6,0.15,2.3	4	0.25	0.2,0.15,0.23	0.092	NP_060123.3:p.Arg568Gln	MODERATE	AR	OMIM:223800,OMIM:607326		non_essential	subviable (MGI)		T	Uncertain significance(3)
chr17:40771767_T_C	KRT26	missense_variant	I,D,N,S,U,F	0,9,4,0,10,2	25	1.4,12,2.2,0.78,14,2.2	33	0.76	0.3,0.54,0.3,0.36,0.58,0.31	0.092	NP_853517.2:p.Lys116Arg	MODERATE				non_essential	viable (IMPC)
chr17:78514892_G_A	DNAH17	missense_variant	D,N,S,F	0,3,0,8	11	0.57,1.3,0.27,15	16.8	0.65	0.12,0.23,0.21,0.81	0.092	NP_775899.3:p.Ala1332Val	MODERATE	AR	OMIM:618643			viable (IMPC)
chr11:28328169_A_G	METTL15	splice_region_variant	I	0	0	2.4	2.37	0	0.39	0.093	NM_152636.2:c.*27+4A>G	MODERATE				non_essential
chr4:10446055_C_T	ZNF518B	missense_variant	I,U	0,0	0	1.4,0.94	2.38	0	0.31,0.15	0.093	NP_444270.2:p.Gly92Ser	MODERATE				non_essential
chr3:63912660_G_C	ATXN7	missense_variant	D	0	0	2.4	2.37	0	0.24	0.093	NP_000324.1:p.Gly21Ala,NP_001170858.1:p.Gly21Ala	MODERATE	AD,Geneticanticipationwithpaternalanticipationbias	OMIM:164500		non_essential	subviable (MGI)
chr5:138118870_GT_G	NME5	frameshift_variant	I	1	1	4	3.98	0.25	0.51	0.093	NP_003542.1:p.Thr168LeufsTer18	HIGH				non_essential	viable (MGI)
chr11:124756706_G_T	ESAM	missense_variant	I,D,N,S,U	0,0,0,0,3	3	2.2,1.2,0.76,0.098,2.5	6.79	0.44	0.38,0.17,0.18,0.13,0.24	0.093	NP_620411.2:p.Pro96Thr	MODERATE				non_essential	viable (MGI)
chr12:65866936_G_A	LOC100129940	missense_variant	I	3	3	6.8	6.79	0.44	0.67	0.093	NP_001278952.1:p.His96Tyr,NP_001278953.1:p.His96Tyr	MODERATE
chr19:48297076_G_A	CCDC114	missense_variant	I,D,N,S,U,F	434,804,305,120,556,103	2322	458,780,331,122,606,90	2387	0.97	5.5,4.4,3.7,4.5,3.8,2	0.093	NP_653178.3:p.Ser638Leu	MODERATE				non_essential			A	Benign(2)
chr6:136361034_G_A	MAP7	missense_variant	D,N	10697,4870	15567	10790,4943	15733	0.99	16,14	0.093	NP_001185537.1:p.Arg580Trp,NP_001185538.1:p.Arg588Trp,NP_001185540.1:p.Arg543Trp,NP_001185543.1:p.Arg580Trp,NP_001185544.1:p.Arg543Trp,NP_001185545.1:p.Arg521Trp,NP_001185546.1:p.Arg464Trp,NP_001185547.1:p.Arg412Trp,NP_001185548.1:p.Arg412Trp,NP_003971.1:p.Arg558Trp	MODERATE				non_essential	viable (MGI)
chr3:127695133_C_T	MGLL	missense_variant	F	0	0	2.4	2.36	0	0.32	0.094	NP_001003794.1:p.Gly210Ser,NP_001243514.1:p.Gly190Ser,NP_009214.1:p.Gly220Ser	MODERATE				non_essential	viable (IMPC)
chr1:207134587_G_A	C4BPA	missense_variant	I,U	0,5	5	3,6.4	9.39	0.53	0.44,0.38	0.094	NP_000706.1:p.Gly423Glu	MODERATE				non_essential	viable (IMPC)
chr14:102870180_G_A	TRAF3	splice_region_variant	I	7	7	12	11.9	0.59	0.88	0.094	NM_001199427.1:c.-17-5G>A,NM_003300.3:c.-17-5G>A,NM_145725.2:c.-17-5G>A,NM_145726.2:c.-17-5G>A	MODERATE				non_essential	lethal (MGI)
chr14:23389061_G_GA	MYH6	splice_region_variant	U	1	1	4	3.97	0.25	0.3	0.094	NM_002471.3:c.3979-7dupT	MODERATE	AD	OMIM:192600,OMIM:613251,OMIM:614089	(Narula et al. (2015)) MONOALLELIC dilated cardiomyopathy ; hypertrophic cardiomyopathy	non_essential	lethal;subviable (MGI)		G, GA	Benign(3), Benign(5); Likely benign(3)
chr14:88852966_C_T	TTC8	splice_region_variant	I,D,N,S,U,F	31,80,45,14,100,2	272	50,88,50,7.8,96,2.7	295	0.92	1.8,1.5,1.4,1.1,1.5,0.34	0.094	NM_001288781.1:c.673-5C>T,NM_001288782.1:c.31-5C>T,NM_001288783.1:c.-93-5C>T,NM_144596.3:c.625-5C>T,NM_198309.3:c.595-5C>T,NM_198310.3:c.505-5C>T	MODERATE	AR	OMIM:613464,OMIM:615985		non_essential	subviable (MGI)		T	Benign(2); Likely benign(1); not provided(1); Uncertain significance(2)
chr22:24749786_G_A	PIWIL3	missense_variant	I,D,N,S,U,F	341,1041,480,117,829,73	2881	303,1043,478,122,877,130	2953	0.98	4.4,5.1,4.5,4.5,4.5,2.4	0.094	NP_001008496.2:p.Pro375Ser,NP_001242904.1:p.Pro375Ser	MODERATE				non_essential
chr3:52842837_C_T	TMEM110,TMEM110-MUSTN1	missense_variant	I,D,N,S,U,F	21,39,10,2,61,9	142	22,39,11,3.4,78,6.5	159	0.89	1.2,0.97,0.67,0.74,1.3,0.54	0.094	NP_001185903.2:p.Ala248Thr,NP_940965.1:p.Ala248Thr	MODERATE
chr6:130441474_T_C	TMEM200A	missense_variant	I,D,N,U,F	24,22,16,3,9	74	24,30,15,6.8,11	86.6	0.85	1.3,0.85,0.78,0.4,0.71	0.094	NP_001245205.1:p.Ile351Thr,NP_001245206.1:p.Ile351Thr,NP_001245207.1:p.Ile351Thr,NP_443145.1:p.Ile351Thr	MODERATE				non_essential
chr2:197646489_T_C	RFTN2	missense_variant	F	54	54	65	65	0.83	1.7	0.094	NP_653230.2:p.Lys106Arg	MODERATE				non_essential
chr19:45407145_C_CA	CD3EAP	frameshift_variant	F	0	0	2.3	2.35	0	0.32	0.095	NP_001284519.1:p.Glu28ArgfsTer94,NP_036231.1:p.Glu26ArgfsTer94	HIGH				essential
chr22:43218375_G_A	SCUBE1	missense_variant	N,S,U	0,0,0	0	1.2,0.065,1	2.35	0	0.23,0.1,0.16	0.095	NP_766638.2:p.Arg591Trp	MODERATE				non_essential	viable (IMPC)
chr10:101010639_C_A	PDZD7	missense_variant	U	0	0	2.3	2.35	0	0.23	0.095	NP_001182192.1:p.Trp750Cys	MODERATE	AR	OMIM:276901,OMIM:605472,OMIM:618003		non_essential	viable (MGI)		A	Uncertain significance(2)
chr11:85285315_C_T	DLG2	missense_variant	I	1	1	4	3.96	0.25	0.51	0.095	NP_001136171.1:p.Glu31Lys	MODERATE				non_essential	viable (IMPC)
chr3:101852909_A_G	NFKBIZ	missense_variant	I,U,F	3,0,0	3	4.7,1.4,0.7	6.77	0.44	0.55,0.18,0.18	0.095	NP_001005474.1:p.Ser62Gly,NP_113607.1:p.Ser162Gly	MODERATE				non_essential	subviable (MGI)
chr9:33953416_T_G	UBAP2	missense_variant	I,D	1,0	1	3.6,0.39	3.96	0.25	0.48,0.098	0.095	NP_001269458.1:p.Asn42His,NP_060919.3:p.Asn309His	MODERATE				non_essential	viable (IMPC)
chr17:17882823_G_A	TOM1L2	missense_variant	D,U	1,0	1	3.5,0.44	3.96	0.25	0.29,0.1	0.095	NP_001028723.1:p.Ser131Phe,NP_001076437.1:p.Ser181Phe,NP_001275716.1:p.Ser136Phe	MODERATE				non_essential	viable (MGI)
chr21:14966122_G_A	NRIP1	missense_variant	U	2	2	5.4	5.39	0.37	0.36	0.095	NP_003480.2:p.Pro691Ser	MODERATE	AD	OMIM:618270		non_essential	viable (MGI)		A	Likely benign(1)
chr9:136407507_C_T	SDCCAG3	missense_variant	F	1	1	4	3.96	0.25	0.42	0.095	NP_001034796.1:p.Gly153Ser,NP_001034797.1:p.Gly80Ser,NP_006634.3:p.Gly130Ser	MODERATE
chr10:113165647_C_G	TCF7L2	missense_variant	I	18	18	25	24.9	0.72	1.3	0.095	NP_001139746.1:p.Pro495Arg,NP_001139757.1:p.Pro472Arg,NP_001185455.1:p.Pro472Arg,NP_110383.2:p.Pro489Arg	MODERATE	AD	OMIM:125853		non_essential	lethal (IMPC)		A, G	Benign(1), Likely benign(1)
chr12:10709996_T_G	YBX3	missense_variant	I,D,N,S,U	0,27,7,0,15	49	0.24,26,12,1,21	59.5	0.82	0.12,0.79,0.7,0.4,0.7	0.095	NP_003642.3:p.Gln231Pro	MODERATE				non_essential	viable (IMPC)
chr12:21537012_A_G	GYS2	missense_variant	I,D,N,S,U,F	1,14,29,4,21,3	72	1.3,16,30,3.6,32,1.2	84.4	0.85	0.29,0.62,1.1,0.76,0.87,0.24	0.095	NP_068776.2:p.Phe685Ser	MODERATE	AR	OMIM:240600		non_essential	viable (MGI)		G	Benign(2); Likely benign(2)
chr3:186253181_A_G	DGKG	splice_region_variant	I	20	20	27	27.2	0.74	1.3	0.095	NP_001074213.1:p.Asp479%3D,NP_001074214.1:p.Asp465%3D,NP_001337.2:p.Asp504%3D	MODERATE				non_essential	viable (MGI)
chr9:136762218_T_C	LCN15	missense_variant	I,D,N,S,U	7583,21893,12967,3689,20958	67090	7704,21894,13072,3711,21049	67431	0.99	23,23,23,25,22	0.095	NP_976222.1:p.Lys164Glu	MODERATE				non_essential
chr1:201847272_C_G	IPO9	splice_region_variant	I	0	0	2.3	2.34	0	0.39	0.096	NM_018085.4:c.164-7C>G	MODERATE				essential	lethal (MGI)	E12.5
chr11:116837074_C_G	APOA1	missense_variant	I	3	3	6.7	6.74	0.45	0.66	0.096	NP_000030.1:p.Val43Leu,NP_001304946.1:p.Val43Leu,NP_001304947.1:p.Val43Leu	MODERATE	AD	OMIM:105200		non_essential	viable (MGI)		G	Likely benign(2)
chr17:7859541_C_T	CYB5D1	missense_variant	I,U,F	0,2,1	3	0.84,5.1,0.81	6.74	0.45	0.23,0.34,0.19	0.096	NP_653208.2:p.Leu206Phe	MODERATE				non_essential	viable (IMPC)
chr5:31538262_T_C	C5orf22	missense_variant,splice_region_variant	I,U,F	3,0,2	5	3.7,2.7,2.9	9.35	0.53	0.49,0.25,0.36	0.096	NP_060826.2:p.Val127Ala	MODERATE				non_essential
chr19:45408641_G_A	CD3EAP	missense_variant	D,N,S,U	1,2,0,1	4	3,2.3,0.2,2.7	8.07	0.5	0.27,0.31,0.18,0.25	0.096	NP_001284519.1:p.Glu227Lys,NP_036231.1:p.Glu225Lys	MODERATE				essential
chr16:29664005_A_G	SPN	missense_variant	N,F	1,2	3	0.23,6.5	6.74	0.45	0.098,0.54	0.096	NP_001025459.1:p.Thr93Ala,NP_003114.1:p.Thr93Ala	MODERATE				non_essential	viable (IMPC)		G	Benign(1)
chr2:121403782_C_G	CLASP1	splice_region_variant	U	1	1	3.9	3.94	0.25	0.3	0.096	NM_001142273.1:c.2674-3G>C,NM_001142274.1:c.2650-3G>C,NM_001207051.1:c.2668-3G>C,NM_015282.2:c.2734-3G>C	MODERATE					subviable (IMPC)
chr13:45702473_T_G	SPERT	splice_region_variant	I,D,N,S,U,F	42,58,36,11,79,3	229	49,69,31,8.6,89,3.6	250	0.92	1.8,1.3,1.1,1.2,1.4,0.4	0.096	NM_001286341.1:c.75+8T>G,NM_152719.2:c.75+8T>G	MODERATE				non_essential
chr15:90614448_G_A	CRTC3	splice_region_variant	I,D,N,S,U,F	1,1,3,0,0,4	9	1.4,2.3,2.7,0.31,4.4,3.3	14.3	0.63	0.3,0.24,0.33,0.22,0.32,0.38	0.096	NM_001042574.2:c.578-5G>A,NM_022769.4:c.578-5G>A	MODERATE				non_essential	subviable (IMPC)
chr20:5863306_G_A	C20orf196	missense_variant	I,D,N,S,U,F	186,677,395,140,658,409	2465	168,690,416,133,659,464	2531	0.97	3.3,4.1,4.2,4.7,3.9,4.5	0.096	NP_001290406.1:p.Arg154Gln,NP_001290407.1:p.Arg122Gln,NP_689717.2:p.Arg154Gln	MODERATE
chr22:41176296_C_T	EP300	missense_variant	I	0	0	2.3	2.33	0	0.39	0.097	NP_001420.2:p.Pro1610Leu	MODERATE	AD,Heterogeneous,Somatic,Sporadic	OMIM:114500,OMIM:180849,OMIM:613684,OMIM:618333		non_essential	lethal;subviable (MGI)
chr15:65003103_T_G	MTFMT	missense_variant	U	0	0	2.3	2.33	0	0.23	0.097	NP_640335.2:p.Lys377Gln	MODERATE	AR	OMIM:614947,OMIM:618248		non_essential
chr1:186307967_G_A	PRG4	missense_variant	I,N,U	1,3,2	6	1.6,4.6,4.4	10.6	0.57	0.32,0.44,0.32	0.097	NP_001121180.2:p.Ala709Thr,NP_001121181.2:p.Ala657Thr,NP_001121182.2:p.Ala616Thr,NP_001290161.1:p.Ala707Thr,NP_005798.3:p.Ala750Thr	MODERATE	AR	OMIM:208250		non_essential	viable (MGI)
chr15:65133313_C_T	PDCD7	missense_variant	I,U	0,3	3	1.4,5.3	6.73	0.45	0.3,0.35	0.097	NP_005698.1:p.Ala157Thr	MODERATE				essential	lethal (IMPC)
chr2:43279840_C_T	THADA	missense_variant	I,U	1,1	2	1.4,4	5.37	0.37	0.3,0.3	0.097	NP_001077422.1:p.Glu1741Lys,NP_071348.3:p.Glu1741Lys	MODERATE				non_essential
chr14:33778503_G_A	NPAS3	missense_variant	D,N,S	0,1,0	1	0.8,3,0.12	3.93	0.25	0.14,0.36,0.14	0.097	NP_001158221.1:p.Val362Ile,NP_001159365.1:p.Val332Ile,NP_071406.1:p.Val330Ile,NP_775182.1:p.Val349Ile	MODERATE				non_essential	lethal (IMPC)
chr20:34913468_C_T	ACSS2	missense_variant	D,N,S,U	1,0,0,1	2	1.3,0.58,0.2,3.3	5.37	0.37	0.18,0.16,0.18,0.28	0.097	NP_001070020.2:p.Ala181Val,NP_001229322.1:p.Ala86Val,NP_061147.1:p.Ala181Val	MODERATE				non_essential
chr11:67353059_C_G	POLD4	missense_variant	U	1	1	3.9	3.93	0.25	0.3	0.097	NP_001243799.1:p.Arg39Pro,NP_066996.3:p.Arg39Pro	MODERATE				non_essential	viable (IMPC)
chr2:219498175_G_A	LOC100996693	missense_variant	U	1	1	3.9	3.93	0.25	0.3	0.097	NP_001273740.1:p.Val235Ile	MODERATE
chr3:122681068_A_C	PARP14	missense_variant,splice_region_variant	U	6	6	11	10.6	0.57	0.5	0.097	NP_060024.2:p.Asp62Ala	MODERATE				non_essential	viable (MGI)
chr1:27005975_T_C	FAM46B	missense_variant	I,D,N,S,U,F	1833,1777,1437,284,1534,1217	8082	1820,1750,1399,283,1735,1213	8200	0.99	11,6.6,7.7,6.8,6.4,7.3	0.097	NP_443175.2:p.His416Arg	MODERATE
chr1:35746946_G_T	CLSPN	missense_variant	I,D,N,S,U	0,13,13,3,18	47	1.1,18,11,2.6,24	57.2	0.82	0.27,0.68,0.68,0.65,0.75	0.097	NP_001177410.1:p.Pro828Thr,NP_071394.2:p.Pro892Thr	MODERATE				essential	lethal (IMPC)
chr14:36813976_C_T	SLC25A21	missense_variant	I,F	0,19	19	0.17,26	26	0.73	0.11,1.1	0.097	NP_001164641.1:p.Asp49Asn,NP_085134.1:p.Asp49Asn	MODERATE	AR	OMIM:618811		non_essential	viable (IMPC)
chr15:42730965_G_C	CDAN1	missense_variant	I,D,N,S,U,F	1,0,10,0,1,2	14	0.93,3.4,8.1,0.99,4.9,1.9	20.2	0.69	0.25,0.29,0.58,0.4,0.34,0.29	0.097	NP_612486.2:p.Thr656Ser	MODERATE	AR	OMIM:224120		essential	subviable (IMPC)	E9.5	C	Likely benign(2)
chr17:73414680_G_T	SDK2	missense_variant	I,D,U,F	11,10,11,4	36	17,12,11,5.7	45.1	0.8	1,0.54,0.51,0.5	0.097	NP_001138424.1:p.Ser816Arg	MODERATE				non_essential	viable (MGI)
chr2:232486499_A_G	ECEL1	missense_variant	I,U,F	0,10,19	29	0.96,21,15	37.3	0.78	0.25,0.7,0.83	0.097	NP_001277716.1:p.Leu52Pro,NP_004817.2:p.Leu52Pro	MODERATE	AR	OMIM:615065		non_essential	lethal (MGI)		G	Likely benign(1); Uncertain significance(1)
chr3:10238797_C_T	IRAK2	missense_variant	I,D,N,S,U,F	7,4,18,5,13,2	49	7.4,14,15,2.9,20,0.36	59.4	0.82	0.69,0.58,0.8,0.68,0.68,0.13	0.097	NP_001561.3:p.Thr508Met	MODERATE				non_essential	viable (IMPC)
chr9:134817836_C_T	COL5A1	splice_region_variant	I,N,U,F	17,13,6,7	43	21,19,5.4,7.6	52.8	0.81	1.2,0.9,0.35,0.58	0.097	NM_000093.4:c.4230+5C>T,NM_001278074.1:c.4230+5C>T	MODERATE	AD	OMIM:130000		non_essential	lethal (MGI)		T	Benign(4); Likely benign(6)
chr1:119929116_C_T	NOTCH2	missense_variant	N,F	3,44	47	1.3,56	57.2	0.82	0.23,1.6	0.097	NP_077719.2:p.Arg1251His	MODERATE	AD	OMIM:102500,OMIM:610205		non_essential	lethal;subviable (MGI)		T	Benign(1)
chr13:110642407_C_T	CARS2	missense_variant	F	14	14	20	20.2	0.69	0.95	0.097	NP_078813.1:p.Ala511Thr	MODERATE	AR	OMIM:616672		non_essential	lethal (MGI)		T	Benign(1); Likely benign(1)
chr14:58329535_A_G	ARID4A	missense_variant	F	19	19	26	26	0.73	1.1	0.097	NP_002883.3:p.Ile224Val,NP_075376.2:p.Ile224Val,NP_075377.2:p.Ile224Val	MODERATE				non_essential	subviable (IMPC)
chr9:35563363_C_T	FAM166B	missense_variant	I,N,U	0,0,0	0	0.55,0.49,1.3	2.32	0	0.19,0.14,0.17	0.098	NP_001093421.1:p.Arg30Gln,NP_001157782.1:p.Arg30Gln,NP_001274167.1:p.Arg30Gln,NP_001274168.1:p.Arg30Gln	MODERATE				non_essential	viable (MGI)
chr21:32361955_C_T	URB1	missense_variant	F	0	0	2.3	2.32	0	0.32	0.098	NP_055640.2:p.Asp526Asn	MODERATE				essential	lethal (MGI)	E9.5
chr10:123148479_C_G	HMX2	missense_variant	I,D,S,F	0,0,1,0	1	0.39,2.6,0.63,0.27	3.91	0.26	0.16,0.25,0.32,0.11	0.098	NP_005510.1:p.Pro34Arg	MODERATE				non_essential	viable (IMPC)
chr9:111578831_C_A	PTGR1	missense_variant	I	3	3	6.7	6.71	0.45	0.66	0.098	NP_001139580.1:p.Ala206Ser,NP_001139581.1:p.Ala206Ser,NP_036344.2:p.Ala206Ser	MODERATE				non_essential	viable (IMPC)
chr9:135696744_G_T	SOHLH1	missense_variant	I	2	2	5.3	5.35	0.37	0.59	0.098	NP_001012415.2:p.Pro177Thr,NP_001095147.1:p.Pro177Thr	MODERATE	AD,AR	OMIM:617690,OMIM:618115		non_essential	viable (MGI)
chr13:24883272_C_T	CENPJ	missense_variant	D,N,S,U	0,0,0,1	1	2.2,0.64,0.27,0.86	3.92	0.26	0.23,0.16,0.21,0.14	0.098	NP_060921.3:p.Val1308Ile	MODERATE	AR,Heterogeneous	OMIM:608393,OMIM:613676		non_essential	lethal;subviable (MGI)		T	Uncertain significance(4)
chr13:44959543_T_C	NUFIP1	missense_variant	U,F	0,1	1	2.6,1.4	3.92	0.26	0.24,0.25	0.098	NP_036477.2:p.Met287Val	MODERATE				essential	lethal (IMPC)
chr11:20156342_C_T	DBX1	missense_variant	I,D,N,F	7,11,9,3	30	12,11,13,2	38.4	0.78	0.89,0.52,0.75,0.3	0.098	NP_001025036.2:p.Asp302Asn	MODERATE					lethal (MGI)
chr11:72232917_C_A	INPPL1	missense_variant	D,N,S,U,F	105,62,29,94,106	396	92,60,17,92,163	423	0.94	1.5,1.6,1.7,1.5,2.7	0.098	NP_001558.3:p.Leu632Ile	MODERATE	AR	OMIM:258480	(OMIM:258480) May result in death in neonatal period or early childhood,(PMID:25997753) BIALLELIC OPSISMODYSPLASIA	non_essential	lethal (MGI)
chr17:41568500_C_A	KRT9	splice_region_variant	U,F	12,1	13	19,0.44	19	0.68	0.66,0.14	0.098	NM_000226.3:c.1170+8G>T	MODERATE	AD	OMIM:144200		non_essential	viable (IMPC)		A	Benign(1); Likely benign(1)
chr9:128345497_C_A	SLC27A4	stop_gained	I	0	0	2.3	2.31	0	0.39	0.099	NP_005085.2:p.Cys168Ter	HIGH				non_essential	lethal (MGI)		A	Pathogenic(1)
chr4:89923166_A_G	MMRN1	splice_acceptor_variant	F	0	0	2.3	2.31	0	0.32	0.099	NM_007351.2:c.851-2A>G	HIGH				non_essential	viable (IMPC)
chr1:10639098_CTCGTCGTCGTCCTCG_C	CASZ1	inframe_deletion	I,U	0,0	0	1.6,0.69	2.31	0	0.33,0.13	0.099	NP_001073312.1:p.Asp1703_Asp1707del	MODERATE				non_essential	lethal (IMPC)
chr9:120788188_T_C	FBXW2	missense_variant	I	0	0	2.3	2.31	0	0.39	0.099	NP_036296.2:p.Gln24Arg	MODERATE				non_essential	viable (IMPC)				LC
chr1:157835883_C_A	CD5L	stop_gained	I,N,U	2,1,2	5	1.3,2.1,5.8	9.3	0.54	0.29,0.3,0.37	0.099	NP_005885.1:p.Glu110Ter	HIGH				non_essential	viable (IMPC)
chr1:56789084_G_A	C1orf168	missense_variant	I,D,S	0,2,0	2	0.24,4.5,0.64	5.34	0.37	0.13,0.33,0.32	0.099	NP_001004303.3:p.Pro270Ser	MODERATE
chr11:8925580_T_C	C11orf16	missense_variant	I,D,U	0,0,1	1	1.5,0.41,2	3.9	0.26	0.31,0.1,0.21	0.099	NP_065694.2:p.Ser363Gly	MODERATE				non_essential
chr16:23068515_C_T	USP31	missense_variant	I,U	2,0	2	4.6,0.77	5.33	0.38	0.54,0.13	0.099	NP_065769.3:p.Arg1197Gln	MODERATE				non_essential	viable (IMPC)
chr9:135946332_C_T	UBAC1	missense_variant	I,D,S,U,F	1,1,1,2,2	7	0.37,2.4,0.2,1.4,7.4	11.8	0.59	0.16,0.24,0.18,0.18,0.58	0.099	NP_057256.2:p.Glu161Lys	MODERATE				non_essential	viable (IMPC)
chr3:180651495_G_A	CCDC39	missense_variant	I,U	3,9	12	2.7,15	17.8	0.67	0.42,0.59	0.099	NP_852091.1:p.Thr358Ile	MODERATE	AR	OMIM:613807		non_essential	subviable (IMPC)		A, G	Benign(1); Likely benign(3); Uncertain significance(1), Pathogenic(3)
chr5:71562515_A_G	BDP1	missense_variant	I,D,N,S,U,F	299,918,404,87,1000,582	3290	334,956,397,94,1008,577	3365	0.98	4.7,4.9,4.1,3.9,4.8,5.1	0.099	NP_060899.2:p.Thr2580Ala	MODERATE	AR	OMIM:618257		essential	lethal (MGI)	E9.5	G	Benign(2)
chr6:152219143_A_C	SYNE1	missense_variant	I,U	2,60	62	5.9,68	73.4	0.84	0.62,1.3	0.099	NP_149062.1:p.Phe7231Val,NP_892006.3:p.Phe7302Val	MODERATE	AD,AR	OMIM:610743,OMIM:612998,OMIM:618484		non_essential	subviable (MGI)		C, CC	Benign(5); Likely benign(2), Uncertain significance(1)
chr2:231161336_A_G	PSMD1	splice_region_variant	U	12	12	18	17.8	0.67	0.64	0.099	NM_001191037.1:c.2219-4A>G,NM_002807.3:c.2219-4A>G	MODERATE				essential
chr3:72817280_TATCA_T	SHQ1	frameshift_variant	D,U	0,0	0	1.3,1	2.27	0	0.18,0.15	0.1	NP_060600.2:p.Asp277SerfsTer27	HIGH				essential
chr1:204149805_C_T	ETNK2	missense_variant	I	0	0	2.3	2.26	0	0.38	0.1	NP_001284689.1:p.Cys139Tyr,NP_001284691.1:p.Cys139Tyr,NP_060678.2:p.Cys139Tyr	MODERATE				non_essential	viable (MGI)
chr13:77698428_C_T	SLAIN1	missense_variant	I,U	0,0	0	0.21,2.1	2.3	0	0.12,0.22	0.1	NP_001229797.1:p.Pro172Leu	MODERATE				non_essential
chr16:29695116_G_A	QPRT	missense_variant	I	0	0	2.3	2.28	0	0.39	0.1	NP_055113.2:p.Gly156Arg	MODERATE				non_essential
chr19:47756607_A_G	GLTSCR2	splice_region_variant	I,U	0,0	0	0.74,1.5	2.26	0	0.22,0.19	0.1	NM_015710.4:c.1373+3A>G	MODERATE
chr2:31192053_G_A	CAPN14	missense_variant	I	0	0	2.3	2.27	0	0.38	0.1	NP_001138594.1:p.Pro387Leu,NP_001308199.1:p.Pro211Leu	MODERATE				non_essential
chr5:96785783_A_C	ERAP1	splice_region_variant	I	0	0	2.3	2.3	0	0.39	0.1	NM_001040458.1:c.1943+5T>G,NM_001198541.1:c.1943+5T>G,NM_016442.3:c.1943+5T>G	MODERATE				non_essential	viable (IMPC)
chr7:99547888_A_G	FAM200A	missense_variant	I	0	0	2.3	2.27	0	0.38	0.1	NP_659802.1:p.Cys174Arg	MODERATE				non_essential
chr8:8891722_C_T	MFHAS1	missense_variant	I	0	0	2.3	2.29	0	0.39	0.1	NP_004216.2:p.Cys446Tyr	MODERATE				non_essential
chr17:7764236_C_T	DNAH2	missense_variant	U	0	0	2.3	2.27	0	0.23	0.1	NP_065928.2:p.Ala1100Val	MODERATE	AR	OMIM:619094		non_essential	viable (MGI)
chr19:49423273_CCAGCAG_CCAGCAGCAG	PTH2	inframe_insertion	U	0	0	2.3	2.26	0	0.23	0.1	NP_848544.1:p.Leu22dup	MODERATE				non_essential	viable (MGI)
chr2:46001554_G_A	PRKCE	splice_region_variant	U	0	0	2.3	2.3	0	0.23	0.1	NM_005400.2:c.966+8G>A	MODERATE				non_essential	viable (MGI)
chr19:6940026_T_C	ADGRE1	splice_region_variant	I,U	4,0	4	7.5,0.48	7.98	0.5	0.7,0.11	0.1	NP_001243181.1:p.Gly867%3D,NP_001243182.1:p.Gly821%3D,NP_001243183.1:p.Gly745%3D,NP_001243184.1:p.Gly709%3D,NP_001965.3:p.Gly886%3D	MODERATE				non_essential	viable (MGI)
chr19:19130270_C_T	TMEM161A	missense_variant	I	1	1	3.9	3.87	0.26	0.5	0.1	NP_060284.1:p.Ala161Thr	MODERATE				non_essential
chr4:87662253_C_A	DMP1	missense_variant	I,D,N,S,U	0,1,0,0,0	1	0.21,2.1,0.25,0.078,1.3	3.85	0.26	0.12,0.22,0.1,0.11,0.17	0.1	NP_001073380.1:p.Gln143Lys,NP_004398.1:p.Gln159Lys	MODERATE	AR	OMIM:241520		non_essential	viable (IMPC)		A	Benign(1)
chr6:55174615_C_T	HCRTR2	missense_variant	I,D,N,U	0,2,1,1	4	0.85,2,0.48,4.6	7.96	0.5	0.23,0.22,0.14,0.33	0.1	NP_001517.2:p.Pro10Ser	MODERATE				non_essential	viable (MGI)
chr8:67225005_A_G	ARFGEF1	missense_variant	I	1	1	3.9	3.89	0.26	0.5	0.1	NP_006412.2:p.Met1369Thr	MODERATE				non_essential	lethal (MGI)
chr15:91915988_C_T	SLCO3A1	splice_region_variant	D,U	1,3	4	3.5,4.4	7.96	0.5	0.3,0.32	0.1	NM_001145044.1:c.181-5C>T,NM_013272.3:c.181-5C>T	MODERATE				non_essential	subviable (MGI)
chr2:28752031_C_T	PPP1CB	splice_region_variant	D,N,S,U	1,1,0,0	2	2,0.51,0.27,2.5	5.3	0.38	0.22,0.14,0.21,0.24	0.1	NM_206876.1:c.-87-7C>T	MODERATE	AD	OMIM:617506		essential	lethal (IMPC)
chr9:4117933_C_G	GLIS3	missense_variant	D,N,S,U	2,0,0,5	7	1.4,0.7,0.26,9.3	11.7	0.6	0.19,0.17,0.2,0.47	0.1	NP_001035878.1:p.Glu515Asp,NP_689842.3:p.Glu360Asp	MODERATE	AR	OMIM:610199		non_essential	lethal (MGI)		G	Likely benign(5)
chr1:176882938_T_G	ASTN1	missense_variant	N,U	1,3	4	1.3,6.7	7.96	0.5	0.23,0.39	0.1	NP_001273093.1:p.Met1095Leu,NP_004310.1:p.Met1095Leu,NP_996991.1:p.Met1095Leu	MODERATE				non_essential	viable (MGI)		G	Uncertain significance(1)
chr11:123977124_A_G	OR10S1	missense_variant	U	6	6	10	10.5	0.57	0.49	0.1	NP_001004474.1:p.Tyr190His	MODERATE
chr17:73169681_T_C	SSTR2	missense_variant	F	1	1	3.8	3.84	0.26	0.41	0.1	NP_001041.1:p.Val121Ala	MODERATE				non_essential	viable (IMPC)
chr1:22963210_A_G	LACTBL1	missense_variant	I,D,N,S,U,F	85,233,115,28,234,19	714	86,229,141,24,259,11	749	0.95	2.4,2.4,2.4,2,2.5,0.69	0.1	NP_001276903.1:p.Leu52Pro	MODERATE
chr1:31424792_C_T	SERINC2	missense_variant	I,D,N,S,U	1,5,0,0,2	8	3.6,6.4,1.6,0.52,0.84	12.9	0.62	0.48,0.4,0.26,0.29,0.14	0.1	NP_001185966.1:p.Thr108Met,NP_001185967.1:p.Thr113Met,NP_001185968.1:p.Thr49Met,NP_061035.2:p.Thr108Met,NP_849196.2:p.Thr104Met	MODERATE				non_essential	viable (IMPC)
chr1:40862101_C_G	CITED4	missense_variant	I,D,N,S,U,F	24,40,28,2,63,44	201	33,49,38,4.7,67,28	220	0.91	1.5,1.1,1.3,0.87,1.3,1.1	0.1	NP_597724.1:p.Glu9Asp	MODERATE				essential	viable (IMPC)
chr1:216070175_T_C	USH2A	missense_variant	I,N,U,F	11,5,6,18	40	10,8.1,7,24	49.2	0.81	0.82,0.58,0.41,1	0.1	NP_996816.2:p.Tyr1992Cys	MODERATE	AR	OMIM:276901,OMIM:613809		non_essential	viable (MGI)		C	Benign(2); Likely benign(5); Uncertain significance(2)
chr10:86962641_A_T	SNCG	missense_variant	I	9465	9465	9590	9590	0.99	25	0.1	NP_003078.2:p.Glu110Val	MODERATE				non_essential	viable (IMPC)
chr11:2269965_T_C	ASCL2	missense_variant	I,U,F	144,416,436	996	145,445,448	1037	0.96	3.1,3.2,4.5	0.1	NP_005161.1:p.Gln123Arg	MODERATE				non_essential	lethal (MGI)
chr12:5921135_G_A	ANO2	missense_variant	I,D,N,S,U,F	1696,4648,2160,510,6245,1413	16672	1737,4621,2130,526,6394,1430	16838	0.99	11,11,9.5,9.3,12,8	0.1	NP_001265525.1:p.Pro147Ser,NP_001265526.1:p.Pro143Ser	MODERATE					viable (MGI)
chr13:36879625_A_G	SMAD9	missense_variant	I	8	8	13	12.9	0.62	0.92	0.1	NP_001120689.1:p.Leu22Pro,NP_005896.1:p.Leu22Pro	MODERATE	AD	OMIM:615342		non_essential	viable (MGI)		G	Likely benign(1); Uncertain significance(2)
chr17:58507147_T_C	MTMR4	missense_variant	I,D,N,S,U,F	4186,13263,7110,2207,14679,10399	51844	4232,13411,7145,2170,14790,10384	52133	0.99	17,18,17,19,19,21	0.1	NP_004678.3:p.Ser280Gly	MODERATE				non_essential	viable (MGI)
chr17:67743510_C_T	NOL11	missense_variant	I,U	21,3	24	28,4.1	31.6	0.76	1.3,0.31	0.1	NP_001290201.1:p.Ala474Val,NP_056277.2:p.Ala656Val	MODERATE				essential
chr19:34196655_T_C	LSM14A	missense_variant	I,U	3,8	11	3.7,13	16.6	0.66	0.49,0.55	0.1	NP_001107565.1:p.Ser103Pro,NP_056393.2:p.Ser103Pro	MODERATE				essential	viable (MGI)
chr19:48857441_C_T	PLEKHA4	missense_variant	I,D,U	9,4,1	14	14,4.8,1.4	20	0.7	0.95,0.34,0.18	0.1	NP_065955.2:p.Arg343Gln	MODERATE				non_essential
chr2:85694998_T_TA	GNLY	splice_region_variant	I,N,U,F	797,1747,3088,3513	9145	764,1732,3209,3564	9269	0.99	7.1,8.5,8.6,13	0.1	NM_001302758.1:c.133+9dupA,NM_012483.3:c.7+9dupA	MODERATE				non_essential
chr22:20811023_T_C	PI4KA	missense_variant	I,D,N,S,U,F	7,53,13,9,73,93	248	12,54,16,8.2,88,90	269	0.92	0.88,1.2,0.83,1.2,1.4,2	0.1	NP_477352.3:p.Ile339Val	MODERATE	AR	OMIM:616531		essential	lethal (IMPC)	E9.5
chr4:7664453_C_A	SORCS2	missense_variant	I,D,S,U,F	19,100,17,126,58	320	21,96,17,147,63	344	0.93	1.2,1.5,1.7,1.9,1.7	0.1	NP_065828.2:p.Asp351Glu	MODERATE				non_essential	viable (IMPC)
chr5:135446706_T_A	DCANP1	missense_variant	I,D,N,S,U,F	9,178,42,24,94,141	488	16,189,39,27,107,140	517	0.94	1,2.1,1.3,2.1,1.6,2.5	0.1	NP_570900.1:p.Ser135Cys	MODERATE				non_essential
chr5:177398068_C_T	SLC34A1	missense_variant	I,D,N,S,U,F	439,411,357,83,468,200	1958	488,421,331,83,493,200	2015	0.97	5.6,3.2,3.7,3.7,3.4,3	0.1	NP_003043.3:p.His568Tyr	MODERATE	AD,AR	OMIM:612286,OMIM:613388,OMIM:616963		non_essential	lethal (MGI)		T	Benign(1); Likely benign(3)
chr6:163314913_C_T	PACRG	missense_variant	I,U	0,8	8	0.47,13	13	0.62	0.18,0.54	0.1	NP_001073847.1:p.Arg234Cys,NP_001073848.1:p.Arg234Cys,NP_689623.2:p.Arg273Cys	MODERATE				non_essential	viable (IMPC)
chr7:23319261_G_T	IGF2BP3	splice_region_variant	I,D,N,S,U,F	39,100,54,8,121,5	327	46,120,54,9.4,116,5	351	0.93	1.7,1.7,1.5,1.2,1.6,0.47	0.1	NM_006547.2:c.1204-7C>A	MODERATE				non_essential	viable (IMPC)		T	Benign(1)
chr8:142735410_G_A	THEM6	missense_variant	I,D,N,S,U,F	17,47,36,9,65,3	177	16,53,40,7.8,77,0.92	195	0.91	1,1.1,1.3,1.1,1.3,0.2	0.1	NP_057731.1:p.Gly200Arg	MODERATE				non_essential
chr9:92611386_C_T	CENPP	missense_variant	I,D,N,S,U,F	2,1,1,0,3,2	9	3.9,4,1.9,0.88,2.9,0.55	14.2	0.63	0.51,0.31,0.28,0.38,0.26,0.16	0.1	NP_001012267.1:p.Arg213Trp,NP_001273898.1:p.Arg101Trp,NP_001273900.1:p.Arg40Trp	MODERATE				non_essential
chr9:127527306_C_T	FAM129B	missense_variant	I,U	4,8	12	8.2,9.5	17.7	0.68	0.73,0.47	0.1	NP_001030611.1:p.Arg55His,NP_073744.2:p.Arg68His	MODERATE				non_essential
chr9:133332023_G_A	SURF6	missense_variant	I,D,S,U,F	80,111,21,212,140	564	74,121,19,212,169	595	0.95	2.2,1.7,1.8,2.2,2.7	0.1	NP_006744.2:p.Thr311Met	MODERATE				essential
chr9:136762254_A_C	LCN15	missense_variant	I,D,N,S,U	7585,21897,12974,3693,20984	67133	7703,21900,13076,3716,21066	67461	1	23,23,23,25,22	0.1	NP_976222.1:p.Ser152Ala	MODERATE				non_essential
chr17:6433951_G_A	AIPL1	missense_variant	D,N,S,U,F	6,4,1,0,8	19	5.2,8.7,1.5,1.3,9.1	25.8	0.74	0.36,0.6,0.5,0.17,0.64	0.1	NP_001028226.1:p.His82Tyr,NP_001272328.1:p.His70Tyr,NP_001272329.1:p.His60Tyr,NP_001272330.1:p.His82Tyr,NP_001272331.1:p.His43Tyr,NP_001272332.1:p.His82Tyr,NP_055151.3:p.His82Tyr	MODERATE	AD,AR,XR	OMIM:268000,OMIM:604393		non_essential	viable (MGI)		A	Uncertain significance(3)
chr4:119271709_C_T	USP53	missense_variant	N,S,U	0,2,7	9	2.3,0.65,11	14.2	0.63	0.31,0.32,0.51	0.1	NP_061923.2:p.Pro617Ser	MODERATE				non_essential	viable (MGI)		T	Likely benign(1)
chr3:141580380_A_G	RASA2	missense_variant	S,U,F	0,2,9	11	0.1,0.98,16	16.6	0.66	0.13,0.15,0.83	0.1	NP_001290174.1:p.Ile535Val,NP_001290175.1:p.Ile535Val,NP_006497.2:p.Ile535Val	MODERATE				non_essential			G	Benign(2); Likely benign(1)
chr13:99970413_TGGCGGCGGCGGCGGCGGCGGC_TGGCGGC	ZIC5	inframe_deletion	U	24	24	32	31.6	0.76	0.86	0.1	NP_149123.2:p.Pro420_Pro424del	MODERATE				non_essential	lethal;subviable (MGI)		T, TGGC	Benign(1), Benign(2), Likely benign(1)
chr2:75493462_C_T	EVA1A	missense_variant	F	9	9	14	14.1	0.64	0.79	0.1	NP_001128504.1:p.Ser78Asn,NP_115557.1:p.Ser78Asn	MODERATE				non_essential	viable (IMPC)
chr22:40265975_G_A	TNRC6B	missense_variant	F	8	8	13	12.9	0.62	0.76	0.1	NP_001155973.1:p.Ser582Asn,NP_055903.2:p.Ser582Asn	MODERATE	AD	OMIM:619243		non_essential	subviable (MGI)
chr3:56594005_C_T	CCDC66	stop_gained	I,D,N,S,U,F	2,41,11,6,12,22	94	6.8,33,11,7,16,33	107	0.88	0.66,0.9,0.68,1.1,0.61,1.2	0.11	NP_001012524.4:p.Arg427Ter,NP_001135419.1:p.Arg461Ter	HIGH				non_essential	viable (MGI)
chr4:87980045_G_A	SPP1	splice_acceptor_variant	I,D,N,S,U	4,4,0,0,1	9	6.7,4.8,0.65,0.14,1.6	13.9	0.65	0.66,0.34,0.16,0.15,0.19	0.11	NM_000582.2:c.94-1G>A,NM_001040058.1:c.94-1G>A,NM_001251830.1:c.133-1G>A	HIGH				non_essential	viable (IMPC)
chr1:214642860_CTT_C	CENPF	frameshift_variant	I	0	0	2.2	2.19	0	0.38	0.11	NP_057427.3:p.Leu1509GlufsTer2	HIGH	AR	OMIM:243605	(OMIM:243605) Onset in utero,Early childhood lethality may occur,Highly variable phenotype; (OMIM:243605) Stillbirth	non_essential	viable (MGI)
chr1:94098794_C_A	ABCA4	splice_region_variant	I	0	0	2.2	2.17	0	0.38	0.11	NP_000341.2:p.Val256%3D	MODERATE	AD,AR	OMIM:153800,OMIM:248200,OMIM:601718,OMIM:604116		non_essential	viable (IMPC)		A	Likely pathogenic(3); not provided(1); Pathogenic(8)
chr1:151178140_A_G	VPS72	missense_variant	I	0	0	2.2	2.2	0	0.38	0.11	NP_001258016.1:p.Tyr190His,NP_001258017.1:p.Tyr190His,NP_005988.1:p.Tyr190His	MODERATE				essential	lethal (IMPC)
chr1:154772282_C_G	KCNN3	missense_variant	I	0	0	2.2	2.21	0	0.38	0.11	NP_001191016.1:p.Glu381Gln,NP_002240.3:p.Glu381Gln,NP_740752.1:p.Glu76Gln	MODERATE	AD	OMIM:618658		non_essential	subviable (MGI)
chr10:103348776_C_T	PCGF6	missense_variant	I	0	0	2.2	2.21	0	0.38	0.11	NP_001011663.1:p.Ser166Asn,NP_115530.2:p.Ser166Asn	MODERATE				non_essential	subviable (MGI)
chr11:64753687_G_C	PYGM	splice_region_variant	I	0	0	2.2	2.17	0	0.38	0.11	NM_001164716.1:c.976-5C>G,NM_005609.2:c.1240-5C>G	MODERATE	AR	OMIM:232600		non_essential	viable (MGI)
chr14:92941772_G_A	ITPK1	missense_variant	I	0	0	2.2	2.18	0	0.38	0.11	NP_001136065.1:p.Pro345Leu,NP_055031.2:p.Pro345Leu	MODERATE				non_essential	subviable (MGI)
chr15:27951891_T_C	OCA2	missense_variant,splice_region_variant	I	0	0	2.2	2.18	0	0.38	0.11	NP_000266.2:p.His615Arg,NP_001287913.1:p.His591Arg	MODERATE	AR	OMIM:203200		non_essential	lethal;subviable (MGI)		C	Benign(3)
chr15:39713482_C_G	FSIP1	missense_variant	I	0	0	2.2	2.21	0	0.38	0.11	NP_001311267.1:p.Glu384Gln,NP_689810.3:p.Glu384Gln	MODERATE				non_essential	viable (MGI)
chr15:42952389_G_A	UBR1	missense_variant	I,N,U	0,0,0	0	0.19,0.23,1.8	2.25	0	0.11,0.097,0.21	0.11	NP_777576.1:p.Ala1632Val	MODERATE	AR	OMIM:243800	(OMIM:243800) Death in childhood; (OMIM:243800) Death in childhood secondary to malabsorption,Incidence of 1 in 250,000 births; (ORPHA:2315) Death in infancy,(PMID:21711208) BIALLELIC JOHANSON-BLIZZARD SYNDROME	non_essential	viable (MGI)
chr15:89624632_C_T	TICRR	missense_variant	I	0	0	2.2	2.21	0	0.38	0.11	NP_001294954.1:p.Pro1440Leu,NP_689472.3:p.Pro1441Leu	MODERATE				essential	viable (MGI)
chr19:5789200_C_A	DUS3L	splice_region_variant	I	0	0	2.2	2.18	0	0.38	0.11	NM_020175.2:c.900+7G>T	MODERATE				non_essential
chr19:6426516_C_T	SLC25A41	missense_variant	I	0	0	2.2	2.18	0	0.38	0.11	NP_001308227.1:p.Arg191Gln,NP_775908.2:p.Arg329Gln	MODERATE				non_essential
chr19:32692397_C_T	NUDT19	missense_variant	I	0	0	2.3	2.25	0	0.38	0.11	NP_001099040.1:p.Ser146Phe	MODERATE				non_essential	viable (IMPC)
chr2:96704585_C_A	FER1L5	missense_variant	I,N,U	0,0,0	0	0.29,0.74,1.2	2.2	0	0.14,0.18,0.16	0.11	NP_001280012.1:p.Gln2023Lys	MODERATE
chr2:121528687_G_A	CLASP1	missense_variant	I,N,U	0,0,0	0	0.25,1,0.9	2.18	0	0.13,0.21,0.14	0.11	NP_001135745.1:p.Ala123Val,NP_001135746.1:p.Ala123Val,NP_001193980.1:p.Ala123Val,NP_056097.1:p.Ala123Val	MODERATE					subviable (IMPC)
chr3:7146501_G_A	GRM7	missense_variant	I,D,U	0,0,0	0	1.2,0.32,0.65	2.22	0	0.29,0.088,0.12	0.11	NP_000835.1:p.Arg190Gln,NP_870989.1:p.Arg190Gln	MODERATE	AR	OMIM:618922	(OMIM:618922) Death in infancy	non_essential	viable (IMPC)
chr3:9470661_C_G	SETD5	missense_variant	I,U	0,0	0	0.3,1.9	2.18	0	0.14,0.21	0.11	NP_001073986.1:p.Ala976Gly,NP_001278972.1:p.Ala878Gly	MODERATE	AD	OMIM:615761		non_essential	lethal (IMPC)		G	Likely benign(2)
chr5:16701609_C_T	MYO10	missense_variant	I	0	0	2.2	2.2	0	0.38	0.11	NP_036466.2:p.Arg929Lys	MODERATE				non_essential	viable (IMPC)
chr6:136924676_G_C	SLC35D3	missense_variant	I	0	0	2.2	2.21	0	0.38	0.11	NP_001008783.1:p.Glu411Gln	MODERATE				non_essential	viable (MGI)
chr6:152155025_C_T	SYNE1	missense_variant	I	0	0	2.2	2.19	0	0.38	0.11	NP_149062.1:p.Arg7928Gln,NP_892006.3:p.Arg7999Gln	MODERATE	AD,AR	OMIM:610743,OMIM:612998,OMIM:618484		non_essential	subviable (MGI)		T	Likely benign(1); Uncertain significance(1)
chr8:9765688_A_G	TNKS	splice_region_variant	I	0	0	2.2	2.19	0	0.38	0.11	NM_003747.2:c.3448-4A>G	MODERATE				non_essential	viable (IMPC)
chr8:50450727_G_C	SNTG1	missense_variant,splice_region_variant	I,U	0,0	0	0.21,2	2.24	0	0.12,0.22	0.11	NP_001274742.1:p.Val121Leu,NP_001274743.1:p.Val121Leu,NP_001308702.1:p.Val121Leu,NP_001308704.1:p.Val121Leu,NP_001308705.1:p.Val121Leu,NP_001308706.1:p.Val121Leu,NP_001308707.1:p.Val121Leu,NP_061840.1:p.Val121Leu	MODERATE				non_essential
chr9:133056098_C_T	GTF3C5	splice_region_variant	I,U	0,0	0	0.29,1.9	2.19	0	0.14,0.21	0.11	NM_001122823.1:c.1271+4C>T,NM_001286709.1:c.728+4C>T,NM_012087.3:c.1250+4C>T	MODERATE				essential
chr11:7994466_T_G	EIF3F	missense_variant	D,N,U	0,0,0	0	0.68,0.37,1.2	2.24	0	0.13,0.12,0.17	0.11	NP_003745.1:p.Phe232Val	MODERATE	AR	OMIM:618295		essential	lethal (IMPC)		G	Likely pathogenic(1); Pathogenic(2)
chr13:20731931_C_T	N6AMT2	missense_variant	D,S,U	0,0,0	0	1.5,0.071,0.59	2.19	0	0.19,0.11,0.12	0.11	NP_001305868.1:p.Ala140Thr,NP_777588.1:p.Ala140Thr	MODERATE
chr19:40035577_G_A	ZNF780B	missense_variant	D,N,S,U	0,0,0,0	0	0.65,0.45,0.23,0.91	2.24	0	0.13,0.14,0.19,0.15	0.11	NP_001005851.1:p.Arg428Cys	MODERATE				essential
chr2:40164948_T_A	SLC8A1	missense_variant	D,U	0,0	0	0.7,1.5	2.2	0	0.13,0.19	0.11	NP_001106271.1:p.Glu687Val,NP_001106272.1:p.Glu679Val,NP_001106273.1:p.Glu656Val,NP_001239553.1:p.Glu684Val,NP_066920.1:p.Glu692Val	MODERATE				non_essential	lethal (MGI)
chr3:52517004_G_C	STAB1	missense_variant	D,N,U	0,0,0	0	0.93,0.25,1.1	2.25	0	0.15,0.1,0.16	0.11	NP_055951.2:p.Gly1462Arg	MODERATE				non_essential	viable (MGI)
chr4:56441804_A_G	PAICS	missense_variant	D,S,U	0,0,0	0	1.3,0.096,0.77	2.19	0	0.18,0.12,0.13	0.11	NP_001072992.1:p.Lys53Arg,NP_001072993.1:p.Lys53Arg,NP_006443.1:p.Lys53Arg	MODERATE				essential	lethal (IMPC)
chr18:45837639_T_C	SIGLEC15	missense_variant	U	0	0	2.2	2.18	0	0.23	0.11	NP_998767.1:p.Ile80Thr	MODERATE				non_essential	viable (MGI)
chr19:31278460_C_T	TSHZ3	missense_variant	U	0	0	2.2	2.23	0	0.23	0.11	NP_065907.2:p.Val445Met	MODERATE				non_essential	lethal (MGI)
chr2:43575014_T_C	THADA	missense_variant	F	0	0	2.2	2.21	0	0.31	0.11	NP_001077422.1:p.Thr351Ala,NP_001258572.1:p.Thr351Ala,NP_001258573.1:p.Thr351Ala,NP_071348.3:p.Thr351Ala	MODERATE				non_essential
chr1:89152352_G_A	GBP7	stop_gained	I,U	0,1	1	3,0.77	3.76	0.27	0.44,0.13	0.11	NP_997281.2:p.Arg181Ter	HIGH				non_essential	viable (IMPC)
chr14:22975092_T_C	AJUBA	start_lost	I,D,N,S,U	0,0,0,0,1	1	0.32,0.38,0.99,0.22,1.8	3.72	0.27	0.14,0.096,0.2,0.19,0.21	0.11	NP_932352.1:p.Met1?	HIGH				non_essential	viable (IMPC)
chr12:6827125_C_CG	GPR162	frameshift_variant	D,S,U	2,1,0	3	3,0.41,3.1	6.51	0.46	0.27,0.26,0.27	0.11	NP_055264.1:p.Glu282Ter,NP_062832.1:p.Glu566Ter	HIGH				non_essential			CG	Benign(1)
chr1:222569671_A_G	TAF1A	splice_region_variant	I,N,U,F	2,0,2,0	4	1.4,2.6,3.5,0.33	7.81	0.51	0.31,0.33,0.28,0.12	0.11	NM_001201536.1:c.736-3T>C,NM_005681.3:c.736-3T>C,NM_139352.2:c.394-3T>C	MODERATE				essential
chr11:102696841_T_C	MMP27	splice_region_variant	I	4	4	7.8	7.8	0.51	0.71	0.11	NM_022122.2:c.620-6A>G	MODERATE				non_essential
chr16:20948593_G_A	DNAH3	missense_variant	I	4	4	7.8	7.8	0.51	0.71	0.11	NP_060009.1:p.Arg3745Cys	MODERATE				non_essential
chr17:6703031_C_T	SLC13A5	missense_variant	I	1	1	3.8	3.76	0.27	0.5	0.11	NP_001137310.1:p.Gly219Arg,NP_001271438.1:p.Gly202Arg,NP_001271439.1:p.Gly176Arg,NP_808218.1:p.Gly219Arg	MODERATE	AR	OMIM:615905		non_essential	viable (IMPC)		T	Likely pathogenic(1); Pathogenic(7)
chr17:44935330_C_T	KIF18B	missense_variant	I,D,N,S,U	0,0,1,0,0	1	0.28,0.35,0.77,0.13,2.3	3.78	0.26	0.13,0.093,0.18,0.14,0.23	0.11	NP_001251503.1:p.Val134Met,NP_001252506.1:p.Val134Met	MODERATE				essential	lethal (IMPC)
chr2:27150298_G_A	TCF23	missense_variant	I,D,S,U	1,0,0,2	3	1.8,0.78,0.15,3.8	6.5	0.46	0.34,0.14,0.15,0.3	0.11	NP_786951.1:p.Gly133Asp	MODERATE				non_essential
chr2:61842347_G_A	FAM161A	missense_variant	I,N,U	3,0,2	5	1.8,0.96,6.4	9.12	0.55	0.34,0.2,0.39	0.11	NP_001188472.1:p.Thr66Ile,NP_115556.2:p.Thr66Ile	MODERATE	AR	OMIM:606068		non_essential	viable (IMPC)		A	Benign(1); Likely benign(2); Uncertain significance(1)
chr2:147958332_A_G	ORC4	missense_variant	I,N,U	0,0,3	3	0.98,0.98,4.6	6.55	0.46	0.25,0.2,0.33	0.11	NP_001177808.1:p.Leu118Ser,NP_001177810.1:p.Leu34Ser,NP_001177811.1:p.Leu44Ser,NP_002543.2:p.Leu118Ser,NP_859525.1:p.Leu118Ser,NP_859526.1:p.Leu118Ser	MODERATE	AR	OMIM:613800		essential			G	Uncertain significance(2)
chr22:46384549_C_T	CELSR1	missense_variant	I,U	1,3	4	4,3.7	7.79	0.51	0.51,0.3	0.11	NP_055061.1:p.Glu2293Lys	MODERATE				non_essential	subviable (IMPC)
chr3:190656425_C_T	IL1RAP	missense_variant	I,U	2,0	2	4.6,0.54	5.17	0.39	0.55,0.11	0.11	NP_001161403.1:p.Arg628Trp	MODERATE				non_essential	viable (MGI)
chr4:3485595_G_A	DOK7	missense_variant	I	2	2	5.1	5.13	0.39	0.58	0.11	NP_001158145.1:p.Arg193Gln,NP_001288000.1:p.Asp197Asn,NP_775931.3:p.Asp197Asn	MODERATE	AR	OMIM:254300,OMIM:618389	(OMIM:stillborn) BIALLELIC FETAL AKINESIA DEFORMATION SEQUENCE 1; FADS1	non_essential	lethal (IMPC)		A	Benign(4); Likely benign(1)
chr4:113373306_C_T	ANK2	missense_variant	I,N,S,U	1,2,0,0	3	2.2,3.3,0.42,0.68	6.58	0.46	0.38,0.37,0.26,0.13	0.11	NP_001120965.1:p.Arg1812Trp,NP_001139.3:p.Arg3906Trp,NP_066187.2:p.Arg1821Trp	MODERATE	AD,Heterogeneous	OMIM:600919	(Narula et al. (2015)) MONOALLELIC long QT syndrome	non_essential	lethal;subviable (MGI)		T	Likely benign(4); not provided(1); Pathogenic(2); Uncertain significance(3)
chr6:44255386_C_T	SLC35B2	missense_variant	I,D,U	0,1,0	1	0.47,2.8,0.5	3.78	0.26	0.17,0.26,0.11	0.11	NP_001273438.1:p.Val202Ile,NP_001273439.1:p.Val202Ile,NP_001273440.1:p.Val158Ile,NP_001273441.1:p.Val158Ile,NP_001273442.1:p.Val114Ile,NP_001273446.1:p.Val102Ile,NP_001273448.1:p.Val74Ile,NP_001273449.1:p.Val74Ile,NP_835361.1:p.Val207Ile	MODERATE				non_essential
chr8:31090529_A_G	WRN	missense_variant	I,U	2,0	2	1.1,4.1	5.24	0.38	0.27,0.31	0.11	NP_000544.2:p.Thr573Ala	MODERATE	AR	OMIM:277700		non_essential	subviable (MGI)		C, G	Benign(1); Uncertain significance(2), Uncertain significance(1)
chr9:5065003_C_G	JAK2	missense_variant	I,U	1,6	7	3,8.5	11.6	0.6	0.44,0.45	0.11	NP_001309123.1:p.Leu393Val,NP_001309124.1:p.Leu393Val,NP_001309125.1:p.Leu393Val,NP_001309133.1:p.Leu244Val,NP_004963.1:p.Leu393Val	MODERATE	AD,AR,Somatic,Sporadic	OMIM:133100,OMIM:254450,OMIM:263300,OMIM:600880,OMIM:601626,OMIM:614521		non_essential	lethal;subviable (MGI)		G	Benign(1); not provided(1)
chr9:88991022_G_C	C9orf47	missense_variant	I,D,N,U	0,0,2,3	5	0.53,1.1,0.97,6.6	9.15	0.55	0.19,0.16,0.2,0.39	0.11	NP_001001938.1:p.Met9Ile,NP_001135885.1:p.Met9Ile	MODERATE				non_essential
chr11:46896203_C_A	LRP4	splice_region_variant	D,S	1,0	1	3.6,0.11	3.73	0.27	0.3,0.13	0.11	NM_002334.3:c.1048+7G>T	MODERATE	AD,AR	OMIM:212780,OMIM:614305,OMIM:616304		non_essential	lethal;subviable (MGI)		A	Likely benign(1); Uncertain significance(3)
chr17:75516772_C_T	TSEN54	missense_variant	D,U	1,0	1	1.6,2.1	3.72	0.27	0.2,0.22	0.11	NP_997229.2:p.Ser28Leu	MODERATE	AR	OMIM:225753,OMIM:277470,OMIM:610204	(OMIM:225753) Death in infancy; (OMIM:225753) Onset at birth,Death usually in infancy; (OMIM:277470) Death in childhood; (OMIM:277470) Onset at birth,Death in childhood may occur; (OMIM:610204) Onset in utero,Death in neonatal period,One family has been reported (last curated February 2015)	essential	lethal (IMPC)	E9.5	T	Uncertain significance(6)
chr7:3951807_G_A	SDK1	missense_variant	D,N,S,F	0,0,0,1	1	0.66,0.22,0.22,2.7	3.81	0.26	0.13,0.097,0.19,0.35	0.11	NP_689957.3:p.Arg346His	MODERATE				non_essential
chr7:148792720_G_A	CUL1	splice_region_variant	S,U,F	0,0,1	1	0.16,1.5,2.1	3.74	0.27	0.16,0.19,0.31	0.11	NM_003592.2:c.1807-6G>A	MODERATE				essential	lethal (MGI)
chr11:111836229_G_A	ALG9	missense_variant	U	3	3	6.5	6.46	0.46	0.39	0.11	NP_001071158.1:p.Pro506Leu,NP_001071159.1:p.Pro342Leu,NP_001071160.1:p.Pro335Leu,NP_079016.2:p.Pro513Leu	MODERATE	AR	OMIM:263210,OMIM:608776	(OMIM:263210) Onset in utero,May be lethal in utero,Three patients from 2 unrelated families have been shown to carry the same ALG9 mutation (last curated May 2016)	non_essential	lethal (IMPC)	E12.5	A	Benign(1); Likely benign(3)
chr12:106247691_TGCTGCTGCGGGT_T	CKAP4	inframe_deletion	U	1	1	3.7	3.73	0.27	0.3	0.11	NP_006816.2:p.Gln57_Gln60del	MODERATE				non_essential	subviable (MGI)
chr6:24797587_A_T	C6orf229	missense_variant	U	3	3	6.5	6.53	0.46	0.39	0.11	NP_001269421.1:p.Phe172Leu	MODERATE
chr3:4983678_G_C	BHLHE40	missense_variant	F	5	5	9.1	9.07	0.55	0.64	0.11	NP_003661.1:p.Glu409Gln	MODERATE				non_essential	viable (IMPC)
chr1:17587562_G_A	ARHGEF10L	missense_variant	I,D,U,F	934,1009,1754,1211	4908	941,1045,1804,1206	4996	0.98	7.8,5.2,6.5,7.3	0.11	NP_001011722.2:p.Ser47Asn,NP_001306766.1:p.Ser47Asn,NP_060595.3:p.Ser47Asn	MODERATE				non_essential	viable (IMPC)
chr1:29121548_A_C	TMEM200B	missense_variant	I,N,S,U	4,0,0,4	8	7.3,0.92,0.45,4.1	12.8	0.62	0.69,0.2,0.27,0.31	0.11	NP_001003682.1:p.Met94Arg,NP_001165339.1:p.Met94Arg	MODERATE				non_essential
chr1:52237497_T_C	ZFYVE9	missense_variant	I,D,N,S,U	2,3,11,0,6	22	11,3.6,9.6,0.68,4.4	28.9	0.76	0.83,0.3,0.63,0.33,0.32	0.11	NP_004790.2:p.Val27Ala,NP_015563.2:p.Val27Ala	MODERATE				non_essential
chr1:52357874_C_G	CC2D1B	missense_variant	I,D,N,S,U	2,3,11,0,6	22	11,3.6,9.6,0.68,4.4	29	0.76	0.83,0.3,0.63,0.33,0.32	0.11	NP_115825.1:p.Val502Leu	MODERATE				non_essential	viable (MGI)
chr1:114678495_C_A	AMPD1	missense_variant	I,N,U	0,0,9	9	2.9,1.3,9.9	14	0.64	0.43,0.23,0.48	0.11	NP_000027.2:p.Met343Ile,NP_001166097.1:p.Met339Ile	MODERATE	AR	OMIM:615511		non_essential	subviable (MGI)		A	Likely benign(1); Uncertain significance(5)
chr1:156244810_G_A	PAQR6	missense_variant	I,N,U	9,0,13	22	7.2,1.3,20	28.9	0.76	0.69,0.23,0.69	0.11	NP_001259038.1:p.Ser15Leu,NP_001259039.1:p.Ser15Leu,NP_001259040.1:p.Ser15Leu,NP_001259041.1:p.Ser15Leu,NP_001259042.1:p.Ser15Leu	MODERATE				non_essential	viable (IMPC)
chr1:160171371_A_G	ATP1A4	missense_variant	I,N,U	5,4,15	24	10,3.5,17	31.2	0.77	0.82,0.38,0.64	0.11	NP_653300.2:p.Asn538Asp	MODERATE				non_essential	viable (IMPC)
chr1:182792293_G_T	NPL	splice_region_variant	I,N,U,F	488,1338,2033,1172	5031	511,1348,2076,1185	5121	0.98	5.8,7.5,7,7.3	0.11	NM_001200051.1:c.-17+7G>T,NM_001200052.1:c.-17+7G>T,NM_001200056.1:c.-17+7G>T,NM_030769.2:c.-17+7G>T	MODERATE				non_essential	viable (MGI)
chr1:244477914_C_A	C1orf101	missense_variant	I,F	136,8	144	152,7.4	160	0.9	3.2,0.57	0.11	NP_001124429.1:p.Thr66Lys,NP_776168.1:p.Thr66Lys	MODERATE
chr10:32291277_C_T	EPC1	missense_variant	I,D,N,S,U,F	544,2681,1354,396,1784,1977	8736	545,2716,1387,376,1845,1981	8851	0.99	6,8.2,7.6,7.8,6.5,9.4	0.11	NP_001258933.1:p.Met287Ile,NP_001258948.1:p.Met216Ile,NP_001269320.1:p.Met237Ile,NP_079485.1:p.Met287Ile	MODERATE				non_essential	lethal (MGI)
chr10:80162010_C_T	ANXA11	missense_variant	I,D,S,U,F	1,12,1,13,0	27	0.2,15,3,16,0.58	34.6	0.78	0.12,0.6,0.69,0.61,0.16	0.11	NP_001148.1:p.Glu369Lys,NP_001265336.1:p.Glu369Lys,NP_001265337.1:p.Glu369Lys,NP_001265338.1:p.Glu336Lys,NP_665875.1:p.Glu369Lys,NP_665876.1:p.Glu369Lys	MODERATE	AD	OMIM:617839		non_essential	viable (MGI)		T	Benign(1)
chr10:89737450_A_G	KIF20B	missense_variant	I,U,F	2,13,33	48	0.78,17,40	57.6	0.83	0.22,0.63,1.3	0.11	NP_001271188.1:p.Asn870Ser,NP_057279.2:p.Asn830Ser	MODERATE				non_essential	lethal (MGI)
chr10:93402299_G_C	MYOF	missense_variant	I,F	4,21	25	3.9,29	32.5	0.77	0.5,1.1	0.11	NP_038479.1:p.Thr308Ser,NP_579899.1:p.Thr308Ser	MODERATE				non_essential	viable (MGI)
chr11:6502904_G_A	DNHD1	missense_variant	I,D,U,F	4,5,11,1	21	3.4,8.1,16,0.62	27.9	0.75	0.47,0.45,0.61,0.17	0.11	NP_653267.2:p.Val300Met,NP_775860.3:p.Val300Met	MODERATE				non_essential	viable (IMPC)		A	Likely benign(1)
chr11:46375034_A_G	DGKZ	missense_variant	I,D,N,S,U,F	0,8,5,0,1,3	17	1.4,8.1,7.8,2.4,3.4,0.34	23.4	0.73	0.3,0.44,0.57,0.62,0.28,0.12	0.11	NP_001099010.1:p.Met755Val,NP_001186195.1:p.Met567Val,NP_001186196.1:p.Met566Val,NP_001186197.1:p.Met544Val,NP_003637.2:p.Met567Val,NP_963290.1:p.Met583Val,NP_963291.2:p.Met571Val	MODERATE				non_essential	viable (MGI)
chr11:64752486_T_C	PYGM	missense_variant	I,D,N,S,U,F	1,1,1,0,0,11	14	0.27,3.1,1.3,0.33,3.3,11	19.8	0.71	0.13,0.27,0.24,0.23,0.28,0.71	0.11	NP_001158188.1:p.Ile425Val,NP_005600.1:p.Ile513Val	MODERATE	AR	OMIM:232600		non_essential	viable (MGI)		C	Likely benign(2); not provided(1); Uncertain significance(3)
chr11:77040003_T_C	B3GNT6	missense_variant	I,U	2,8	10	2.9,12	15.2	0.66	0.44,0.53	0.11	NP_619651.3:p.Val151Ala	MODERATE				non_essential	viable (MGI)
chr11:133920597_G_A	IGSF9B	missense_variant	I,F	2,7	9	0.26,14	13.9	0.65	0.13,0.78	0.11	NP_001264214.1:p.Pro1043Leu	MODERATE				non_essential	viable (IMPC)
chr12:6936728_ACAGCAGCAGCAGCAGCAGCAG_ACAGCAGCAGCAGCAGCAGCAGCAGCAG	ATN1	inframe_insertion	I,U	256,1675	1931	258,1727	1985	0.97	4.1,6.4	0.11	NP_001007027.1:p.Gln501_Gln502dup,NP_001931.2:p.Gln501_Gln502dup	MODERATE	AD,Geneticanticipation	OMIM:125370,OMIM:618494		non_essential	viable (IMPC)		ACAG, ACAGCAG, G	Benign(1), Benign(2); Uncertain significance(1), Uncertain significance(1)
chr12:53123094_G_A	SOAT2	missense_variant	I,D,S,U,F	6,2,3,1,8	20	8.6,1.5,0.16,0.49,16	26.7	0.75	0.75,0.19,0.16,0.11,0.84	0.11	NP_003569.1:p.Arg417Gln	MODERATE				non_essential	viable (MGI)		A	Benign(1)
chr13:20855637_T_C	XPO4	missense_variant	I,U,F	7,262,48	317	14,284,42	340	0.93	0.95,2.6,1.4	0.11	NP_071904.4:p.Asn149Ser	MODERATE				non_essential
chr13:41615006_C_T	VWA8	missense_variant	I,D,S,U	4,19,1,25	49	1.7,24,1.4,31	58.8	0.83	0.34,0.77,0.48,0.85	0.11	NP_055873.1:p.Val1564Met	MODERATE				non_essential	viable (IMPC)		G	Likely pathogenic(1)
chr15:29734378_T_C	TJP1	missense_variant	I,D,U,F	6,74,71,12	163	7.5,76,82,14	180	0.91	0.7,1.4,1.4,0.8	0.11	NP_001287954.1:p.Asn538Ser,NP_001287955.1:p.Asn475Ser,NP_003248.3:p.Asn471Ser,NP_783297.2:p.Asn471Ser	MODERATE				non_essential	lethal (MGI)		C	Benign(1)
chr15:34355112_A_G	NUTM1	missense_variant	I,N,S,F	15,5,1,1	22	25,3,1.1,0.25	29	0.76	1.3,0.35,0.42,0.1	0.11	NP_001271221.1:p.Gln485Arg,NP_001271222.1:p.Gln475Arg,NP_786883.1:p.Gln457Arg	MODERATE				non_essential	viable (IMPC)
chr15:53615709_A_C	WDR72	missense_variant	I,D,N,U,F	82,365,364,624,625	2060	101,361,352,669,632	2116	0.97	2.6,3,3.8,3.9,5.3	0.11	NP_877435.3:p.Ser833Ala	MODERATE	AR	OMIM:613211		non_essential	viable (MGI)		C	Likely benign(1)
chr15:81332427_C_T	TMC3	missense_variant	I,D,N,S,U	2690,6789,4024,1103,7153	21759	2742,6813,4002,1112,7268	21938	0.99	13,13,13,13,13	0.11	NP_001074001.1:p.Asp1099Asn	MODERATE				non_essential	viable (IMPC)
chr16:3781229_G_T	CREBBP	missense_variant	I,D,N,S,U	0,10,7,2,22	41	0.89,9.8,8,2.6,29	50.2	0.82	0.24,0.49,0.58,0.65,0.82	0.11	NP_001073315.1:p.Leu513Ile,NP_004371.2:p.Leu551Ile	MODERATE	AD,Heterogeneous,Sporadic	OMIM:180849,OMIM:618332	(PMID:30633342) MONOALLELIC CREBBP intellectual disability without typical RTS features;RUBINSTEINTAYBI SYNDROME TYPE 1	non_essential	lethal;subviable (MGI)		T	Benign(6); not provided(1); Uncertain significance(1)
chr16:4333397_G_T	GLIS2	missense_variant	I,D,N,S,U,F	102,448,300,79,290,646	1865	96,442,314,75,345,648	1920	0.97	2.5,3.3,3.6,3.5,2.8,5.4	0.11	NP_001305847.1:p.Ala75Ser,NP_115964.2:p.Ala75Ser	MODERATE	AR	OMIM:611498		non_essential	subviable (MGI)		T	Benign(3)
chr16:56899607_G_A	SLC12A3	missense_variant	I,D,N,S,U,F	970,3558,2311,491,4997,3377	15704	1082,3581,2254,518,5058,3365	15857	0.99	8.4,9.4,9.7,9.1,11,12	0.11	NP_000330.2:p.Arg913Gln,NP_001119579.1:p.Arg912Gln,NP_001119580.1:p.Arg904Gln	MODERATE	AR	OMIM:263800		non_essential	viable (MGI)		A	Benign(3)
chr16:66402832_C_T	CDH5	missense_variant	I,D,S,U	4,5,0,2	11	6.7,6.7,0.28,2.6	16.3	0.67	0.66,0.41,0.21,0.24	0.11	NP_001786.2:p.Pro673Leu	MODERATE				non_essential	lethal;subviable (MGI)
chr16:77367582_G_A	ADAMTS18	missense_variant	I,D,N,S,U,F	6,27,15,7,45,5	105	7,34,18,6.5,47,5.7	119	0.88	0.67,0.92,0.87,1,1,0.5	0.11	NP_955387.1:p.Arg213Trp	MODERATE	AR	OMIM:615458		non_essential	viable (IMPC)		A	Benign(1)
chr17:18120916_G_A	MYO15A	missense_variant	I	8	8	13	12.8	0.62	0.91	0.11	NP_057323.3:p.Ala706Thr	MODERATE	AR	OMIM:600316		non_essential	viable (IMPC)		A	Uncertain significance(1)
chr17:19386809_A_AAGC	MFAP4	inframe_insertion	I,U	12,36	48	13,45	57.7	0.83	0.92,1	0.11	NP_001185624.1:p.Leu37dup,NP_002395.1:p.Leu13dup	MODERATE				non_essential	viable (MGI)
chr19:1091812_T_C	POLR2E	missense_variant	I,D,S,U,F	91,2,0,0,0	93	104,1,0.17,0.68,0.29	106	0.88	2.6,0.16,0.17,0.13,0.11	0.11	NP_001303252.1:p.Met17Val,NP_001303253.1:p.Met17Val,NP_002686.2:p.Met110Val	MODERATE				essential
chr19:6396492_C_T	LOC390877	missense_variant	I,U	1,7	8	1.3,11	12.7	0.63	0.29,0.52	0.11	NP_001308530.1:p.Thr38Met	MODERATE
chr19:7477282_G_A	PEX11G	missense_variant	I,D,N,S,U,F	135,397,171,68,514,226	1511	154,422,169,55,542,218	1560	0.97	3.2,3.3,2.7,3,3.6,3.1	0.11	NP_001287810.1:p.Leu146Phe,NP_542393.1:p.Leu216Phe	MODERATE				non_essential	viable (IMPC)
chr19:17770859_G_A	FCHO1	missense_variant	I,U,F	1,21,0	22	1.5,27,0.48	28.9	0.76	0.32,0.79,0.15	0.11	NP_001154829.1:p.Arg186Gln,NP_001154830.1:p.Arg186Gln,NP_001154831.1:p.Arg136Gln,NP_055937.1:p.Arg186Gln	MODERATE	AR	OMIM:619164		non_essential
chr19:40075672_G_A	ZNF780A	missense_variant	I,D,N,S,U,F	32,115,67,21,93,12	340	36,132,73,16,94,14	364	0.93	1.5,1.8,1.8,1.6,1.5,0.78	0.11	NP_001010880.2:p.Ser257Phe,NP_001136049.1:p.Ser258Phe,NP_001136050.1:p.Ser257Phe	MODERATE				non_essential
chr19:45064487_G_GTCCCGC	CLASRP	inframe_insertion	I,U,F	3,16,0	19	1.9,23,1	25.6	0.74	0.36,0.73,0.22	0.11	NP_001265368.1:p.Ser367_Arg368dup,NP_008987.2:p.Ser429_Arg430dup	MODERATE				essential
chr2:26455239_C_T	DRC1	splice_region_variant	I,U	10,0	10	14,1.5	15.2	0.66	0.94,0.19	0.11	NM_145038.4:c.2166+6C>T	MODERATE	AR	OMIM:615294		non_essential	viable (MGI)		T	Likely benign(2)
chr2:106813156_A_G	ST6GAL2	missense_variant	I,N,U	1,5,15	21	0.93,5,22	27.9	0.75	0.25,0.45,0.72	0.11	NP_001135824.1:p.Trp463Arg	MODERATE				non_essential	viable (IMPC)
chr2:157299583_A_C	GALNT5	missense_variant	I,F	15,12	27	24,10	34.7	0.78	1.3,0.68	0.11	NP_055383.1:p.Asp678Ala	MODERATE				non_essential
chr2:197007850_C_T	ANKRD44	missense_variant	I,U,F	12,54,13	79	8.5,70,13	91.2	0.87	0.74,1.3,0.77	0.11	NP_001182073.1:p.Val696Ile	MODERATE				non_essential	viable (IMPC)
chr20:48632347_C_A	PREX1	missense_variant	I,U,F	1,15,5	21	0.83,22,5.6	28	0.75	0.23,0.71,0.5	0.11	NP_065871.2:p.Ala1486Ser	MODERATE				non_essential	viable (MGI)		A	Benign(1)
chr3:142829718_A_G	PCOLCE2	missense_variant	I,N,S,U,F	119,375,96,838,193	1621	129,366,105,873,200	1672	0.97	2.9,3.9,4.1,4.5,3	0.11	NP_037495.1:p.Val280Ala	MODERATE				non_essential	viable (MGI)
chr3:157437882_A_G	PTX3	missense_variant	I,N,S,U,F	12,8,8,10,158	196	8.7,8.2,3.2,14,180	214	0.92	0.75,0.58,0.72,0.56,2.8	0.11	NP_002843.2:p.Gln167Arg	MODERATE				non_essential	viable (MGI)		G	Benign(1)
chr3:184982568_A_C	VPS8	splice_region_variant	I,U	74,118	192	77,133	210	0.91	2.2,1.8	0.11	NP_001009921.1:p.Ala1141%3D,NP_056118.2:p.Ala1139%3D	MODERATE				non_essential
chr4:3317781_G_T	RGS12	missense_variant	I,U	3,17	20	7,20	26.7	0.75	0.68,0.68	0.11	NP_002917.1:p.Trp537Cys,NP_937872.1:p.Trp537Cys	MODERATE				non_essential	viable (MGI)
chr4:3416084_C_T	RGS12	missense_variant	I,D,N,S,U,F	27,15,10,9,24,47	132	28,22,7.4,4.5,32,53	147	0.9	1.4,0.74,0.56,0.85,0.87,1.5	0.11	NP_002917.1:p.Ala797Val,NP_937870.1:p.Ala149Val,NP_937872.1:p.Ala797Val	MODERATE				non_essential	viable (MGI)
chr4:83426090_A_G	HELQ	splice_region_variant	I,D,N,S,U	0,1,0,2,4	7	2.2,4.1,0.56,0.35,4.3	11.5	0.61	0.38,0.32,0.15,0.24,0.32	0.11	NP_001284684.1:p.Phe826%3D,NP_001284685.1:p.Phe396%3D,NP_001284686.1:p.Phe349%3D,NP_598375.2:p.Phe893%3D	MODERATE				non_essential	viable (IMPC)
chr5:1254479_C_T	TERT	missense_variant	I,D,N,S,U,F	53,228,87,14,281,29	692	51,215,105,23,286,46	726	0.95	1.8,2.3,2.1,1.9,2.6,1.4	0.11	NP_001180305.1:p.Ala999Thr,NP_937983.2:p.Ala1062Thr	MODERATE	AD,AR,Geneticanticipation,Somatic	OMIM:127550,OMIM:178500,OMIM:601626,OMIM:613989,OMIM:614742,OMIM:615134		non_essential	subviable (MGI)		T	Benign(2); Likely benign(4); not provided(1); Pathogenic(1); risk factor(1); Uncertain significance(1)
chr5:44305002_T_G	FGF10	missense_variant	I,D,N,S,U,F	0,4,4,0,2,2	12	0.45,7.2,3.5,1.9,1.6,2.8	17.5	0.69	0.17,0.42,0.38,0.55,0.19,0.36	0.11	NP_004456.1:p.His207Pro	MODERATE	AD	OMIM:149730,OMIM:180920		non_essential	lethal (IMPC)		G	Benign(1); Likely benign(3)
chr5:73447175_C_CGGCGAG	FOXD1	inframe_insertion	I,U	0,9	9	1.3,13	14	0.64	0.29,0.54	0.11	NP_004463.1:p.Ser395_Pro396dup	MODERATE					lethal (MGI)
chr5:148118988_A_G	SPINK5	missense_variant,splice_region_variant	I,D,N,S,U	0,6,1,1,8	16	0.14,6.1,2.6,1,12	22.2	0.72	0.097,0.39,0.33,0.4,0.54	0.11	NP_001121170.1:p.Glu748Gly,NP_001121171.1:p.Glu748Gly,NP_006837.2:p.Glu748Gly	MODERATE	AR	OMIM:256500		non_essential	lethal (IMPC)		G	Benign(1); Likely benign(4); Uncertain significance(2)
chr6:34889525_GGGCGGCGGCGGCGGCAGCGGC_GGGCGGCGGCGGCGGCGGCGGCAGCGGC	ANKS1A	protein_altering_variant	I,D,N,S,U	37,179,129,28,227	600	44,191,142,33,221	631	0.95	1.7,2.2,2.4,2.3,2.3	0.11	NP_056060.2:p.Ser47delinsArgArgArg	MODERATE				non_essential	viable (MGI)
chr6:46900034_C_T	ADGRF5	missense_variant	I,D,N,S,U,F	8,53,20,9,49,28	167	11,56,30,9.9,53,25	184	0.91	0.83,1.2,1.1,1.3,1.1,1	0.11	NP_001091988.1:p.Arg51Gln,NP_056049.4:p.Arg51Gln	MODERATE				non_essential	subviable (MGI)
chr7:4762301_C_T	FOXK1	missense_variant	I,U,F	2,50,430	482	3.6,45,462	510	0.95	0.48,1,4.5	0.11	NP_001032242.1:p.Ala680Val	MODERATE				non_essential	viable (MGI)
chr8:143934868_C_T	PLEC	missense_variant	I,U,F	64,100,1	165	68,111,2.4	182	0.91	2.1,1.6,0.33	0.11	NP_000436.2:p.Arg323Gln,NP_958780.1:p.Arg282Gln,NP_958781.1:p.Arg274Gln,NP_958782.1:p.Arg433Gln,NP_958783.1:p.Arg264Gln,NP_958784.1:p.Arg296Gln,NP_958785.1:p.Arg300Gln,NP_958786.1:p.Arg296Gln	MODERATE	AD,AR	OMIM:131950,OMIM:226670,OMIM:226730,OMIM:612138,OMIM:613723,OMIM:616487	(OMIM:226670) Variable survival (some neonatal lethality); (OMIM:226730) Death in infancy; (OMIM:226730) Onset in utero,Death usually in infancy,See also simplex EB with pyloric atresia; (OMIM:612138) Onset in utero,Death usually in infancy,See also junctional EB with pyloric atresia	non_essential	lethal (MGI)		T	Benign(5)
chr9:101670766_T_C	GRIN3A	missense_variant	I,U	3,7	10	0.78,14	15.2	0.66	0.23,0.58	0.11	NP_597702.2:p.Asn549Ser	MODERATE				non_essential	viable (IMPC)
chr9:129001659_G_A	NUP188	missense_variant	I,D,U,F	3,13,17,20	53	4.6,17,24,18	63.3	0.84	0.55,0.65,0.74,0.89	0.11	NP_056169.1:p.Arg1325His	MODERATE	AR	OMIM:618804		non_essential			A	Benign(1)
chr1:19755716_G_A	TMCO4	missense_variant	D,U,F	10,8,0	18	7.5,16,1.1	24.4	0.74	0.43,0.61,0.22	0.11	NP_859070.3:p.Leu145Phe	MODERATE				non_essential
chr10:89737848_A_G	KIF20B	missense_variant	D,N,S,U	5,3,1,2	11	7.8,4.1,1.5,2.9	16.3	0.67	0.44,0.41,0.49,0.26	0.11	NP_001271188.1:p.Asn1003Asp,NP_057279.2:p.Asn963Asp	MODERATE				non_essential	lethal (MGI)
chr17:3092278_G_A	OR1D2	missense_variant	D,N,S,U,F	1755,1321,335,1759,769	5939	1747,1377,325,1831,755	6035	0.98	6.5,7.6,7.3,6.5,5.8	0.11	NP_002539.2:p.Thr240Ile	MODERATE
chr17:80118786_C_T	GAA	missense_variant	D,N,S,U,F	10,7,0,6,20	43	15,7,1.3,6.9,22	52.1	0.83	0.61,0.54,0.45,0.4,0.99	0.11	NP_000143.2:p.Thr927Ile,NP_001073271.1:p.Thr927Ile,NP_001073272.1:p.Thr927Ile	MODERATE	AR	OMIM:232300	(OMIM:232300) Two presentations - rapid, fatal disorder of infancy and slowly progressive muscular disorder of childhood,Patients with later onset have better prognosis,Incidence of 1 in 40,000 infants worldwide	non_essential	viable (MGI)		T	Benign(7); Likely benign(1)
chr19:48121298_C_T	LIG1	missense_variant	D,N,S,U,F	24,1,4,24,7	60	29,7.2,4,25,5.3	70.7	0.85	0.84,0.55,0.81,0.77,0.48	0.11	NP_000225.1:p.Val753Met,NP_001275992.1:p.Val722Met,NP_001275993.1:p.Val685Met,NP_001307899.1:p.Val752Met,NP_001307900.1:p.Val723Met	MODERATE				non_essential	lethal (MGI)		T	Benign(1)
chr3:132454160_ATT_ATTTT	DNAJC13	splice_region_variant	D,N,S,U	4,3,2,11	20	7.6,5.6,2.2,11	26.7	0.75	0.43,0.48,0.59,0.51	0.11	NM_015268.3:c.932+15_932+16dupTT	MODERATE				non_essential	lethal (IMPC)		A	Benign(1)
chr10:75022147_GGAA_GGAAGAA	KAT6B	inframe_insertion	U	18	18	25	24.5	0.73	0.76	0.11	NP_001243397.1:p.Glu921dup,NP_001243398.1:p.Glu812dup,NP_036462.2:p.Glu1104dup	MODERATE	AD	OMIM:603736,OMIM:606170		non_essential	lethal;subviable (MGI)		G, GGAA	Benign(1); Likely benign(2), Benign(5); Likely benign(1), Uncertain significance(1)
chr19:1080682_G_A	HMHA1	missense_variant,splice_region_variant	F	11	11	16	16.4	0.67	0.85	0.11	NP_001245257.1:p.Gly654Glu,NP_001269263.1:p.Gly273Glu,NP_001269264.1:p.Gly521Glu,NP_001308161.1:p.Gly642Glu,NP_036424.2:p.Gly638Glu	MODERATE
chr9:76826734_T_C	PRUNE2	splice_acceptor_variant	D,N,S,F	0,0,2,7	9	0.24,0.48,0.34,13	13.8	0.65	0.077,0.14,0.24,0.75	0.12	NM_001308047.1:c.509-2A>G,NM_001308048.1:c.509-2A>G,NM_015225.2:c.509-2A>G	HIGH				non_essential	viable (IMPC)				LC
chr8:30843317_TTC_T	TEX15	frameshift_variant	I,D,S,U	0,0,0,0	0	0.16,0.32,0.069,1.5	2.08	0	0.1,0.089,0.11,0.19	0.12	NP_112561.2:p.Arg1900AsnfsTer22	HIGH	AR	OMIM:617960		non_essential	viable (MGI)
chr4:15537074_C_T	CC2D2A	stop_gained	F	0	0	2.1	2.09	0	0.31	0.12	NP_001073991.2:p.Gln588Ter	HIGH	AR	OMIM:612284,OMIM:612285,OMIM:619111	(OMIM:612284) Lethal in utero or perinatal lethal,(PMID:26862157) BIALLELIC JOUBERT SYNDROME 9;COACH SYNDROME;MECKEL SYNDROME, TYPE 6	non_essential	subviable (MGI)		T	Pathogenic(1)
chr12:53115649_G_C	SOAT2	missense_variant	I,U	0,0	0	0.79,1.3	2.1	0	0.23,0.17	0.12	NP_003569.1:p.Glu235Gln	MODERATE				non_essential	viable (MGI)
chr12:131797354_G_A	SFSWAP	missense_variant	I	0	0	2.1	2.13	0	0.38	0.12	NP_001248340.1:p.Arg956His,NP_004583.2:p.Arg904His	MODERATE				essential	lethal (IMPC)	E9.5
chr15:34084359_T_C	EMC7	missense_variant	I	0	0	2.1	2.08	0	0.37	0.12	NP_064539.1:p.Lys235Arg	MODERATE				essential	subviable (IMPC)
chr15:69038881_C_A	NOX5	missense_variant	I,U	0,0	0	1.7,0.5	2.15	0	0.33,0.11	0.12	NP_001171708.1:p.Pro438Thr,NP_001171709.1:p.Pro431Thr,NP_078781.3:p.Pro466Thr	MODERATE				non_essential
chr16:70474159_C_T	FUK	missense_variant	I	0	0	2.2	2.15	0	0.37	0.12	NP_659496.2:p.Ala603Val	MODERATE				non_essential
chr16:71951734_T_G	PKD1L3	missense_variant	I,D,S,U	0,0,0,0	0	0.72,0.39,0.12,0.88	2.11	0	0.22,0.097,0.14,0.14	0.12	NP_853514.1:p.Glu1007Ala	MODERATE
chr17:4143768_G_A	CYB5D2	missense_variant	I,D,N,S,F	0,0,0,0,0	0	0.33,0.6,0.27,0.59,0.29	2.08	0	0.15,0.12,0.11,0.31,0.11	0.12	NP_653212.1:p.Gly5Arg	MODERATE				non_essential	viable (IMPC)
chr17:36602006_C_A	MRM1	missense_variant	I	0	0	2.1	2.08	0	0.37	0.12	NP_079140.2:p.Arg66Ser	MODERATE				non_essential	subviable (IMPC)
chr18:24477180_G_T	HRH4	missense_variant	I	0	0	2.2	2.15	0	0.37	0.12	NP_001137300.1:p.Arg176Ile,NP_067637.2:p.Arg264Ile	MODERATE				non_essential	viable (MGI)
chr18:36114366_T_C	SLC39A6	missense_variant	I,S,U	0,0,0	0	1.5,0.08,0.51	2.09	0	0.31,0.11,0.11	0.12	NP_001092876.1:p.Gln250Arg,NP_036451.3:p.Gln525Arg	MODERATE				non_essential
chr19:15181630_G_A	NOTCH3	missense_variant	I	0	0	2.1	2.09	0	0.37	0.12	NP_000426.2:p.Pro913Leu	MODERATE	AD	OMIM:125310,OMIM:130720,OMIM:615293	(OMIM:125310) Adult onset (third decade) ,Death usually in sixth decade,Penetrance of disease is complete between 30 and 40 years of age,Presents as early-onset strokes in 43% of patients	non_essential	viable (IMPC)		A	Uncertain significance(3)
chr19:16797750_G_A	NWD1	missense_variant	I	0	0	2.1	2.08	0	0.37	0.12	NP_001007526.3:p.Arg1108Gln,NP_001277284.1:p.Arg973Gln	MODERATE				non_essential
chr2:178868052_C_T	CCDC141	missense_variant	I,F	0,0	0	1.9,0.25	2.12	0	0.35,0.11	0.12	NP_775919.3:p.Asp850Asn	MODERATE	AR	OMIM:146110			viable (IMPC)
chr3:126553428_T_A	C3orf22	splice_region_variant	I	0	0	2.1	2.12	0	0.37	0.12	NM_152533.2:c.-38A>T	MODERATE				non_essential
chr4:68234505_T_C	TMPRSS11B	missense_variant	I	0	0	2.1	2.12	0	0.37	0.12	NP_872308.2:p.Met143Val	MODERATE				non_essential
chr7:44572388_C_T	DDX56	missense_variant	I	0	0	2.1	2.1	0	0.37	0.12	NP_001244118.1:p.Glu202Lys,NP_061955.1:p.Glu202Lys	MODERATE				essential
chr19:13919940_G_A	CC2D1A	missense_variant	D,S,F	0,0,0	0	1.2,0.41,0.57	2.13	0	0.17,0.26,0.16	0.12	NP_060191.3:p.Val449Met	MODERATE	AR	OMIM:608443		non_essential	lethal;subviable (MGI)		A	Uncertain significance(2)
chr6:43337330_A_G	ZNF318	missense_variant	D,U	0,0	0	1.3,0.79	2.1	0	0.18,0.14	0.12	NP_055160.2:p.Leu2223Pro	MODERATE				non_essential	viable (MGI)
chr2:232481788_C_T	ECEL1	missense_variant	N,U	0,0	0	0.29,1.8	2.12	0	0.11,0.21	0.12	NP_001277716.1:p.Asp618Asn,NP_004817.2:p.Asp620Asn	MODERATE	AR	OMIM:615065		non_essential	lethal (MGI)		T	Likely benign(1)
chr6:137880103_A_C	TNFAIP3	missense_variant	N,U	0,0	0	0.64,1.5	2.16	0	0.16,0.19	0.12	NP_001257436.1:p.Thr647Pro,NP_001257437.1:p.Thr647Pro,NP_006281.1:p.Thr647Pro	MODERATE	AD	OMIM:616744		non_essential	subviable;viable (MGI)		C	Likely benign(1); not provided(1)
chr1:26029201_G_A	EXTL1	missense_variant	U	0	0	2.1	2.09	0	0.22	0.12	NP_004446.2:p.Arg263His	MODERATE				non_essential
chr14:55154639_A_T	DLGAP5	missense_variant	U	0	0	2.1	2.09	0	0.22	0.12	NP_001139487.1:p.Phe681Ile,NP_055565.3:p.Phe681Ile	MODERATE				non_essential	viable (MGI)
chr17:49809146_A_G	KAT7	missense_variant	U	0	0	2.1	2.08	0	0.22	0.12	NP_001186085.1:p.Ile92Val,NP_008998.1:p.Ile231Val	MODERATE				non_essential	lethal (MGI)
chr18:35344360_C_T	ZNF24	splice_region_variant	U	0	0	2.1	2.15	0	0.22	0.12	NM_006965.3:c.-84G>A	MODERATE				non_essential	lethal;subviable (MGI)
chr2:127288840_G_A	ERCC3	missense_variant	U	0	0	2.1	2.13	0	0.22	0.12	NP_000113.1:p.Arg283Cys,NP_001290345.1:p.Arg219Cys,NP_001290347.1:p.Arg219Cys	MODERATE	AR	OMIM:610651,OMIM:616390		essential	lethal (MGI)	E9.5	A	not provided(1); Uncertain significance(3)
chr3:167604376_G_A	WDR49	missense_variant	U	0	0	2.1	2.11	0	0.22	0.12	NP_849146.1:p.Arg10Cys	MODERATE					viable (MGI)
chr3:184341794_C_T	FAM131A	missense_variant	U	0	0	2.1	2.15	0	0.22	0.12	NP_001164564.1:p.Ala16Val,NP_653236.3:p.Ala101Val	MODERATE				non_essential	viable (IMPC)
chr5:157626602_T_C	SOX30	missense_variant	U,F	0,0	0	1.6,0.58	2.14	0	0.19,0.16	0.12	NP_001295094.1:p.Asn362Ser,NP_848511.1:p.Asn667Ser	MODERATE				non_essential	viable (MGI)
chr8:47890319_C_T	PRKDC	missense_variant	U	0	0	2.1	2.11	0	0.22	0.12	NP_001075109.1:p.Val1337Ile,NP_008835.5:p.Val1337Ile	MODERATE	AR	OMIM:615966			subviable;viable (MGI)		T	Uncertain significance(2)
chr1:110891386_C_A	CD53	splice_region_variant	F	0	0	2.1	2.1	0	0.31	0.12	NM_000560.3:c.-17-6C>A,NM_001040033.1:c.-17-6C>A,NM_001320638.1:c.-17-6C>A	MODERATE				non_essential	viable (MGI)
chr7:89335747_C_T	ZNF804B	missense_variant	F	0	0	2.1	2.13	0	0.31	0.12	NP_857597.1:p.Pro922Leu	MODERATE				non_essential
chr4:3316594_C_T	RGS12	stop_gained	I	1	1	3.6	3.62	0.28	0.49	0.12	NP_002917.1:p.Gln142Ter,NP_937872.1:p.Gln142Ter	HIGH				non_essential	viable (MGI)
chr12:47712608_C_CT	ENDOU	frameshift_variant	D,N,S,U,F	1,0,0,1,0	2	0.36,0.5,0.056,2.9,1.3	5.03	0.4	0.093,0.14,0.095,0.26,0.24	0.12	NP_001165910.1:p.Gly294ArgfsTer8,NP_001165911.1:p.Gly231ArgfsTer8,NP_006016.1:p.Gly253ArgfsTer8	HIGH				non_essential	viable (IMPC)
chr17:8230395_AG_A	CTC1	frameshift_variant	F	1	1	3.7	3.66	0.27	0.4	0.12	NP_079375.3:p.Pro944LeufsTer7	HIGH	AR	OMIM:612199		non_essential	lethal (IMPC)		A, AG	Pathogenic(1), Pathogenic(4)
chr1:2025744_C_T	GABRD	splice_region_variant	I,U	0,1	1	2.7,0.98	3.66	0.27	0.42,0.15	0.12	NM_000815.4:c.470+6C>T	MODERATE	AD	OMIM:613060		non_essential	lethal (MGI)		T	Likely benign(1); Uncertain significance(1)
chr1:20114224_C_T	PLA2G2D	missense_variant	I,D,U	1,1,3	5	2.7,1.7,4.5	8.89	0.56	0.42,0.2,0.32	0.12	NP_036532.1:p.Ala110Thr	MODERATE				non_essential	viable (IMPC)
chr1:90027464_TGAG_T	ZNF326	inframe_deletion	I	2	2	5	5.05	0.4	0.57	0.12	NP_001307114.1:p.Glu419del,NP_861446.2:p.Glu302del,NP_892021.1:p.Glu508del	MODERATE				non_essential
chr1:207072268_G_A	PFKFB2	missense_variant	I	3	3	6.3	6.34	0.47	0.64	0.12	NP_006203.2:p.Ser472Asn	MODERATE				non_essential	viable (IMPC)
chr10:45444113_C_T	ALOX5	splice_region_variant	I,S,U	1,0,0	1	0.27,0.11,3.3	3.68	0.27	0.13,0.13,0.28	0.12	NM_000698.4:c.1675-3C>T,NM_001256153.2:c.1579-3C>T,NM_001320861.1:c.1588-3C>T,NM_001320862.1:c.1240-3C>T	MODERATE	AD,Multifactorial	OMIM:600807		non_essential	viable (MGI)
chr11:122656113_G_A	UBASH3B	missense_variant	I,U	0,1	1	1.9,1.8	3.65	0.27	0.35,0.2	0.12	NP_116262.2:p.Val22Ile	MODERATE				non_essential	viable (MGI)
chr12:95287716_C_A	VEZT	missense_variant	I,U	0,1	1	1.7,1.9	3.69	0.27	0.34,0.21	0.12	NP_060069.3:p.Gln461Lys	MODERATE				essential	lethal (IMPC)	E9.5
chr14:69055562_C_T	DCAF5	missense_variant	I,D,S	1,0,0	1	2.4,1.1,0.17	3.65	0.27	0.39,0.17,0.16	0.12	NP_001271135.1:p.Arg374Gln,NP_001271136.1:p.Arg293Gln,NP_003852.1:p.Arg375Gln	MODERATE				non_essential
chr16:2289546_C_T	ABCA3	missense_variant	I	1	1	3.7	3.67	0.27	0.49	0.12	NP_001080.2:p.Arg863Lys	MODERATE	AR	OMIM:610921	(OMIM:610921) Genetic heterogeneity,Onset at birth,Occurs in full-term infants,Most affected infants die in the first month of life	non_essential	lethal;subviable (MGI)
chr16:2460362_C_T	C16orf59	missense_variant	I,D,U	0,0,1	1	0.46,0.6,2.6	3.63	0.28	0.17,0.12,0.25	0.12	NP_079384.2:p.Arg36Cys	MODERATE
chr22:46261141_C_T	PKDREJ	missense_variant	I	1	1	3.7	3.7	0.27	0.49	0.12	NP_006062.1:p.Asp728Asn	MODERATE				non_essential	viable (MGI)
chr3:20012057_C_T	PP2D1	missense_variant	I	2	2	5	5.01	0.4	0.57	0.12	NP_001239586.1:p.Ala6Thr	MODERATE				non_essential	viable (MGI)
chr3:180610069_G_A	TTC14	missense_variant	I,N,S,U	4,0,0,1	5	6.8,0.39,0.084,1.6	8.86	0.56	0.67,0.13,0.12,0.19	0.12	NP_597719.1:p.Glu614Lys	MODERATE				non_essential
chr4:87305295_G_A	HSD17B13	missense_variant	I,N	3,0	3	6.1,0.35	6.43	0.47	0.63,0.12	0.12	NP_001129702.1:p.Arg240Cys,NP_835236.2:p.Arg276Cys	MODERATE				non_essential	viable (MGI)
chr5:1879554_CCCT_C	IRX4	inframe_deletion	I,U	0,1	1	0.45,3.2	3.62	0.28	0.17,0.27	0.12	NP_001265561.1:p.Glu228del,NP_001265562.1:p.Glu254del,NP_001265563.1:p.Glu228del,NP_001265564.1:p.Glu254del,NP_057442.1:p.Glu228del	MODERATE				non_essential	viable (MGI)
chr6:11714482_T_C	ADTRP	missense_variant	I	1	1	3.6	3.62	0.28	0.49	0.12	NP_001137420.1:p.Lys248Arg,NP_116133.1:p.Lys230Arg	MODERATE				non_essential	subviable (MGI)
chr7:121244232_C_T	CPED1	missense_variant	I,S	1,0	1	3.3,0.27	3.61	0.28	0.47,0.21	0.12	NP_001099003.1:p.Ser735Leu,NP_079189.4:p.Ser735Leu	MODERATE				non_essential	viable (IMPC)
chr10:7370281_G_A	SFMBT2	splice_region_variant	D,U	2,2	4	2.5,5.1	7.6	0.53	0.25,0.34	0.12	NP_001018049.1:p.His65%3D,NP_001025051.1:p.His65%3D	MODERATE				non_essential	lethal (IMPC)
chr19:35126283_A_G	LGI4	missense_variant	D,U	1,0	1	1.8,1.9	3.67	0.27	0.21,0.21	0.12	NP_644813.1:p.Ile429Thr	MODERATE	AR	OMIM:617468	(OMIM:617468) Onset in utero,Most patients die in utero or in the neonatal period	non_essential	lethal (IMPC)		G	Likely benign(1)
chr19:47694544_G_A	GLTSCR1	missense_variant	D,N,S,U	0,1,0,1	2	1.1,2.2,0.19,1.5	5.04	0.4	0.17,0.3,0.18,0.19	0.12	NP_056526.3:p.Asp905Asn	MODERATE
chr6:138885751_C_T	ECT2L	missense_variant	D,F	1,0	1	0.45,3.2	3.63	0.28	0.1,0.38	0.12	NP_001071174.1:p.Thr727Ile,NP_001181966.1:p.Thr727Ile	MODERATE				non_essential			T	not provided(1)
chr7:32559014_C_A	AVL9	missense_variant	D,S,U,F	0,0,1,1	2	0.41,0.096,0.44,4.1	5.05	0.4	0.1,0.12,0.1,0.43	0.12	NP_055875.1:p.Asn255Lys	MODERATE				non_essential	viable (IMPC)
chr9:125233716_T_G	RABEPK	missense_variant	N,U	0,5	5	1.6,7.3	8.91	0.56	0.26,0.41	0.12	NP_001167623.1:p.Phe285Leu,NP_001167624.1:p.Phe234Leu,NP_005824.2:p.Phe285Leu	MODERATE				non_essential
chr13:98431050_C_T	FARP1	missense_variant	U	1	1	3.6	3.64	0.27	0.29	0.12	NP_001273768.1:p.Ala638Val,NP_005757.1:p.Ala638Val	MODERATE				non_essential	viable (IMPC)
chr3:124637235_G_A	KALRN	missense_variant	U	3	3	6.4	6.44	0.47	0.39	0.12	NP_001019831.2:p.Ala1865Thr,NP_001309917.1:p.Ala1864Thr,NP_001309922.1:p.Ala168Thr,NP_001309923.1:p.Ala167Thr,NP_001309924.1:p.Ala168Thr,NP_001309925.1:p.Ala168Thr,NP_001309926.1:p.Ala167Thr,NP_008995.2:p.Ala168Thr	MODERATE				non_essential	subviable (MGI)
chr2:25249657_C_T	DNMT3A	splice_region_variant	F	1	1	3.7	3.68	0.27	0.4	0.12	NP_715640.2:p.Thr24%3D	MODERATE	AD,Somatic	OMIM:601626,OMIM:615879,OMIM:618724		non_essential	subviable (IMPC);viable (IMPC)
chr22:39995133_C_T	FAM83F	missense_variant	F	3	3	6.4	6.37	0.47	0.53	0.12	NP_612444.2:p.Arg31Trp	MODERATE				non_essential
chr6:36210477_C_G	BRPF3	missense_variant	F	6	6	10	10.1	0.59	0.67	0.12	NP_056510.2:p.Leu710Val	MODERATE				non_essential	viable (MGI)
chr6:43445630_C_T	ABCC10	missense_variant	F	6	6	10	10.1	0.59	0.67	0.12	NP_001185863.1:p.Thr1021Met,NP_258261.2:p.Thr993Met	MODERATE				non_essential	viable (MGI)
chr7:30074095_G_A	PLEKHA8	missense_variant	F	5	5	8.9	8.87	0.56	0.63	0.12	NP_001183955.1:p.Arg442Gln,NP_001183956.1:p.Arg442Gln	MODERATE				non_essential	viable (IMPC)
chr1:53084515_C_T	PODN	splice_region_variant	I,D,N,S,U	595,1250,658,115,1314	3932	640,1270,635,110,1353	4008	0.98	6.5,5.6,5.1,4.2,5.6	0.12	NM_001199080.1:c.*30C>T,NM_001199081.1:c.*30C>T,NM_001199082.1:c.*30C>T,NM_153703.4:c.*30C>T	MODERATE				non_essential
chr1:156244850_C_A	PAQR6	missense_variant	I,N,U,F	9,0,13,0	22	7.2,1.3,20,0.29	28.7	0.77	0.69,0.23,0.68,0.11	0.12	NP_001259033.1:p.Gly224Val,NP_001259034.1:p.Gly221Val,NP_001259036.1:p.Gly118Val,NP_001259037.1:p.Gly113Val,NP_001259038.1:p.Ala2Ser,NP_001259039.1:p.Ala2Ser,NP_001259040.1:p.Ala2Ser,NP_001259041.1:p.Ala2Ser,NP_001259042.1:p.Ala2Ser,NP_079173.2:p.Gly118Val,NP_940798.1:p.Gly224Val	MODERATE				non_essential	viable (IMPC)
chr1:175123538_C_T	TNN	missense_variant	I,N,U	19653,30743,56743	107139	19662,30996,56872	107531	1	36,36,36	0.12	NP_071376.1:p.Pro930Leu	MODERATE				non_essential	viable (IMPC)
chr1:231209162_A_G	TRIM67	missense_variant	I,N,U,F	48,34,105,54	241	47,31,124,57	260	0.93	1.8,1.1,1.7,1.6	0.12	NP_001004342.3:p.Met679Val,NP_001287818.1:p.Met617Val	MODERATE				non_essential	viable (MGI)
chr10:30027571_ACTG_ACTGCTG	KIAA1462	inframe_insertion	I,U	11,11	22	13,16	28.7	0.77	0.91,0.61	0.12	NP_065899.1:p.Ser859dup	MODERATE
chr10:91461261_G_A	HECTD2	missense_variant	I,D,S,U,F	0,7,1,17,3	28	0.64,14,2.8,13,4.8	35.4	0.79	0.2,0.59,0.68,0.55,0.46	0.12	NP_001271203.1:p.Val139Ile,NP_775768.3:p.Val139Ile,NP_877497.3:p.Val139Ile	MODERATE				non_essential	viable (IMPC)
chr10:98209741_G_C	R3HCC1L	missense_variant	I,D,N,U,F	3,8,3,7,1	22	3.8,7.8,2,15,0.29	28.8	0.76	0.5,0.44,0.29,0.59,0.11	0.12	NP_001243548.1:p.Val543Leu,NP_001243549.1:p.Val543Leu,NP_055287.4:p.Val543Leu,NP_612478.2:p.Val543Leu	MODERATE				non_essential	viable (IMPC)
chr11:2403454_A_C	TSSC4	missense_variant	I,D	39,14	53	45,17	62.6	0.85	1.7,0.65	0.12	NP_001284587.1:p.His274Pro,NP_001284588.1:p.His274Pro,NP_001284589.1:p.His274Pro,NP_001284590.1:p.His210Pro,NP_005697.2:p.His274Pro	MODERATE				non_essential
chr11:9512556_G_A	ZNF143	missense_variant	I,D,N,S,U,F	22,5,9,1,21,3	61	31,5.6,11,2,20,2	71.3	0.86	1.4,0.37,0.68,0.56,0.68,0.3	0.12	NP_001269585.1:p.Ser494Asn,NP_001269586.1:p.Ser464Asn,NP_003433.3:p.Ser495Asn	MODERATE				non_essential	viable (MGI)
chr11:61294922_G_A	VWCE	splice_region_variant	I,D,N,S,U,F	1,5,1,0,11,0	18	1.4,6.1,2.1,0.93,13,0.7	24.3	0.74	0.3,0.38,0.3,0.39,0.55,0.18	0.12	NM_152718.2:c.110+6C>T	MODERATE				non_essential
chr11:65214382_G_T	SLC22A20	missense_variant	I	21544	21544	21716	21716	0.99	38	0.12	NP_001004326.4:p.Met146Ile	MODERATE
chr12:6333477_C_T	TNFRSF1A	missense_variant	I,U,F	64,95,27	186	64,114,24	203	0.92	2.1,1.6,1	0.12	NP_001056.1:p.Arg121Gln	MODERATE	AD	OMIM:142680		non_essential	viable (IMPC)		G, T	Benign(3); Likely benign(1); Likely pathogenic(1); Pathogenic(1); Uncertain significance(4), not provided(1); Pathogenic(1)
chr12:49524718_G_A	SPATS2	missense_variant	I,U,F	0,9,3	12	0.59,12,4.6	17.3	0.69	0.2,0.53,0.45	0.12	NP_001280214.1:p.Arg383Gln,NP_001280215.1:p.Arg383Gln,NP_075559.2:p.Arg383Gln	MODERATE				non_essential
chr12:70560767_G_A	PTPRB	missense_variant	I,U,F	35,84,3	122	35,98,3.2	136	0.9	1.5,1.5,0.38	0.12	NP_001103224.1:p.Arg1446Trp,NP_001193900.1:p.Arg1138Trp,NP_001193901.1:p.Arg1138Trp,NP_002828.3:p.Arg1228Trp	MODERATE				non_essential	lethal (MGI)
chr12:113149862_C_T	CCDC42B	missense_variant	I,D,N,S,U,F	0,8,1,0,10,2	21	3,8.9,2.2,0.61,12,0.84	27.7	0.76	0.45,0.47,0.31,0.32,0.53,0.19	0.12	NP_001138344.1:p.Ala2Val	MODERATE
chr12:122333033_A_G	CLIP1	missense_variant	I,D,N,S,U,F	835,3119,1454,421,3983,607	10419	824,3199,1453,419,4028,616	10539	0.99	7.3,8.9,7.9,8.3,9.7,5.2	0.12	NP_001234926.1:p.Ser941Pro,NP_002947.1:p.Ser930Pro,NP_937883.1:p.Ser895Pro	MODERATE				non_essential	viable (MGI)
chr13:23335537_A_C	SACS	missense_variant	I,D,U,F	5,7,14,3	29	5.1,8.8,18,4.2	36.5	0.79	0.57,0.46,0.66,0.43	0.12	NP_001264984.1:p.Phe2633Cys,NP_055178.3:p.Phe2780Cys	MODERATE	AR	OMIM:270550		non_essential	lethal;subviable (MGI)		C	Benign(1); Likely benign(1); Uncertain significance(4)
chr13:69975774_G_A	KLHL1	missense_variant	I,D,N,S,U,F	18,53,40,14,11,6	142	19,61,43,12,15,5.9	157	0.9	1.1,1.2,1.3,1.4,0.6,0.51	0.12	NP_065917.1:p.Pro176Ser	MODERATE				non_essential	viable (MGI)
chr14:57282970_T_G	AP5M1	missense_variant	I,D,U,F	0,9,8,4	21	1.9,9.5,6,10	27.5	0.76	0.35,0.48,0.37,0.67	0.12	NP_060699.3:p.Phe375Leu	MODERATE				non_essential	viable (IMPC)
chr14:60116008_G_A	PCNXL4	missense_variant	I,D,N,S,U	2,1,3,1,11	18	5.8,6.4,2.6,0.34,9.1	24.1	0.75	0.61,0.39,0.33,0.23,0.46	0.12	NP_071940.4:p.Ser275Asn	MODERATE
chr14:64122107_C_A	SYNE2	missense_variant	I,D,N,S,U,F	108,83,112,17,94,130	544	117,98,101,19,105,132	573	0.95	2.8,1.5,2.1,1.7,1.6,2.4	0.12	NP_055995.4:p.Asn4418Lys,NP_878918.2:p.Asn4418Lys	MODERATE	AD	OMIM:612999		non_essential	viable (IMPC)		A	Benign(3); Likely benign(1)
chr15:53615865_T_C	WDR72	missense_variant	I,D,N,U,F	82,365,364,623,616	2050	101,361,352,669,620	2104	0.97	2.6,3,3.8,3.9,5.3	0.12	NP_877435.3:p.Lys781Glu	MODERATE	AR	OMIM:613211		non_essential	viable (MGI)		C	Likely benign(1)
chr15:55360521_A_G	CCPG1	missense_variant	I,D,N,S,U,F	88,335,386,49,673,170	1701	109,330,394,50,696,171	1750	0.97	2.7,2.8,4,2.9,4,2.8	0.12	NP_001191379.1:p.Tyr418His,NP_004739.3:p.Tyr418His,NP_065790.2:p.Tyr418His	MODERATE				non_essential	viable (IMPC)
chr16:23690925_G_C	ERN2	missense_variant	I,D,N,S,U,F	4,22,7,1,26,2	62	4.1,29,11,2.8,25,0.84	72.3	0.86	0.52,0.84,0.68,0.67,0.76,0.19	0.12	NP_001295149.2:p.Ala844Gly,NP_150296.4:p.Ala896Gly	MODERATE				non_essential	viable (MGI)
chr16:31462770_A_G	ARMC5	missense_variant	I,D,N,S,U	50,32,7,4,12	105	57,34,10,3.1,13	118	0.89	1.9,0.91,0.65,0.71,0.56	0.12	NP_001098717.1:p.Gln408Arg,NP_001275696.1:p.Gln503Arg,NP_001288749.1:p.Gln440Arg,NP_079018.1:p.Gln408Arg	MODERATE	AD,Somatic	OMIM:615954		non_essential	subviable (MGI)		G	Benign(1)
chr17:5559097_C_A	NLRP1	missense_variant	I,D,N,S,U	3,8,2,2,11	26	1.8,10,2.1,0.56,19	33.3	0.78	0.34,0.5,0.29,0.3,0.66	0.12	NP_001028225.1:p.Gln533His,NP_055737.1:p.Gln533His,NP_127497.1:p.Gln533His,NP_127499.1:p.Gln533His,NP_127500.1:p.Gln533His	MODERATE	AD,AR,Polygenic	OMIM:606579,OMIM:615225,OMIM:617388,OMIM:618803		non_essential	viable (IMPC)		A	Likely benign(2)
chr17:7833162_T_A	DNAH2	missense_variant	I,D,N,S,U,F	2,13,7,0,21,2	45	2.7,16,3,1.2,30,1.4	53.9	0.83	0.42,0.63,0.36,0.44,0.83,0.25	0.12	NP_065928.2:p.Val4357Asp	MODERATE	AR	OMIM:619094		non_essential	viable (MGI)
chr17:8849893_A_C	PIK3R6	splice_region_variant	I,D,N,S,U	2,3,6,0,0	11	6.7,1.8,5.2,0.35,2.2	16.1	0.68	0.66,0.21,0.47,0.24,0.23	0.12	NM_001010855.3:c.-91-8T>G,NM_001290211.1:c.-867-8T>G	MODERATE					viable (MGI)
chr18:9547949_T_C	PPP4R1	missense_variant	I,D,N,S,U,F	3,67,42,6,35,13	166	1.8,92,38,7.3,38,5.6	182	0.91	0.35,1.5,1.3,1.1,0.94,0.5	0.12	NP_001035847.1:p.Tyr898Cys,NP_005125.1:p.Tyr881Cys	MODERATE				non_essential	viable (IMPC)
chr19:7911227_GTCTTCTCCTCCCCCCC_ATCTTCTCCTCCCCCGC	MAP2K7	splice_region_variant	I	8	8	12	12.5	0.64	0.9	0.12	NM_001297555.1:c.904-23_904-8delGTCTTCTCCTCCCCCCinsATCTTCTCCTCCCCCG,NM_001297556.1:c.856-23_856-8delGTCTTCTCCTCCCCCCinsATCTTCTCCTCCCCCG,NM_145185.3:c.856-23_856-8delGTCTTCTCCTCCCCCCinsATCTTCTCCTCCCCCG	MODERATE				non_essential	lethal (IMPC)
chr19:11194502_C_T	KANK2	missense_variant	I,D,N,S,U	2,7,4,1,8	22	0.38,7.5,2.5,1,17	28.7	0.77	0.16,0.43,0.33,0.41,0.63	0.12	NP_001129663.1:p.Val4Ile,NP_056308.3:p.Val4Ile	MODERATE	AR	OMIM:616099,OMIM:617783		non_essential			T	Likely benign(1)
chr19:12663723_G_A	MAN2B1	missense_variant	I,U	8,20	28	19,16	35.4	0.79	1.1,0.61	0.12	NP_000519.2:p.Pro248Leu,NP_001166969.1:p.Pro248Leu	MODERATE	AR	OMIM:248500		non_essential	viable (MGI)		A	Likely benign(2); Uncertain significance(2)
chr19:45829111_C_T	SYMPK	missense_variant	I,U,F	18,22,9	49	22,29,6.9	58.6	0.84	1.2,0.82,0.55	0.12	NP_004810.2:p.Arg615His	MODERATE				essential	viable (MGI)
chr2:120164909_A_T	EPB41L5	missense_variant,splice_region_variant	I,N,U,F	14,11,12,39	76	14,10,15,49	87.4	0.87	0.94,0.65,0.59,1.5	0.12	NP_001171866.1:p.Gln654Leu,NP_065960.2:p.Gln654Leu	MODERATE				non_essential	lethal (MGI)		T	Benign(1)
chr2:218072486_G_A	RUFY4	missense_variant	I	13	13	18	18.4	0.71	1.1	0.12	NP_940885.2:p.Arg89His	MODERATE					viable (IMPC)
chr2:218814154_C_T	CYP27A1	missense_variant	I,U,F	18,156,7	181	15,175,7.7	198	0.91	1,2,0.59	0.12	NP_000775.1:p.Pro384Leu	MODERATE	AR	OMIM:213700		non_essential	viable (IMPC)		T	Benign(3); Likely benign(3); Pathogenic(1); Uncertain significance(1)
chr20:4248867_T_C	ADRA1D	missense_variant	I,D,N,S,U	9563,29206,16256,4050,30002	89077	9668,29367,16295,4036,30057	89423	1	25,27,26,26,27	0.12	NP_000669.1:p.Ser31Gly	MODERATE				non_essential	viable (MGI)
chr20:50608458_C_T	FAM65C	missense_variant	I,D,N,U	5,12,13,26	56	5.5,20,10,30	65.9	0.85	0.6,0.7,0.65,0.84	0.12	NP_001277197.1:p.Arg296Gln,NP_543019.2:p.Arg292Gln	MODERATE
chr22:20094770_A_G	DGCR8	missense_variant	I,D,N,S,U,F	0,19,7,3,22,2	53	1.2,16,12,2.4,26,5.1	62.9	0.84	0.28,0.62,0.72,0.63,0.78,0.48	0.12	NP_001177255.1:p.Lys555Arg,NP_073557.3:p.Lys588Arg	MODERATE	AD	OMIM:192430		essential	lethal (MGI)
chr22:20858678_GCCGCCT_G	PI4KA	inframe_deletion	I,D,N,U	3,4,1,1	9	5.5,4.6,0.57,3.1	13.8	0.65	0.6,0.33,0.15,0.27	0.12	NP_477352.3:p.Gly17_Gly18del	MODERATE	AR	OMIM:616531		essential	lethal (IMPC)	E9.5	G, GCCGCCT, GCCGCCTCCGCCT	Benign(1)
chr3:12810210_G_A	CAND2	missense_variant	I,D,N,S,U,F	2,16,10,4,15,74	121	1.1,13,7.5,5.1,13,95	135	0.9	0.27,0.57,0.56,0.91,0.55,2.1	0.12	NP_001155971.1:p.Ala215Thr,NP_036430.1:p.Ala122Thr	MODERATE				non_essential	viable (IMPC)
chr3:155802567_C_T	C3orf33	missense_variant	I,N,S,U,F	0,11,4,38,4	57	0.56,11,1.9,53,1.1	67.2	0.85	0.19,0.67,0.55,1.1,0.22	0.12	NP_001295158.1:p.Ala47Thr,NP_775928.1:p.Ala4Thr	MODERATE				non_essential	viable (IMPC)
chr3:184258315_C_T	ECE2	missense_variant	I,N,U,F	3897,7432,12857,9944	34130	3906,7315,13149,9978	34347	0.99	16,18,17,21	0.12	NP_115707.2:p.Arg170Trp	MODERATE
chr4:99318127_T_A	ADH1B	missense_variant	I,N,S,U,F	2,32,5,23,218	280	4.3,22,3,24,247	301	0.93	0.53,0.96,0.7,0.75,3.3	0.12	NP_000659.2:p.Thr60Ser,NP_001273579.1:p.Thr20Ser	MODERATE	Multifactorial	OMIM:103780		non_essential	viable (MGI)
chr5:102258080_A_C	SLCO4C1	missense_variant	I	10	10	15	15	0.67	0.99	0.12	NP_851322.3:p.Met379Arg	MODERATE				non_essential
chr5:135446753_T_C	DCANP1	missense_variant	I,D,N,S,U,F	9,180,42,24,94,141	490	16,189,39,27,107,140	517	0.95	1,2.2,1.3,2.1,1.6,2.5	0.12	NP_570900.1:p.Lys119Arg	MODERATE				non_essential
chr5:140371447_CT_C	SLC4A9	splice_region_variant	I	9	9	14	13.7	0.66	0.94	0.12	NM_001258426.1:c.2455-3delT,NM_001258427.1:c.2308-3delT,NM_001258428.1:c.2569-3delT,NM_031467.2:c.2497-3delT	MODERATE				non_essential	viable (MGI)
chr5:149216984_C_T	ABLIM3	missense_variant	I,D,U	1,3,4	8	1.1,3.8,7.6	12.6	0.63	0.27,0.3,0.42	0.12	NP_001287944.1:p.Thr232Ile,NP_001287947.1:p.Thr232Ile,NP_001287956.1:p.Thr240Ile,NP_001287957.1:p.Thr232Ile,NP_055760.1:p.Thr232Ile	MODERATE				non_essential	viable (MGI)
chr6:13295304_C_T	LOC100130357	missense_variant	I	3157	3157	3223	3223	0.98	14	0.12	NP_001229627.1:p.Arg3Lys	MODERATE
chr6:150395397_T_A	IYD	missense_variant	I,U,F	147,429,115	691	140,469,113	723	0.96	3,3.3,2.2	0.12	NP_001158167.1:p.Phe231Ile	MODERATE	AR	OMIM:274800		non_essential
chr8:7056682_T_C	DEFA5	missense_variant	I,F	3,4	7	4.7,6.7	11.4	0.61	0.55,0.55	0.12	NP_066290.1:p.Ile6Val	MODERATE				non_essential
chr8:13567331_G_T	C8orf48	missense_variant	I,D,U	14,6,2	22	15,9.6,4.1	28.8	0.76	0.99,0.49,0.31	0.12	NP_001007091.1:p.Val114Leu	MODERATE				non_essential
chr5:140677924_C_T	HARS	missense_variant	D,N,S,U,F	2,0,1,2,25	30	1.5,1.4,0.91,1.5,32	37.7	0.8	0.19,0.24,0.38,0.19,1.2	0.12	NP_001244969.1:p.Gly165Asp,NP_001244970.1:p.Gly185Asp,NP_001244971.1:p.Gly145Asp,NP_001276021.1:p.Gly131Asp,NP_001276022.1:p.Gly91Asp,NP_001276023.1:p.Gly176Asp,NP_002100.2:p.Gly205Asp	MODERATE				essential			T	Benign(2)
chr5:140691655_C_G	HARS2	missense_variant	D,N,S,U,F	2,0,1,2,25	30	1.6,1.4,0.91,1.5,32	37.7	0.8	0.2,0.24,0.38,0.19,1.2	0.12	NP_001265660.1:p.Leu3Val,NP_036340.1:p.Leu3Val	MODERATE	AR	OMIM:614926		essential	lethal (IMPC)	E9.5	G	Benign(1); Likely benign(1); Uncertain significance(2)
chr5:140787710_A_G	PCDHA1	missense_variant	D,N,S,U,F	2,0,1,2,25	30	1.4,1.3,0.92,1.6,32	37.7	0.8	0.19,0.23,0.39,0.19,1.2	0.12	NP_061723.1:p.Ile474Val,NP_113598.1:p.Ile474Val,NP_113599.1:p.Ile474Val	MODERATE				non_essential	viable (MGI)
chr6:27867106_CCTT_C	HIST1H1B	inframe_deletion	D,S,F	0,3,30	33	0.35,0.62,40	40.8	0.81	0.092,0.32,1.3	0.12	NP_005313.1:p.Lys141del	MODERATE				non_essential
chr6:44217527_T_A	LOC101929726	missense_variant	D,N,S,U	8160,4116,1220,9232	22728	8243,4156,1169,9334	22903	0.99	14,13,14,15	0.12	NP_001302423.1:p.Leu19Gln	MODERATE
chr8:75017380_G_A	CRISPLD1	missense_variant	N,S,F	4,0,78	82	0.3,0.32,93	93.6	0.88	0.11,0.23,2	0.12	NP_001273706.1:p.Val167Ile,NP_001273707.1:p.Val165Ile,NP_113649.1:p.Val353Ile	MODERATE				non_essential
chr11:34916702_A_C	PDHX	missense_variant	S,F	0,27	27	0.1,34	34.4	0.78	0.13,1.2	0.12	NP_001159630.1:p.Tyr16Ser,NP_003468.2:p.Tyr16Ser	MODERATE	AR	OMIM:245349		non_essential	lethal (IMPC)		C	Benign(1); Likely benign(1); Uncertain significance(1)
chr14:64049839_A_G	SYNE2	missense_variant	S,F	2,23	25	0.82,31	32.2	0.78	0.36,1.2	0.12	NP_055995.4:p.Met2536Val,NP_878918.2:p.Met2536Val	MODERATE	AD	OMIM:612999		non_essential	viable (IMPC)		G	Benign(1)
chr17:65193569_C_T	RGS9	missense_variant	S,F	0,11	11	0.05,16	16.2	0.68	0.09,0.85	0.12	NP_001075424.1:p.Ser255Leu,NP_001159405.1:p.Ser255Leu,NP_003826.2:p.Ser258Leu	MODERATE	AR	OMIM:608415		non_essential	viable (MGI)		T	Benign(2)
chr4:150436758_G_T	LRBA	missense_variant	S,F	0,7	7	0.073,11	11.4	0.61	0.11,0.71	0.12	NP_001186211.2:p.Thr2296Asn,NP_006717.2:p.Thr2307Asn	MODERATE	AR	OMIM:614700		non_essential	viable (IMPC)		T	Likely benign(1); Uncertain significance(1)
chr16:87604288_CTGCTGCTGCTGCTGCTGCTG_CTGCTGCTGCTG	JPH3	inframe_deletion	U	459	459	485	485	0.95	3.4	0.12	NP_001258533.1:p.Ala155_Ala157del	MODERATE	AD	OMIM:606438		non_essential	viable (MGI)
chr19:3739109_C_T	TJP3	missense_variant	U	11	11	16	16.2	0.68	0.62	0.12	NP_001254489.1:p.Arg536Trp,NP_001254490.1:p.Arg545Trp	MODERATE				non_essential	viable (MGI)
chr2:85133705_GGGCGGCGGCGGC_GGGCGGCGGC	TCF7L1	inframe_deletion	U	70477	70477	70785	70785	1	41	0.12	NP_112573.1:p.Gly14del	MODERATE				non_essential	lethal;subviable (MGI)
chr20:20052469_C_T	CRNKL1	splice_region_variant	F	11	11	16	16.1	0.68	0.85	0.12	NM_001278627.1:c.-319+6G>A	MODERATE				essential
chr17:75596487_CTG_C	MYO15B	frameshift_variant	I,D,N,S,U,F	1434,2889,1031,344,2520,1103	9321	1423,2855,1101,372,2618,1063	9431	0.99	9.6,8.5,6.9,7.8,7.8,6.9	0.13	NP_001296171.1:p.Cys1072GlnfsTer81	HIGH
chr7:30755850_G_C	INMT	stop_lost	I,D,N,S,U	453,602,446,94,480	2075	442,612,461,96,515	2127	0.98	5.4,3.9,4.4,4,3.5	0.13	NP_001186148.1:p.Ter263SerextTer20,NP_006765.4:p.Ter264SerextTer20	HIGH				non_essential	viable (IMPC)		C	Benign(1)
chr16:57813722_ATGCAGGTG_A	LOC388282	frameshift_variant	U	248	248	267	267	0.93	2.5	0.13	NP_001265010.1:p.His46GlnfsTer85	HIGH
chr13:32331003_ACAAAT_A	BRCA2	frameshift_variant	I	0	0	2	2.05	0	0.36	0.13	NP_000050.2:p.Asn257LysfsTer17	HIGH	AD,AR,Heterogeneous,Multifactorial,Somatic	OMIM:114480,OMIM:155255,OMIM:176807,OMIM:194070,OMIM:605724,OMIM:612555,OMIM:613029		essential	lethal;subviable;viable (MGI)		A	Pathogenic(2), Pathogenic(20)
chr5:75587038_GA_G	POLK	frameshift_variant	D,N,U	0,0,0	0	0.42,0.32,1.3	2.03	0	0.1,0.12,0.17	0.13	NP_057302.1:p.Ser415ValfsTer2	HIGH				non_essential	viable (MGI)
chr1:11087442_G_A	EXOSC10	splice_region_variant	I	0	0	2	2.04	0	0.37	0.13	NM_001001998.2:c.1089+6C>T,NM_002685.3:c.1089+6C>T	MODERATE				essential	viable (MGI)
chr1:150579100_A_G	MCL1	missense_variant	I	0	0	2	2.01	0	0.36	0.13	NP_068779.1:p.Leu144Pro,NP_877495.1:p.Leu144Pro	MODERATE				essential	lethal (IMPC)
chr1:154544468_C_T	TDRD10	missense_variant	I,U	0,0	0	0.48,1.6	2.04	0	0.18,0.19	0.13	NP_001091945.1:p.Arg250Cys,NP_872305.3:p.Arg250Cys	MODERATE				non_essential
chr12:109561053_G_A	MMAB	missense_variant	I	0	0	2.1	2.05	0	0.37	0.13	NP_443077.1:p.Arg191Trp	MODERATE	AR	OMIM:251110		non_essential			A	Likely pathogenic(1); Pathogenic(5)
chr14:67204731_C_T	FAM71D	missense_variant	I	0	0	2.1	2.07	0	0.37	0.13	NP_775797.2:p.Ser185Leu	MODERATE				non_essential
chr17:4541534_T_C	MYBBP1A	missense_variant	I	0	0	2	2.04	0	0.37	0.13	NP_001099008.1:p.Lys1076Glu,NP_055335.2:p.Lys1076Glu	MODERATE				essential	lethal (IMPC)
chr17:49722537_G_A	FAM117A	missense_variant	I	0	0	2	2.03	0	0.36	0.13	NP_110429.1:p.Arg142Cys	MODERATE				non_essential
chr17:74447017_G_A	GPRC5C	missense_variant	I,U	0,0	0	0.4,1.6	2.05	0	0.16,0.2	0.13	NP_061123.3:p.Val451Met,NP_071319.2:p.Val484Met	MODERATE				non_essential	viable (MGI)
chr17:80104896_G_C	GAA	missense_variant	I	0	0	2.1	2.07	0	0.37	0.13	NP_000143.2:p.Glu104Gln,NP_001073271.1:p.Glu104Gln,NP_001073272.1:p.Glu104Gln	MODERATE	AR	OMIM:232300	(OMIM:232300) Two presentations - rapid, fatal disorder of infancy and slowly progressive muscular disorder of childhood,Patients with later onset have better prognosis,Incidence of 1 in 40,000 infants worldwide	non_essential	viable (MGI)		A, C	Uncertain significance(1), Uncertain significance(2)
chr20:58221440_C_G	ANKRD60	missense_variant	I	0	0	2.1	2.05	0	0.37	0.13	NP_001291298.1:p.Gly209Arg	MODERATE
chr3:9384525_C_T	THUMPD3	missense_variant,splice_region_variant	I,D,S,U	0,0,0,0	0	0.39,0.67,0.054,0.93	2.05	0	0.16,0.13,0.093,0.15	0.13	NP_001107564.1:p.Ala454Val,NP_056268.2:p.Ala454Val	MODERATE				non_essential
chr3:37296216_G_T	GOLGA4	missense_variant	I,U	0,0	0	0.61,1.4	2.05	0	0.2,0.18	0.13	NP_001166184.1:p.Val293Leu,NP_002069.2:p.Val271Leu	MODERATE				non_essential
chr3:48466750_C_T	TREX1	missense_variant	I	0	0	2	2.03	0	0.36	0.13	NP_009179.2:p.Thr22Met,NP_057465.1:p.Thr87Met,NP_338599.1:p.Thr32Met	MODERATE	AD,AR	OMIM:152700,OMIM:192315,OMIM:225750,OMIM:610448	(OMIM:192315) Onset in adulthood,Progressive disorder,Death occurs 5 to 10 years after onset; (OMIM:225750) Onset within first year of life,Rapidly progressive to persistent vegetative state or death,Death within first year of life in 25%,Some patients have a milder nonprogressive phenotype,Heterozygous mutations reported, see 006 and 007,Clinically mimics congenital TORCH infections (see ),Genet…	non_essential	viable (IMPC)
chr4:185422480_C_T	UFSP2	splice_region_variant	I	0	0	2.1	2.06	0	0.37	0.13	NM_018359.3:c.82+5G>A	MODERATE	AD	OMIM:142669,OMIM:617974		non_essential	lethal (IMPC)
chr4:185432183_G_A	C4orf47	missense_variant	I	0	0	2.1	2.06	0	0.37	0.13	NP_001107829.1:p.Ser101Asn	MODERATE				non_essential
chr5:57481654_T_C	ACTBL2	missense_variant	I,F	0,0	0	1.1,0.91	2.02	0	0.27,0.2	0.13	NP_001017992.1:p.Thr352Ala	MODERATE				non_essential
chr7:102446823_G_A	ORAI2	missense_variant	I	0	0	2	2.03	0	0.36	0.13	NP_001119812.1:p.Arg179Gln,NP_001258747.1:p.Arg179Gln,NP_001258748.1:p.Arg102Gln,NP_116220.1:p.Arg179Gln	MODERATE				non_essential	viable (MGI)
chr9:15307199_C_G	TTC39B	missense_variant	I,D,U	0,0,0	0	0.24,0.82,0.96	2.02	0	0.12,0.14,0.15	0.13	NP_001161811.1:p.Ser42Thr,NP_001161812.1:p.Ser42Thr,NP_001161813.1:p.Ser42Thr,NP_689787.2:p.Ser42Thr	MODERATE				non_essential	viable (MGI)
chr10:18642504_C_T	NSUN6	missense_variant	D,U	0,0	0	0.66,1.4	2.01	0	0.13,0.18	0.13	NP_872349.1:p.Val95Met	MODERATE				non_essential
chr11:57377823_C_T	PRG3	missense_variant	D	0	0	2.1	2.06	0	0.23	0.13	NP_006084.2:p.Arg174Gln	MODERATE				non_essential	viable (IMPC)
chr11:58358711_C_T	OR5B17	missense_variant	D,N,U	0,0,0	0	0.79,0.23,1	2.06	0	0.14,0.099,0.15	0.13	NP_001005489.1:p.Arg120His	MODERATE
chr12:96644252_A_G	CFAP54	missense_variant	D,U	0,0	0	0.88,1.1	2.02	0	0.15,0.16	0.13	NP_001293013.1:p.Tyr1464Cys	MODERATE					subviable (MGI)
chr3:129437308_G_A	MBD4	splice_region_variant	D,U	0,0	0	0.99,1	2.03	0	0.16,0.16	0.13	NP_001263199.1:p.Ser112%3D,NP_001263200.1:p.Ser112%3D,NP_001263201.1:p.Ser112%3D,NP_003916.1:p.Ser112%3D	MODERATE				non_essential	lethal (MGI)
chr17:1728491_G_A	WDR81	missense_variant	S,U	0,0	0	0.094,2	2.05	0	0.12,0.21	0.13	NP_001157281.1:p.Ala1178Thr,NP_689561.2:p.Ala127Thr	MODERATE	AR	OMIM:610185,OMIM:617967		non_essential	lethal (IMPC)		A	Likely benign(1); Uncertain significance(3)
chr1:12138248_C_T	TNFRSF8	missense_variant	U	0	0	2	2.02	0	0.22	0.13	NP_001234.3:p.Ser452Leu,NP_001268359.2:p.Ser340Leu	MODERATE				essential	viable (MGI)
chr16:30555349_C_T	ZNF764	missense_variant	U	0	0	2	2.01	0	0.22	0.13	NP_001166150.1:p.Val357Met,NP_219363.2:p.Val358Met	MODERATE				non_essential
chr17:3691696_G_A	P2RX5	missense_variant	U	0	0	2	2.01	0	0.22	0.13	NP_001191448.1:p.Ser79Leu,NP_001191449.1:p.Ser79Leu,NP_002552.2:p.Ser79Leu,NP_778255.1:p.Ser79Leu	MODERATE				non_essential	subviable (IMPC)
chr18:62523516_C_T	ZCCHC2	missense_variant	U	0	0	2	2.02	0	0.22	0.13	NP_060212.4:p.Ala31Val	MODERATE				non_essential
chr19:50046376_C_G	ZNF473	missense_variant	U	0	0	2	2.03	0	0.22	0.13	NP_001006657.1:p.Pro645Ala,NP_001295353.1:p.Pro633Ala,NP_056243.1:p.Pro645Ala	MODERATE				non_essential
chr4:110549786_AACT_A	ENPEP	inframe_deletion	U	0	0	2	2.04	0	0.22	0.13	NP_001968.3:p.Tyr802del	MODERATE				non_essential	viable (IMPC)
chr5:31435864_G_A	DROSHA	splice_region_variant	U	0	0	2	2.04	0	0.22	0.13	NP_001093882.1:p.Ser944%3D,NP_037367.3:p.Ser981%3D	MODERATE				essential	lethal (MGI)
chr10:128115935_T_C	MKI67	missense_variant	F	0	0	2	2.01	0	0.3	0.13	NP_002408.3:p.His158Arg	MODERATE				non_essential	viable (MGI)		C	Likely benign(1)
chr7:23691537_G_C	FAM221A	missense_variant	F	0	0	2	2.02	0	0.3	0.13	NP_001120836.1:p.Gly193Ala,NP_001120837.1:p.Gly135Ala,NP_001287861.1:p.Gly135Ala,NP_954587.2:p.Gly193Ala	MODERATE				non_essential
chr1:38019123_A_G	UTP11L	missense_variant	I,U,F	0,0,4	4	0.75,0.56,6.3	7.57	0.53	0.22,0.11,0.53	0.13	NP_057121.2:p.His136Arg	MODERATE
chr1:154970435_G_A	SHC1	missense_variant	I,N,U	0,0,2	2	0.73,0.92,3.3	4.9	0.41	0.22,0.2,0.28	0.13	NP_001123512.1:p.Pro31Leu,NP_892113.4:p.Pro31Leu	MODERATE				non_essential	lethal;subviable;viable (MGI)
chr10:20868744_C_T	NEBL	missense_variant	I,D,N,S,U,F	1,1,0,0,1,2	5	1.8,2.3,0.77,0.37,2.5,1.1	8.83	0.57	0.34,0.24,0.18,0.24,0.24,0.22	0.13	NP_006384.1:p.Gly202Arg	MODERATE			(Narula et al. (2015)) N/A dilated cardiomyopathy	non_essential	viable (IMPC)		T	Likely benign(1); Uncertain significance(4)
chr10:68292153_C_G	PBLD	missense_variant	I,U	1,1	2	4.3,0.63	4.93	0.41	0.53,0.12	0.13	NP_001028255.1:p.Leu123Phe,NP_071412.2:p.Leu123Phe	MODERATE				non_essential	viable (IMPC)
chr11:133921057_G_A	IGSF9B	missense_variant	I,N	5,0	5	8.4,0.34	8.78	0.57	0.74,0.12	0.13	NP_001264214.1:p.Arg890Cys	MODERATE				non_essential	viable (IMPC)
chr12:71504610_C_A	LGR5	splice_region_variant	I	2	2	5	4.99	0.4	0.57	0.13	NM_001277226.1:c.213-4C>A,NM_001277227.1:c.213-4C>A,NM_003667.3:c.213-4C>A	MODERATE				non_essential	lethal (IMPC)
chr15:45162380_G_A	DUOX1	splice_region_variant	I,D,S,U	2,1,1,2	6	5.1,1.7,0.21,3	9.98	0.6	0.58,0.2,0.18,0.26	0.13	NM_017434.4:c.4248+3G>A,NM_175940.2:c.4248+3G>A	MODERATE				non_essential	viable (IMPC)
chr17:10395282_C_T	MYH8	missense_variant	I,U,F	0,2,0	2	0.93,3.2,0.85	4.98	0.4	0.25,0.27,0.19	0.13	NP_002463.2:p.Asp1605Asn	MODERATE	AD	OMIM:158300,OMIM:608837		non_essential	lethal (MGI)		T	Likely benign(1); Uncertain significance(1)
chr17:40016567_T_C	CSF3	missense_variant	I,D,N,S,U	0,0,0,0,1	1	0.64,0.66,0.92,0.12,1.2	3.54	0.28	0.2,0.13,0.2,0.14,0.17	0.13	NP_000750.1:p.Leu132Ser,NP_001171618.1:p.Leu93Ser,NP_757373.1:p.Leu129Ser,NP_757374.2:p.Leu96Ser	MODERATE				non_essential	viable (MGI)
chr19:7927734_C_T	TIMM44	missense_variant	I,D,N,S	0,0,4,0	4	3.3,2.2,1.6,0.4	7.51	0.53	0.47,0.23,0.26,0.25	0.13	NP_006342.2:p.Val388Met	MODERATE				essential
chr19:9848128_G_T	PIN1	missense_variant	I,U	0,1	1	0.18,3.3	3.51	0.28	0.11,0.28	0.13	NP_006212.1:p.Ala124Ser	MODERATE				non_essential	viable (MGI)
chr2:74492689_G_A	TTC31	missense_variant	I,F	5,1	6	8.3,1.7	10	0.6	0.74,0.27	0.13	NP_071937.4:p.Gly402Asp	MODERATE				non_essential					LC
chr2:240462569_G_A	GPC1	missense_variant	I	5	5	8.7	8.73	0.57	0.76	0.13	NP_002072.2:p.Arg235Gln	MODERATE				non_essential	viable (IMPC)
chr21:44369338_C_T	TRPM2	missense_variant	I	1	1	3.6	3.59	0.28	0.49	0.13	NP_001307279.1:p.Pro256Ser,NP_001307280.1:p.Pro256Ser,NP_003298.1:p.Pro256Ser	MODERATE				non_essential	viable (IMPC)
chr3:100400660_C_A	TOMM70A	missense_variant	I	2	2	4.9	4.89	0.41	0.56	0.13	NP_055635.3:p.Gly97Val	MODERATE
chr4:185372989_G_A	LRP2BP	missense_variant	I,N,U	0,1,1	2	2.1,0.82,1.9	4.89	0.41	0.37,0.18,0.21	0.13	NP_060879.2:p.Arg224Trp	MODERATE				non_essential
chr5:151335486_G_A	SLC36A2	missense_variant	I,U	1,1	2	2.7,2.2	4.97	0.4	0.42,0.23	0.13	NP_861441.2:p.Thr196Ile	MODERATE	AD,AR	OMIM:138500,OMIM:242600		non_essential	viable (IMPC)
chr6:83592508_G_A	SNAP91	missense_variant	I,F	1,3	4	0.22,7.3	7.47	0.54	0.12,0.57	0.13	NP_001229721.1:p.Thr626Ile,NP_001243647.1:p.Thr507Ile,NP_055656.1:p.Thr626Ile	MODERATE				non_essential	subviable (MGI)
chr6:139373466_T_A	CITED2	missense_variant	I,U,F	2,4,0	6	3,6.2,0.7	9.93	0.6	0.44,0.38,0.18	0.13	NP_001161860.1:p.His160Leu,NP_001161861.2:p.His165Leu,NP_006070.2:p.His160Leu	MODERATE	AD	OMIM:614431,OMIM:614433		non_essential	lethal;subviable (MGI)		A	Likely benign(1); Uncertain significance(1)
chr7:1476070_C_G	INTS1	missense_variant,splice_region_variant	I	4	4	7.6	7.56	0.53	0.7	0.13	NP_001073922.2:p.Val1794Leu	MODERATE	AR	OMIM:618571		essential	lethal (MGI)
chr8:11771550_G_A	NEIL2	missense_variant	I,D,N,S	1,0,1,0	2	2.7,1.7,0.26,0.24	4.94	0.4	0.42,0.21,0.11,0.2	0.13	NP_001129218.1:p.Ala35Thr,NP_001129220.1:p.Ala35Thr,NP_659480.1:p.Ala35Thr	MODERATE				non_essential	viable (IMPC)
chr9:22006015_C_T	CDKN2B	missense_variant	I	2	2	5	4.98	0.4	0.57	0.13	NP_004927.2:p.Gly130Glu	MODERATE				non_essential	subviable (MGI)
chr9:35236573_G_A	UNC13B	missense_variant	I,N,U	2,0,0	2	3,0.72,1.3	4.97	0.4	0.44,0.17,0.17	0.13	NP_006368.3:p.Arg86His	MODERATE				non_essential	subviable (IMPC)
chr9:95247504_C_T	FANCC	missense_variant	I,D,N,S,U	0,0,1,0,0	1	0.47,0.47,0.91,0.062,1.7	3.6	0.28	0.17,0.11,0.19,0.1,0.2	0.13	NP_000127.2:p.Val60Ile,NP_001230672.1:p.Val60Ile,NP_001230673.1:p.Val60Ile	MODERATE	AR	OMIM:227645		non_essential	viable (MGI)		T	Likely benign(5); Uncertain significance(4)
chr9:128993191_C_T	NUP188	splice_region_variant	I	1	1	3.6	3.6	0.28	0.48	0.13	NM_015354.2:c.2641-6C>T	MODERATE	AR	OMIM:618804		non_essential
chr10:68450250_GAA_GAAA	DNA2	splice_region_variant	D,U	2,1	3	4.4,1.8	6.27	0.48	0.33,0.21	0.13	NM_001080449.2:c.720-4dupT	MODERATE	AD,AR	OMIM:615156,OMIM:615807			lethal (MGI)		G, GA, GAAAA	Benign(1)
chr11:12294811_T_TCCTCCC	MICALCL	inframe_insertion	D,U	1,0	1	1.5,2	3.51	0.28	0.19,0.22	0.13	NP_116256.2:p.Pro469_Pro470dup	MODERATE				non_essential
chr13:37580639_G_A	POSTN	missense_variant	D,U	1,2	3	3.4,2.8	6.25	0.48	0.29,0.26	0.13	NP_001129406.1:p.Ala484Val,NP_001129407.1:p.Ala484Val,NP_001129408.1:p.Ala484Val,NP_001273594.1:p.Ala484Val,NP_001273595.1:p.Ala484Val,NP_001273596.1:p.Ala484Val,NP_006466.2:p.Ala484Val	MODERATE				non_essential	viable (IMPC)
chr16:11679448_C_T	TXNDC11	missense_variant	D,F	1,5	6	0.55,9.4	9.96	0.6	0.12,0.65	0.13	NP_001290376.1:p.Arg902His,NP_001310951.1:p.Arg661His,NP_001310953.1:p.Arg423His,NP_001310954.1:p.Arg423His,NP_056998.4:p.Arg875His	MODERATE				non_essential	viable (IMPC)
chr5:37125240_T_G	C5orf42	splice_region_variant	D,N,S,U	0,1,0,3	4	1,1.2,0.067,5.3	7.51	0.53	0.16,0.22,0.1,0.35	0.13	NM_023073.3:c.8796+4A>C	MODERATE							G	Likely benign(3); Uncertain significance(4)
chr6:15501191_G_A	JARID2	missense_variant	D,U,F	1,1,2	4	1.4,4.9,1.2	7.47	0.54	0.18,0.34,0.23	0.13	NP_001253969.1:p.Asp572Asn,NP_004964.2:p.Asp744Asn	MODERATE				non_essential	lethal;subviable (MGI)		A	Likely benign(1)
chr6:27452919_T_C	ZNF184	missense_variant	D,N,S,U	1,0,0,0	1	1.9,0.33,0.053,1.3	3.58	0.28	0.21,0.12,0.093,0.17	0.13	NP_001305820.1:p.Asn214Asp,NP_001305821.1:p.Asn214Asp,NP_001305822.1:p.Asn138Asp,NP_009080.2:p.Asn214Asp	MODERATE				non_essential	viable (MGI)
chr1:202135224_G_T	ARL8A	splice_region_variant	U,F	0,1	1	2.4,1.1	3.59	0.28	0.24,0.23	0.13	NM_001256129.1:c.373-4C>A,NM_138795.3:c.441-4C>A	MODERATE				non_essential
chr19:2252526_G_A	JSRP1	missense_variant	U	1	1	3.6	3.58	0.28	0.29	0.13	NP_653217.1:p.Pro267Ser	MODERATE				non_essential	viable (MGI)
chr6:24781491_G_C	GMNN	missense_variant	U	3	3	6.3	6.27	0.48	0.38	0.13	NP_001238918.1:p.Leu48Phe,NP_001238919.1:p.Leu48Phe,NP_001238920.1:p.Leu48Phe,NP_056979.1:p.Leu48Phe	MODERATE	AD	OMIM:616835		non_essential	lethal (MGI)
chr6:24781507_C_T	GMNN	missense_variant	U	3	3	6.3	6.27	0.48	0.38	0.13	NP_001238918.1:p.Arg54Trp,NP_001238919.1:p.Arg54Trp,NP_001238920.1:p.Arg54Trp,NP_056979.1:p.Arg54Trp	MODERATE	AD	OMIM:616835		non_essential	lethal (MGI)
chr12:12975373_T_A	HEBP1	missense_variant	F	1	1	3.5	3.54	0.28	0.4	0.13	NP_057071.2:p.Thr169Ser	MODERATE				non_essential
chr2:218661219_A_G	BCS1L	missense_variant	F	1	1	3.5	3.51	0.28	0.4	0.13	NP_001073335.1:p.Ser78Gly,NP_001244271.1:p.Ser78Gly,NP_001244272.1:p.Ser78Gly,NP_001244273.1:p.Ser78Gly,NP_001307646.1:p.Ser78Gly,NP_004319.1:p.Ser78Gly	MODERATE	AR,Mitochondrial	OMIM:124000,OMIM:262000,OMIM:603358	(OMIM:124000) Onset in infancy,May result in early death; (ORPHA:53693) Death in early adulthood	essential	lethal (IMPC)		G	Pathogenic(11)
chr22:46712266_A_T	CERK	missense_variant	F	2	2	4.9	4.9	0.41	0.47	0.13	NP_073603.2:p.Phe136Tyr	MODERATE				non_essential	viable (MGI)
chr8:61518052_T_C	ASPH	missense_variant	F	4	4	7.6	7.57	0.53	0.58	0.13	NP_001158222.1:p.Thr629Ala,NP_004309.2:p.Thr658Ala	MODERATE	AR	OMIM:601552		non_essential	subviable (MGI)		C	Likely benign(1)
chr9:92274460_G_A	IARS	missense_variant	F	2	2	4.9	4.93	0.41	0.47	0.13	NP_002152.2:p.Thr319Ile,NP_038203.2:p.Thr319Ile	MODERATE				essential
chr1:6469122_TTCCTCCTCC_TTCCTCC	PLEKHG5	inframe_deletion	I,D,N,S,U	717,1014,382,143,1406	3662	743,1030,364,156,1439	3732	0.98	7,5.1,4,5.1,5.8	0.13	NP_001036128.1:p.Glu779del,NP_001036129.1:p.Glu723del,NP_001036130.1:p.Glu723del,NP_001252521.1:p.Glu802del,NP_001252522.1:p.Glu792del,NP_001252523.1:p.Glu723del,NP_065682.2:p.Glu723del,NP_941374.2:p.Glu800del	MODERATE	AR	OMIM:611067,OMIM:615376		non_essential	viable (MGI)		T, TTCC, TTCCTCC	Benign(2), Benign(2); Likely benign(1), Likely benign(1), Likely benign(1); Uncertain significance(2)
chr1:112591570_G_A	ST7L	missense_variant	I,N,S,U	9,1,0,4	14	11,1.6,0.71,5.6	19.3	0.73	0.86,0.26,0.34,0.36	0.13	NP_001295193.1:p.Pro36Leu,NP_060214.2:p.Pro219Leu,NP_620055.1:p.Pro202Leu,NP_620056.1:p.Pro219Leu,NP_620057.1:p.Pro219Leu	MODERATE				non_essential
chr1:156932489_T_G	LRRC71	missense_variant	I,N,U,F	3335,5576,10566,6405	25882	3297,5680,10609,6476	26063	0.99	15,15,16,17	0.13	NP_653303.2:p.Ser503Ala	MODERATE				non_essential	viable (IMPC)
chr1:186065239_G_T	HMCN1	splice_region_variant	I,N,U,F	1,4,8,2	15	4.1,4.2,6.9,5.4	20.6	0.73	0.51,0.42,0.4,0.49	0.13	NP_114141.2:p.Gly2505%3D	MODERATE	AD	OMIM:603075		non_essential	viable (IMPC)		T	Benign(1); Likely benign(1)
chr1:228264315_G_C	OBSCN	missense_variant	I,N,U,F	33,90,151,136	410	39,92,173,130	434	0.94	1.6,2,2,2.4	0.13	NP_001092093.2:p.Glu1595Asp,NP_001258152.2:p.Glu1779Asp,NP_443075.3:p.Glu1595Asp	MODERATE				non_essential	viable (MGI)
chr10:50814012_C_T	A1CF	missense_variant	I,D,N,S,U	1,16,10,3,33	63	0.89,19,7.3,2.3,43	73	0.86	0.24,0.69,0.55,0.61,1	0.13	NP_001185747.1:p.Gly390Ser,NP_001185748.1:p.Gly406Ser,NP_001185749.1:p.Gly398Ser,NP_055391.2:p.Gly390Ser,NP_620310.1:p.Gly398Ser,NP_620311.1:p.Gly398Ser	MODERATE				non_essential	viable (IMPC)		T	Likely benign(1)
chr10:103445503_A_G	PDCD11	missense_variant	I,D,N,S,U,F	19,8,10,0,2,1	40	26,6.6,9,0.92,5.4,0.94	48.3	0.83	1.3,0.4,0.61,0.39,0.35,0.2	0.13	NP_055791.1:p.Lys1857Arg	MODERATE				essential
chr11:76796600_G_C	TSKU	missense_variant	I,U	16,218	234	28,223	252	0.93	1.4,2.3	0.13	NP_001245139.1:p.Arg328Ser,NP_001305406.1:p.Arg342Ser,NP_001305407.1:p.Arg328Ser,NP_001305408.1:p.Arg328Ser,NP_056331.2:p.Arg328Ser	MODERATE				non_essential	viable (MGI)
chr12:90972872_G_C	EPYC	missense_variant	I,D,N,S,U,F	111,318,233,54,189,124	1029	133,298,239,63,202,131	1067	0.96	2.9,2.7,3.2,3.2,2.2,2.4	0.13	NP_004941.2:p.Ser150Cys	MODERATE				non_essential	viable (MGI)
chr12:113185412_G_C	DDX54	missense_variant	I,U,F	0,27,9	36	2.1,39,2.5	43.8	0.82	0.37,0.96,0.33	0.13	NP_001104792.1:p.Arg14Gly,NP_076977.3:p.Arg14Gly	MODERATE				essential	lethal (IMPC)	E9.5
chr13:26680030_T_C	WASF3	splice_region_variant	I,D,N,S,U,F	51,52,53,8,112,2	278	48,63,51,7.7,125,3.2	298	0.93	1.8,1.2,1.5,1.1,1.7,0.37	0.13	NM_001291965.1:c.541-5T>C	MODERATE				non_essential
chr13:28713189_C_A	SLC46A3	missense_variant	I,D,S,U	0,2,0,8	10	0.41,3.1,0.19,11	14.8	0.68	0.16,0.28,0.17,0.51	0.13	NP_001129391.1:p.Gly184Val,NP_861450.1:p.Gly184Val	MODERATE				non_essential	viable (IMPC)
chr15:24678136_G_A	NPAP1	missense_variant	I,D,N,S,U	218,352,219,49,619	1457	210,394,218,45,634	1501	0.97	3.7,3.1,3,2.7,3.8	0.13	NP_061831.2:p.Ala757Thr	MODERATE	AD,Sporadic	OMIM:176270		non_essential
chr16:21122018_G_A	DNAH3	missense_variant	I,D,N,S,U	3,8,1,0,22	34	9,10,1.5,0.39,20	41.7	0.82	0.77,0.51,0.25,0.25,0.69	0.13	NP_060009.1:p.Ser504Phe	MODERATE				non_essential
chr16:31423449_C_T	ITGAD	missense_variant	I,U	10,2	12	13,4.4	17.1	0.7	0.91,0.32	0.13	NP_001305114.1:p.Ala987Val,NP_005344.2:p.Ala986Val	MODERATE				non_essential	viable (MGI)
chr16:84868917_CCTGTGCTGGGCTGTCCTGCCACTGTAGCCTCTGAGT_C	CRISPLD2	splice_region_variant	I,U,F	63,265,116	444	76,283,110	469	0.95	2.2,2.6,2.2	0.13	NM_031476.3:c.914+24_914+59delGCCACTGTAGCCTCTGAGTCTGTGCTGGGCTGTCCT	MODERATE				non_essential	lethal (MGI)		C	Benign(1)
chr17:38322567_G_T	MRPL45	missense_variant	I,D,N,S,U,F	217,636,354,73,1009,91	2380	219,662,388,82,1012,72	2436	0.98	3.8,4.1,4.1,3.7,4.9,1.8	0.13	NP_001265208.2:p.Gly248Val,NP_115727.5:p.Gly298Val	MODERATE				essential
chr17:78507478_C_A	DNAH17	missense_variant	I,D,N,S,U,F	2663,9102,5194,1324,8577,3438	30298	2715,9242,5162,1323,8679,3376	30497	0.99	13,15,15,15,14,12	0.13	NP_775899.3:p.Asp1522Tyr	MODERATE	AR	OMIM:618643			viable (IMPC)		A	Benign(1)
chr18:63917492_G_T	SERPINB10	missense_variant	I,U,F	0,8,43	51	7,10,43	60.1	0.85	0.67,0.49,1.4	0.13	NP_005015.1:p.Asp69Tyr	MODERATE				non_essential	viable (IMPC)
chr19:17460537_T_G	NXNL1	splice_region_variant	I,U,F	2,8,62	72	1.8,7.6,73	82.6	0.87	0.35,0.42,1.8	0.13	NM_138454.1:c.326+7A>C	MODERATE				non_essential	viable (MGI)
chr19:17537541_T_C	FAM129C	missense_variant,splice_region_variant	I,D,N,S,U	102,339,168,69,359	1037	84,367,171,66,387	1075	0.96	2.3,3,2.7,3.3,3	0.13	NP_001091994.1:p.Ile229Thr,NP_001308755.1:p.Ile198Thr,NP_001308756.1:p.Ile198Thr,NP_775815.2:p.Ile229Thr	MODERATE				non_essential
chr19:45152378_G_A	NKPD1	missense_variant	I,D,N,S,U,F	6,19,13,2,18,0	58	4.3,33,13,2.7,14,0.52	67.6	0.86	0.53,0.9,0.74,0.66,0.56,0.15	0.13	NP_940880.3:p.Arg687Cys	MODERATE					viable (IMPC)
chr19:50401894_G_A	POLD1	missense_variant	I,D,N,S,U,F	15,4,8,0,1,20	48	21,3.8,3.9,0.88,3.4,24	56.8	0.85	1.2,0.3,0.4,0.38,0.28,1	0.13	NP_001243778.1:p.Ala145Thr,NP_001295561.1:p.Ala145Thr,NP_002682.2:p.Ala145Thr	MODERATE	AD	OMIM:612591,OMIM:615381		essential	lethal;subviable (MGI)		A	Benign(3); Likely benign(5)
chr2:65072196_T_A	CEP68	missense_variant	I,N,U,F	110,39,104,32	285	108,42,120,35	305	0.93	2.7,1.3,1.7,1.2	0.13	NP_001306029.1:p.Phe367Tyr,NP_001306030.1:p.Phe367Tyr,NP_055962.2:p.Phe367Tyr	MODERATE				non_essential	viable (IMPC)		A	Benign(1)
chr2:74362989_C_T	DCTN1	splice_region_variant	I,U,F	4,31,9	44	3.5,43,6	52.7	0.83	0.48,1,0.52	0.13	NM_001135040.2:c.3454+5G>A,NM_001135041.2:c.3112+5G>A,NM_001190836.1:c.3403+5G>A,NM_001190837.1:c.3508+5G>A,NM_004082.4:c.3529+5G>A,NM_023019.3:c.3127+5G>A	MODERATE	AD,AR,Heterogeneous	OMIM:105400,OMIM:168605,OMIM:607641	(OMIM:168605) Onset in fourth to fifth decade,Rapid progression,Variable response to levodopa treatment,Central hypoventilation occurs late in the disease and is often fatal,Variable presentation and manifestations	essential	lethal (IMPC)		T	Benign(5); Uncertain significance(1)
chr2:137160352_T_A	THSD7B	missense_variant	I,N,U	33552,57248,104880	195680	33930,57328,104925	196183	1	47,49,49	0.13	NP_001303278.1:p.Asp503Glu	MODERATE
chr2:151627801_C_T	NEB	missense_variant	I,N,U,F	0,3,7,67	77	0.36,2.8,4.7,80	88.2	0.87	0.15,0.34,0.33,1.9	0.13	NP_001157979.1:p.Gly3289Ser,NP_001157980.1:p.Gly3289Ser,NP_001258137.1:p.Gly3289Ser,NP_004534.2:p.Gly3046Ser	MODERATE	AR,Heterogeneous	OMIM:256030	(OMIM:256030) Onset in infancy,Variable severity, ranging from 'typical' to 'severe' disease,Slowly progressive or nonprogressive course,Many adults with typical form remain ambulatory,Death at birth or within first 2 years of life (severe form),Genetic heterogeneity (see ),(PMID:28749478; PMID:29274205) BIALLELIC AUTOSOMAL RECESSIVE TYPICAL NEMALINE MYOPATHY	non_essential	lethal;subviable (MGI)		T	Benign(5); Uncertain significance(1)
chr2:172063786_G_A	METAP1D	missense_variant	I,N,U,F	1,4,1,1	7	4.7,2.7,3.6,0.24	11.2	0.62	0.56,0.33,0.29,0.1	0.13	NP_954697.1:p.Asp92Asn	MODERATE				non_essential
chr2:202555989_G_A	BMPR2	missense_variant	I,N,U,F	362,432,474,163	1431	405,449,481,139	1474	0.97	5.1,4.3,3.3,2.5	0.13	NP_001195.2:p.Ser775Asn	MODERATE	AD	OMIM:178600,OMIM:265450		non_essential	lethal;subviable (MGI)		A	Benign(7)
chr2:229714303_G_A	DNER	missense_variant	I,U	1,18	19	1,24	25	0.76	0.26,0.75	0.13	NP_620711.3:p.Pro41Ser	MODERATE				non_essential	viable (IMPC)
chr20:10622653_T_A	SLX4IP	splice_region_variant	I,U	6,4	10	11,3.5	14.8	0.68	0.85,0.29	0.13	NM_001009608.2:c.507-6T>A	MODERATE				non_essential	viable (IMPC)
chr20:11890915_C_G	BTBD3	missense_variant	I,D,N,S,U	1,17,2,0,15	35	3.9,18,2.7,0.97,17	42.9	0.82	0.5,0.67,0.33,0.4,0.63	0.13	NP_852108.2:p.Arg50Gly	MODERATE				non_essential	viable (MGI)
chr20:34994243_C_T	MYH7B	missense_variant	I,D,N,S,U,F	14,76,56,5,77,90	318	11,79,46,9.4,90,104	339	0.94	0.84,1.4,1.4,1.2,1.4,2.1	0.13	NP_065935.3:p.Arg890Cys	MODERATE				non_essential	viable (MGI)
chr3:46993953_C_T	NBEAL2	missense_variant	I	16	16	22	21.7	0.74	1.2	0.13	NP_055990.1:p.Thr377Ile	MODERATE	AR	OMIM:139090		non_essential	viable (IMPC)
chr3:54891399_C_T	CACNA2D3	missense_variant	I,D,N,S,U,F	47,61,21,20,50,72	271	35,56,23,11,59,106	291	0.93	1.5,1.2,0.99,1.3,1.2,2.2	0.13	NP_060868.2:p.Thr732Met	MODERATE				non_essential	viable (IMPC)		T	Benign(1)
chr3:155931787_A_C	GMPS	missense_variant	I,N,S,U,F	10,26,6,60,105	207	14,38,7.6,56,109	224	0.92	0.95,1.3,1.1,1.1,2.2	0.13	NP_003866.1:p.Tyr528Ser	MODERATE				essential			C	Benign(1)
chr4:9920546_C_G	SLC2A9	missense_variant	I,D,N,S,U,F	338,519,392,111,303,530	2193	387,504,395,91,312,558	2247	0.98	5,3.5,4.1,3.9,2.7,5	0.13	NP_001001290.1:p.Asp252His,NP_064425.2:p.Asp281His	MODERATE	AD,AR	OMIM:612076		non_essential	subviable (MGI)		G	Benign(1)
chr4:128957110_C_G	SCLT1	missense_variant	I,N,S,U,F	82,62,12,145,73	374	93,55,14,147,88	397	0.94	2.5,1.5,1.5,1.9,2	0.13	NP_653244.2:p.Glu354Asp	MODERATE				non_essential	subviable (MGI)
chr4:168396133_TA_T	DDX60L	splice_region_variant	I,N,S	33,113,22	168	24,134,26	184	0.91	1.3,2.4,2.1	0.13	NM_001291510.1:c.3492-7delT	MODERATE				non_essential
chr4:177353596_C_T	NEIL3	missense_variant	I,N,S	7917,12867,3802	24586	7973,13001,3788	24762	0.99	23,23,25	0.13	NP_060718.2:p.Pro443Leu	MODERATE				non_essential	viable (MGI)
chr5:61526288_C_T	ZSWIM6	missense_variant	I,U	2,13	15	2.9,18	20.6	0.73	0.43,0.64	0.13	NP_065979.1:p.Arg577Cys	MODERATE	AD	OMIM:603671,OMIM:617865		non_essential	subviable (IMPC)		T	Benign(1); Likely benign(1)
chr6:13295270_T_C	LOC100130357	splice_region_variant	I	3130	3130	3193	3193	0.98	14	0.13	NM_001242698.1:c.37+5A>G	MODERATE
chr6:77761563_C_G	MEI4	missense_variant	I,D,N,U,F	1,4,2,2,1	10	1.2,7.2,2.2,3.2,0.88	14.7	0.68	0.28,0.42,0.3,0.27,0.2	0.13	NP_001269065.1:p.Asp222Glu,NP_001309176.1:p.Asp222Glu	MODERATE				non_essential	viable (MGI)
chr6:149451054_G_A	ZC3H12D	missense_variant	I,U,F	2192,7324,5338	14854	2194,7410,5386	14990	0.99	12,13,15	0.13	NP_997243.2:p.Pro405Ser	MODERATE					viable (MGI)
chr7:111728435_C_T	DOCK4	missense_variant	I,D,N,S,U,F	482,1592,811,255,1601,484	5225	489,1618,752,237,1694,519	5309	0.98	5.6,6.3,5.6,6.2,6.3,4.8	0.13	NP_055520.3:p.Val1914Ile	MODERATE				non_essential	lethal (MGI)
chr7:142864293_CCCTCCTCCTCCTCCT_CCCTCCTCCTCCTCCTCCT	EPHB6	inframe_insertion	I,D,N,U	1311,1869,1449,2677	7306	1385,1932,1458,2631	7404	0.99	9.5,6.9,7.8,7.8	0.13	NP_004436.4:p.Ser177dup	MODERATE				non_essential	viable (MGI)
chr8:32760195_C_T	NRG1	splice_region_variant	I,D,N,S,U,F	293,299,118,60,636,36	1442	265,328,146,49,672,25	1485	0.97	4.2,2.8,2.5,2.8,4,1.1	0.13	NM_001159995.2:c.963-5C>T,NM_001159996.2:c.600-5C>T,NM_001159999.2:c.1014-5C>T,NM_001160001.2:c.912-5C>T,NM_001160004.2:c.1053-5C>T,NM_001160008.1:c.1053-5C>T,NM_001322197.1:c.591-5C>T,NM_001322201.1:c.288-5C>T,NM_001322202.1:c.288-5C>T,NM_001322203.1:c.963-5C>T,NM_001322205.1:c.1242-5C>T,NM_001322206.1:c.1242-5C>T,NM_001322207.1:c.1242-5C>T,NM_013956.4:c.1077-5C>T,NM_013957.4:c.1053-5C>T,NM_0139…	MODERATE				non_essential	lethal;subviable;viable (MGI)
chr8:123369918_TTCATCATCATCA_TTCATCATCA	ATAD2	inframe_deletion	I,U	17,36	53	23,39	62.5	0.85	1.2,0.96	0.13	NP_054828.2:p.Asp277del	MODERATE				non_essential
chr9:128066975_C_T	NAIF1	missense_variant	I,U,F	6,8,1	15	7.1,13,0.34	20.5	0.73	0.68,0.55,0.12	0.13	NP_931045.1:p.Ala43Thr	MODERATE				non_essential
chr9:136477110_G_A	SEC16A	missense_variant	I,D,N,S,U	2,19,11,3,29	64	0.7,19,13,2,39	74.3	0.86	0.21,0.68,0.74,0.57,0.96	0.13	NP_001263347.1:p.Thr169Met,NP_055681.1:p.Thr169Met	MODERATE				essential
chr1:39570007_AAT_A	PABPC4	splice_region_variant	D,N,S,U,F	7,2,1,1,74	85	7,0.74,0.99,0.61,87	96.7	0.88	0.41,0.18,0.4,0.12,2	0.13	NM_001135653.1:c.504-7_504-6delAT,NM_001135654.1:c.504-7_504-6delAT,NM_003819.3:c.504-7_504-6delAT	MODERATE				non_essential	viable (IMPC)
chr11:17599671_C_T	OTOG	missense_variant,splice_region_variant	D,N,S,U	25,14,4,8	51	25,14,5.1,16	60.2	0.85	0.79,0.76,0.91,0.6	0.13	NP_001264198.1:p.Pro1240Leu,NP_001278992.1:p.Pro1228Leu	MODERATE	AR	OMIM:614945		non_essential	subviable (IMPC)		T	Benign(1); Likely benign(2); Uncertain significance(1)
chr18:62716090_C_T	PHLPP1	missense_variant	D,U	2,8	10	4.6,10	14.7	0.68	0.33,0.49	0.13	NP_919431.2:p.Ala136Val	MODERATE				non_essential	viable (MGI)
chr1:109273244_C_T	CELSR2	missense_variant	N,S,F	3,1,46	50	2.3,0.85,56	59	0.85	0.31,0.37,1.6	0.13	NP_001399.1:p.Ala2806Val	MODERATE				essential	viable (MGI)
chr19:17271653_C_T	BABAM1	splice_region_variant	N,S,F	0,1,69	70	0.6,0.81,79	80.6	0.87	0.16,0.36,1.9	0.13	NP_001028721.1:p.Asn114%3D,NP_001275685.1:p.Asn114%3D,NP_001275686.1:p.Asn114%3D,NP_054892.2:p.Asn114%3D	MODERATE				non_essential	viable (MGI)
chr2:178853574_T_A	CCDC141	missense_variant	N,F	1,6	7	0.65,11	11.2	0.62	0.16,0.68	0.13	NP_775919.3:p.Lys1037Asn	MODERATE	AR	OMIM:146110			viable (IMPC)		A	Likely benign(1)
chr8:141357773_C_G	GPR20	missense_variant	S,F	0,14	14	0.13,19	19.5	0.72	0.15,0.93	0.13	NP_005284.2:p.Gly51Arg	MODERATE				non_essential	viable (IMPC)
chr1:167902059_GA_GAA	ADCY10	splice_region_variant	U	40	40	48	48.4	0.83	1.1	0.13	NM_001167749.2:c.-62-6dupT,NM_001297772.1:c.-60-6dupT,NM_018417.5:c.254-6dupT	MODERATE	AD,Heterogeneous	OMIM:143870		non_essential	viable (MGI)		G, GA	Benign(1)
chr2:72887544_G_A	SPR	missense_variant	U,F	13,4	17	18,4.5	22.8	0.75	0.65,0.45	0.13	NP_003115.1:p.Val38Ile	MODERATE	AD,AR	OMIM:612716		non_essential	subviable (MGI)		A	Benign(2); Likely benign(4)
chr3:63912714_A_AGCC	ATXN7	inframe_insertion	U	16	16	22	21.8	0.73	0.71	0.13	NP_000324.1:p.Pro43dup,NP_001170858.1:p.Pro43dup	MODERATE	AD,Geneticanticipationwithpaternalanticipationbias	OMIM:164500		non_essential	subviable (MGI)		C	Uncertain significance(1)
chr16:2967851_G_A	KREMEN2	missense_variant	F	15	15	21	20.6	0.73	0.96	0.13	NP_001240654.1:p.Gly342Arg,NP_001240655.1:p.Gly368Glu,NP_078783.1:p.Gly381Arg,NP_757384.1:p.Gly407Glu	MODERATE				non_essential	viable (MGI)
chr19:12017911_T_C	ZNF433	missense_variant	F	27	27	34	34	0.79	1.2	0.13	NP_001073880.1:p.Ile55Met,NP_001295275.1:p.Ile54Met,NP_001295277.1:p.Ile52Met,NP_001295280.1:p.Ile20Met,NP_001295284.1:p.Ile20Met,NP_001295286.1:p.Ile20Met	MODERATE				non_essential
chr22:46268040_A_G	TTC38	start_lost	I	8	8	12	12.2	0.66	0.89	0.14	NP_060401.2:p.Met1?	HIGH				non_essential
chr8:141449677_C_CA	MROH5	frameshift_variant	I,F	452,904	1356	458,938	1397	0.97	5.5,6.5	0.14	NP_997297.2:p.Ala851GlyfsTer110	HIGH
chr9:122511106_A_AT	OR1J2	frameshift_variant	I,U,F	1879,4022,348	6249	1790,4025,520	6335	0.99	11,9.7,4.8	0.14	NP_473448.1:p.Ile105TyrfsTer5	HIGH									LC
chr15:31223292_TGTCGTCTGCTGTTGTCATGTGGA_T	LOC283710	frameshift_variant	U	86	86	97	97.3	0.88	1.5	0.14	NP_001230467.1:p.Leu124GlnfsTer20	HIGH
chr6:128397673_T_C	PTPRK	start_lost	I	0	0	1.9	1.95	0	0.36	0.14	NP_001278912.1:p.Met1?	HIGH				non_essential	viable (IMPC)
chr9:100229707_G_GAAGCTGCTCATCAAGC	INVS	frameshift_variant	I	0	0	2	2	0	0.36	0.14	NP_001305310.1:p.His75GlnfsTer7,NP_055240.2:p.His171GlnfsTer7	HIGH	AR	OMIM:602088	(OMIM:602088) Neonatal death secondary to pulmonary insufficiency,(OMIM:neonatal death) BIALLELIC NEPHRONOPHTHISIS 2; NPHP2	non_essential	lethal (MGI)
chr10:114045416_G_GGAC	ADRB1	inframe_insertion	I,N	0,0	0	1.2,0.78	1.94	0	0.28,0.18	0.14	NP_000675.1:p.Asp434dup	MODERATE				non_essential	subviable (MGI)
chr11:6558547_A_C	DNHD1	missense_variant	I,D,N,S	0,0,0,0	0	0.22,0.79,0.72,0.24	1.97	0	0.12,0.14,0.17,0.2	0.14	NP_653267.2:p.His3022Pro	MODERATE				non_essential	viable (IMPC)
chr11:65536305_C_T	SCYL1	missense_variant	I	0	0	2	1.99	0	0.36	0.14	NP_001041683.1:p.Ser541Leu,NP_065731.3:p.Ser541Leu	MODERATE	AR	OMIM:616719		essential	subviable (MGI)
chr13:32341103_A_G	BRCA2	missense_variant	I	0	0	2	2	0	0.36	0.14	NP_000050.2:p.Thr2250Ala	MODERATE	AD,AR,Heterogeneous,Multifactorial,Somatic	OMIM:114480,OMIM:155255,OMIM:176807,OMIM:194070,OMIM:605724,OMIM:612555,OMIM:613029		essential	lethal;subviable;viable (MGI)		G	Benign(8); Likely benign(5); Uncertain significance(1)
chr14:56636598_C_T	TMEM260	splice_region_variant	I	0	0	1.9	1.94	0	0.36	0.14	NP_060269.3:p.Asp623%3D	MODERATE	AR	OMIM:617478	(OMIM:617478) Death in infancy; (OMIM:617478) Phenotypic variability, intrafamilial,Patients may die of renal and/or multiorgan failure within the first year of life	non_essential	viable (IMPC)
chr14:93184065_C_T	MOAP1	missense_variant	I,U	0,0	0	1.1,0.92	1.97	0	0.26,0.15	0.14	NP_071434.2:p.Glu60Lys	MODERATE				non_essential	viable (MGI)
chr16:67827958_C_T	TSNAXIP1	missense_variant	I	0	0	2	1.98	0	0.36	0.14	NP_001275919.1:p.Arg702Cys,NP_001275920.1:p.Arg633Cys,NP_001275921.1:p.Arg356Cys,NP_001275922.1:p.Arg356Cys,NP_001275923.1:p.Arg356Cys,NP_060900.2:p.Arg648Cys	MODERATE				non_essential
chr19:10350910_T_C	TYK2	missense_variant	I,S,U,F	0,0,0,0	0	0.46,0.13,0.67,0.75	2	0	0.17,0.14,0.12,0.18	0.14	NP_003322.3:p.Glu1163Gly	MODERATE	AR	OMIM:611521		non_essential	viable (IMPC)		C	Benign(3)
chr19:11201995_C_T	DOCK6	missense_variant	I,U	0,0	0	0.33,1.6	1.96	0	0.15,0.19	0.14	NP_065863.2:p.Arg1861His	MODERATE	AR	OMIM:614219		non_essential	subviable (IMPC)		T	Uncertain significance(2)
chr19:51000184_T_A	KLK8	missense_variant	I	0	0	2	1.98	0	0.36	0.14	NP_009127.1:p.Gln102Leu,NP_653088.1:p.Gln147Leu	MODERATE				non_essential	viable (MGI)
chr2:63887648_C_T	UGP2	splice_region_variant	I	0	0	2	1.96	0	0.36	0.14	NM_001001521.1:c.1281+4C>T,NM_006759.3:c.1314+4C>T	MODERATE	AR	OMIM:618744		non_essential
chr21:36767213_C_T	HLCS	splice_region_variant	I	0	0	2	1.98	0	0.36	0.14	NM_000411.6:c.1519+5G>A,NM_001242784.1:c.1519+5G>A,NM_001242785.1:c.1519+5G>A	MODERATE	AR	OMIM:253270		non_essential	lethal (IMPC)	E9.5	T	Likely pathogenic(1); Pathogenic(3)
chr22:41544429_A_ACGCACCGCGCACCGCGCACCG	POLR3H	splice_region_variant	I,U	0,0	0	0.46,1.5	2	0	0.17,0.19	0.14	NM_001282885.1:c.-21+5_-21+6insCGGTGCGCGGTGCGCGGTGCG,NM_138338.4:c.-23_-22insCGGTGCGCGGTGCGCGGTGCG	MODERATE				essential	lethal (MGI)
chr3:33058199_C_T	GLB1	missense_variant	I	0	0	2	1.99	0	0.36	0.14	NP_000395.2:p.Arg208His,NP_001073279.1:p.Arg178His,NP_001303969.1:p.Arg256His	MODERATE	AR	OMIM:230500,OMIM:230600,OMIM:230650,OMIM:253010	(OMIM:230500) Death in infancy; (OMIM:230500) Death in infancy,Allelic to mucopolysaccharidosis IVB; (OMIM:230600) Onset of disease 7 months to 3 years,Survival to 10 years	non_essential	subviable (MGI)		T	Likely benign(1); Uncertain significance(3)
chr4:148154605_G_A	NR3C2	missense_variant	I	0	0	2	1.98	0	0.36	0.14	NP_000892.2:p.Arg771Cys	MODERATE	AD	OMIM:177735,OMIM:605115		non_essential	lethal (MGI)
chr8:133017910_C_T	TG	missense_variant	I	0	0	2	1.96	0	0.36	0.14	NP_003226.4:p.Pro2232Leu	MODERATE	AR	OMIM:274700		non_essential	viable (IMPC)
chr13:32332629_C_T	BRCA2	missense_variant	D,S,U	0,0,0	0	0.56,0.075,1.3	1.96	0	0.12,0.11,0.18	0.14	NP_000050.2:p.Ser384Phe	MODERATE	AD,AR,Heterogeneous,Multifactorial,Somatic	OMIM:114480,OMIM:155255,OMIM:176807,OMIM:194070,OMIM:605724,OMIM:612555,OMIM:613029		essential	lethal;subviable;viable (MGI)		G, T	Benign(12); Likely benign(10); not provided(1); Uncertain significance(4), Uncertain significance(2)
chr15:55360407_T_C	CCPG1	missense_variant	D,U	0,0	0	0.37,1.6	1.95	0	0.095,0.19	0.14	NP_001191379.1:p.Lys456Glu,NP_004739.3:p.Lys456Glu,NP_065790.2:p.Lys456Glu	MODERATE				non_essential	viable (IMPC)
chr4:87980097_T_C	SPP1	missense_variant	D,N,S,U	0,0,0,0	0	0.82,0.43,0.13,0.6	1.98	0	0.14,0.13,0.15,0.12	0.14	NP_000573.1:p.Ser49Pro,NP_001035147.1:p.Ser49Pro,NP_001238759.1:p.Ser62Pro	MODERATE				non_essential	viable (IMPC)
chr2:71070814_A_T	NAGK	missense_variant	N,F	0,0	0	0.22,1.7	1.95	0	0.096,0.28	0.14	NP_060037.3:p.Asp109Val	MODERATE				non_essential	viable (IMPC)
chr3:50295046_C_A	HYAL3	missense_variant	N,S	0,0	0	1.8,0.098	1.94	0	0.28,0.13	0.14	NP_001186958.1:p.Arg186Leu,NP_001186959.1:p.Arg186Leu,NP_003540.2:p.Arg186Leu	MODERATE				non_essential	viable (IMPC)
chr1:54758071_G_C	PARS2	missense_variant	U	0	0	2	2	0	0.22	0.14	NP_689481.2:p.Pro364Arg	MODERATE	AR	OMIM:618437		essential			C	Pathogenic(1); Uncertain significance(1)
chr11:118903293_ACGCCCCCGCCCC_A	BCL9L	inframe_deletion	U,F	0,0	0	1.6,0.3	1.95	0	0.2,0.12	0.14	NP_872363.1:p.Gly227_Gly230del	MODERATE				non_essential	subviable (MGI)
chr12:66302767_G_A	HELB	missense_variant	U	0	0	2	1.98	0	0.21	0.14	NP_387467.2:p.Gly55Asp	MODERATE				non_essential	viable (MGI)
chr14:104179690_G_A	KIF26A	missense_variant	U	0	0	2	1.99	0	0.22	0.14	NP_056471.1:p.Cys1850Tyr	MODERATE				non_essential	subviable (MGI)
chr19:18538417_G_C	FKBP8	missense_variant	U	0	0	1.9	1.94	0	0.21	0.14	NP_001295302.1:p.Pro190Ala,NP_036313.3:p.Pro191Ala	MODERATE				non_essential	lethal (MGI)
chr3:38728707_T_G	SCN10A	missense_variant	U	0	0	1.9	1.94	0	0.21	0.14	NP_001280235.2:p.Glu825Asp,NP_001280236.2:p.Glu727Asp,NP_006505.3:p.Glu825Asp	MODERATE	AD	OMIM:615551		non_essential	viable (MGI)		G	Likely benign(2)
chr4:114977204_C_G	NDST4	missense_variant	U	0	0	2	1.97	0	0.21	0.14	NP_072091.1:p.Gly350Ala	MODERATE				non_essential	viable (MGI)
chr10:70564405_G_C	PALD1	missense_variant	F	0	0	2	1.96	0	0.3	0.14	NP_055246.2:p.Gln768His	MODERATE				non_essential	viable (IMPC)
chr13:99295695_C_T	GPR183	missense_variant	F	0	0	1.9	1.94	0	0.29	0.14	NP_004942.1:p.Val151Met	MODERATE				non_essential	viable (IMPC)
chr19:48911251_C_T	NUCB1	missense_variant,splice_region_variant	F	0	0	2	1.99	0	0.3	0.14	NP_006175.2:p.Thr160Met	MODERATE				non_essential	viable (IMPC)
chr9:13115338_G_T	MPDZ	splice_region_variant	F	0	0	2	1.99	0	0.3	0.14	NM_001261406.1:c.5281-4C>A	MODERATE	AR	OMIM:615219		non_essential	viable (IMPC)
chr19:1055908_CT_C	ABCA7	frameshift_variant	D,N,S,U	1,0,0,1	2	3.4,0.28,0.092,1.1	4.8	0.42	0.29,0.11,0.12,0.16	0.14	NP_061985.2:p.Leu1403ArgfsTer7	HIGH	AD	OMIM:608907		non_essential	viable (IMPC)		C	Likely benign(1); Likely pathogenic(1)
chr1:1420961_TTCC_T	ANKRD65	inframe_deletion	I	1	1	3.5	3.5	0.29	0.48	0.14	NP_001138682.1:p.Glu15del,NP_001230464.1:p.Glu15del,NP_001230465.1:p.Glu15del	MODERATE				non_essential
chr1:12030032_A_G	MIIP	missense_variant	I	3	3	6.2	6.19	0.48	0.64	0.14	NP_068752.2:p.Ser284Gly	MODERATE				non_essential
chr1:25246494_C_T	RSRP1	missense_variant	I,D,U	0,1,3	4	0.42,2.9,4.1	7.45	0.54	0.17,0.27,0.31	0.14	NP_001308701.1:p.Arg157Lys,NP_064713.3:p.Arg157Lys	MODERATE				non_essential
chr1:156906754_A_G	PEAR1	missense_variant	I	1	1	3.5	3.47	0.29	0.48	0.14	NP_001073940.1:p.Asn173Ser	MODERATE				non_essential	viable (IMPC)
chr1:236571464_C_T	HEATR1	missense_variant	I	4	4	7.3	7.35	0.54	0.69	0.14	NP_060542.4:p.Asp1279Asn	MODERATE				essential
chr11:56641733_G_A	OR5AP2	missense_variant	I,D,N,S,U	0,1,0,0,2	3	0.31,1.2,0.11,0.073,4.4	6.11	0.49	0.14,0.18,0.067,0.11,0.32	0.14	NP_001002925.1:p.Ser236Leu	MODERATE
chr11:101958172_A_G	KIAA1377	missense_variant	I,U	0,1	1	2,1.4	3.46	0.29	0.36,0.18	0.14	NP_065853.3:p.Ile171Val	MODERATE
chr11:103399880_A_G	DYNC2H1	splice_region_variant	I,U,F	0,2,3	5	0.68,2.9,5	8.57	0.58	0.21,0.26,0.47	0.14	NM_001080463.1:c.12387+8A>G,NM_001377.2:c.12366+8A>G	MODERATE	AR,Digenic	OMIM:613091		non_essential	lethal (IMPC)		G	Benign(1); Uncertain significance(3)
chr13:52135743_G_A	NEK3	missense_variant	I	1	1	3.4	3.45	0.29	0.47	0.14	NP_002489.1:p.Thr432Ile,NP_689933.1:p.Thr432Ile	MODERATE				non_essential	viable (IMPC)
chr17:40799869_A_G	KRT28	missense_variant	I	2	2	4.8	4.8	0.42	0.56	0.14	NP_853513.2:p.Ser9Pro	MODERATE				non_essential	viable (MGI)
chr19:39918623_C_T	FCGBP	missense_variant	I	2	2	4.9	4.88	0.41	0.56	0.14	NP_003881.2:p.Arg558His	MODERATE					viable (IMPC)
chr19:49597708_G_A	PRR12	missense_variant	I,U	1,3	4	0.21,7.1	7.35	0.54	0.12,0.41	0.14	NP_065770.1:p.Val1125Ile	MODERATE				non_essential			A	Likely benign(1)
chr2:45413163_G_C	SRBD1	missense_variant	I,D,N,S,U	0,0,0,2,1	3	0.45,1.1,0.76,0.92,2.9	6.17	0.49	0.17,0.17,0.18,0.39,0.26	0.14	NP_060549.4:p.Pro822Ala	MODERATE				essential	lethal (IMPC)	E9.5
chr21:37156850_A_G	TTC3	missense_variant	I	2	2	4.8	4.82	0.41	0.56	0.14	NP_001001894.1:p.His979Arg,NP_001307632.1:p.His1001Arg,NP_001307633.1:p.His979Arg,NP_003307.3:p.His979Arg	MODERATE				non_essential
chr22:41343466_A_G	ZC3H7B	missense_variant	I	2	2	4.9	4.86	0.41	0.56	0.14	NP_060060.3:p.Lys450Arg	MODERATE				non_essential	viable (IMPC)
chr3:9475691_C_T	SETD5	missense_variant	I,U	1,1	2	3.8,1.1	4.87	0.41	0.5,0.16	0.14	NP_001073986.1:p.Ser1310Leu,NP_001278972.1:p.Ser1212Leu	MODERATE	AD	OMIM:615761		non_essential	lethal (IMPC)		T	Likely benign(1)
chr4:153748749_G_A	RNF175	missense_variant	I	5	5	8.7	8.68	0.58	0.75	0.14	NP_775933.1:p.His48Tyr	MODERATE				non_essential
chr4:186251777_G_A	KLKB1	missense_variant	I,U	0,1	1	1.1,2.3	3.44	0.29	0.27,0.23	0.14	NP_000883.2:p.Asp354Asn,NP_001305323.1:p.Asp316Asn,NP_001305325.1:p.Asp152Asn	MODERATE	AR	OMIM:612423		non_essential	viable (IMPC)
chr5:140978974_G_A	PCDHA1,PCDHA10,PCDHA11,PCDHA12,PCDHA13,PCDHA2,PCDHA3,PCDHA4,PCDHA5,PCDHA6,PCDHA7,PCDHA8,PCDHA9,PCDHAC1,PCDHAC2	missense_variant	I,U,F	0,1,2	3	2.2,3.6,0.39	6.16	0.49	0.37,0.29,0.13	0.14	NP_061721.2:p.Arg820His,NP_061722.1:p.Arg864His,NP_061723.1:p.Arg807His,NP_061724.1:p.Arg805His,NP_061725.1:p.Arg806His,NP_061726.1:p.Arg798His,NP_061727.1:p.Arg807His,NP_061728.1:p.Arg805His,NP_061729.1:p.Arg807His,NP_061730.1:p.Arg804His,NP_061731.1:p.Arg793His,NP_061732.1:p.Arg807His,NP_061733.1:p.Arg794His,NP_061734.1:p.Arg807His,NP_113599.1:p.Arg543His,NP_114037.1:p.Arg543His,NP_114063.1:p.A…	MODERATE							A	Uncertain significance(1)
chr8:10611454_G_A	RP1L1	missense_variant	I,U	0,2	2	1.3,3.6	4.86	0.41	0.29,0.29	0.14	NP_849188.4:p.Arg882Trp	MODERATE	AD,AR	OMIM:613587,OMIM:618826		non_essential	viable (MGI)		A	Benign(1); Uncertain significance(1)
chr8:68099731_C_T	PREX2	missense_variant	I	4	4	7.4	7.37	0.54	0.69	0.14	NP_079146.2:p.Thr868Ile,NP_079446.3:p.Thr868Ile	MODERATE				non_essential	viable (MGI)
chr8:132632819_G_C	LRRC6	missense_variant	I,D,N,S,U,F	2,2,0,0,0,1	5	2.4,2.3,1,0.39,1.9,0.69	8.68	0.58	0.39,0.24,0.21,0.25,0.21,0.18	0.14	NP_001308890.1:p.Gln192Glu,NP_001308891.1:p.Gln110Glu,NP_001308892.1:p.Gln72Glu,NP_001308893.1:p.Gln72Glu,NP_001308894.1:p.Gln72Glu,NP_001308895.1:p.Gln72Glu,NP_036604.2:p.Gln192Glu	MODERATE				non_essential			A, C	Likely benign(1); Uncertain significance(1), Pathogenic(3)
chr9:128435900_C_A	CERCAM	missense_variant	I,F	0,1	1	3.2,0.25	3.42	0.29	0.45,0.11	0.14	NP_001273689.1:p.Leu517Ile,NP_057258.3:p.Leu595Ile	MODERATE				non_essential	viable (IMPC)
chr15:32635931_A_G	ARHGAP11A	missense_variant	D,U	0,4	4	3.3,4.1	7.37	0.54	0.28,0.31	0.14	NP_955389.1:p.Tyr500Cys	MODERATE				non_essential	viable (IMPC)
chr16:31464699_C_T	ARMC5	missense_variant	D,N,S,U	1,0,1,0	2	1.7,1.2,0.25,1.7	4.8	0.42	0.2,0.22,0.2,0.2	0.14	NP_001098717.1:p.Pro559Leu,NP_001275696.1:p.Pro654Leu,NP_001288749.1:p.Pro591Leu,NP_079018.1:p.Pro559Leu	MODERATE	AD,Somatic	OMIM:615954		non_essential	subviable (MGI)		T	Likely benign(1)
chr19:1453314_C_T	APC2	missense_variant	D,N,S	1,0,0	1	1.9,0.62,0.95	3.46	0.29	0.22,0.16,0.4	0.14	NP_005874.1:p.Thr70Met	MODERATE	AR	OMIM:617169,OMIM:618677		non_essential	viable (MGI)		T	Benign(1)
chr9:113423423_T_C	C9orf43	missense_variant	D,S,U	1,0,0	1	2.5,0.37,0.53	3.43	0.29	0.25,0.25,0.11	0.14	NP_001265558.1:p.Leu194Ser,NP_001265559.1:p.Leu212Ser,NP_689999.1:p.Leu194Ser	MODERATE				non_essential	viable (IMPC)
chr9:123381983_G_A	DENND1A	missense_variant	D,S,U,F	0,0,1,4	5	0.86,0.12,2.4,5.2	8.63	0.58	0.15,0.14,0.24,0.48	0.14	NP_065997.1:p.Pro827Ser	MODERATE				non_essential	lethal (IMPC)
chr17:75262489_C_T	MRPS7	splice_region_variant	S,U,F	0,1,0	1	0.1,3,0.34	3.46	0.29	0.13,0.26,0.12	0.14	NM_015971.3:c.84-8C>T	MODERATE	AR	OMIM:617872	(OMIM:617872) Onset in infancy,Variable severity,Two sisters have been reported (last curated February 2018),Patient A had a more severe disorder resulting in death in the teenage years	essential			G, T	Likely benign(1)
chr16:19714381_G_A	KNOP1	missense_variant	U	1	1	3.5	3.49	0.29	0.29	0.14	NP_001013009.2:p.His219Tyr	MODERATE				non_essential	viable (MGI)
chr16:72788113_TGCTGCTGCTGCTGTAGTTGCC_T	ZFHX3	inframe_deletion	U	5	5	8.7	8.67	0.58	0.45	0.14	NP_001158238.1:p.Arg2467_Gln2473del,NP_008816.3:p.Arg3381_Gln3387del	MODERATE	AD,Somatic	OMIM:176807		non_essential	lethal;subviable (MGI)		T	Uncertain significance(1)
chr17:6628599_A_G	KIAA0753	missense_variant	U,F	3,0	3	5.8,0.34	6.13	0.49	0.37,0.12	0.14	NP_055619.2:p.Val79Ala	MODERATE	AR	OMIM:617127		non_essential	lethal (IMPC)	E9.5	G	Likely benign(1)
chr19:31279621_T_C	TSHZ3	missense_variant	F	1	1	3.5	3.46	0.29	0.39	0.14	NP_065907.2:p.Ser58Gly	MODERATE				non_essential	lethal (MGI)
chr21:32375465_A_C	URB1	missense_variant	F	1	1	3.5	3.46	0.29	0.39	0.14	NP_055640.2:p.Phe228Cys	MODERATE				essential	lethal (MGI)	E9.5
chr8:22148372_G_A	LGI3	missense_variant	F	1	1	3.5	3.5	0.29	0.39	0.14	NP_644807.1:p.Arg479Cys	MODERATE				non_essential	viable (IMPC)
chr1:46512214_G_C	DMBX1	missense_variant	I,D,N,S,U	7,11,6,0,1	25	14,9.5,4.2,0.95,2.8	31.6	0.79	0.96,0.48,0.42,0.39,0.26	0.14	NP_671725.1:p.Gly290Ala,NP_757379.1:p.Gly285Ala	MODERATE				non_essential	lethal;subviable (MGI)
chr1:75803754_G_A	MSH4	missense_variant	I,D,N,S,U,F	0,0,3,0,6,11	20	0.37,3.4,1.8,0.89,7.1,12	25.9	0.77	0.16,0.29,0.27,0.38,0.41,0.74	0.14	NP_002431.2:p.Ala90Thr	MODERATE				non_essential	viable (MGI)
chr1:84479306_A_G	RPF1	missense_variant	I,D,N,S,U	18916,55494,33346,8727,56704	173187	18901,55903,33326,8633,56869	173632	1	35,37,37,37,36	0.14	NP_079341.2:p.Ser9Gly	MODERATE				essential
chr1:150558055_C_G	ADAMTSL4	missense_variant	I,N,U,F	2,10,7,69	88	9.1,6.1,7.3,77	99.4	0.89	0.77,0.53,0.41,1.8	0.14	NP_001275536.1:p.Pro724Arg,NP_001275537.1:p.Pro786Arg,NP_061905.2:p.Pro763Arg,NP_079284.2:p.Pro763Arg	MODERATE	AR	OMIM:225100,OMIM:225200		non_essential	viable (IMPC)		G, T	Benign(1); Likely benign(1), Benign(2)
chr1:151117412_A_C	GABPB2	missense_variant	I,N,U	259,155,322	736	269,168,329	767	0.96	4.2,2.7,2.8	0.14	NP_001310835.1:p.Lys315Gln,NP_001310836.1:p.Lys237Gln,NP_001310837.1:p.Lys315Gln,NP_001310838.1:p.Lys277Gln,NP_001310839.1:p.Lys331Gln,NP_001310840.1:p.Lys277Gln,NP_001310841.1:p.Lys221Gln,NP_001310842.1:p.Lys259Gln,NP_653219.1:p.Lys315Gln	MODERATE				non_essential	viable (MGI)
chr1:156266009_G_A	SMG5	missense_variant	I,N,U	9,0,14	23	7.2,1.3,21	29.2	0.79	0.69,0.23,0.69	0.14	NP_001310543.1:p.Arg543Trp,NP_001310544.1:p.Arg497Trp,NP_001310545.1:p.Arg477Trp,NP_001310546.1:p.Arg477Trp,NP_056142.2:p.Arg543Trp	MODERATE				essential	lethal (IMPC)		A	Benign(1)
chr1:159205737_G_A	ACKR1	missense_variant	I,N,U,F	4457,7360,13423,7826	33066	4472,7424,13460,7905	33262	0.99	17,18,18,19	0.14	NP_001116423.1:p.Ala102Thr,NP_002027.2:p.Ala100Thr	MODERATE				non_essential	viable (MGI)
chr1:160490199_G_A	SLAMF6	splice_region_variant	I,U	0,6	6	0.67,9.2	9.83	0.61	0.21,0.46	0.14	NP_001171643.1:p.Pro265%3D,NP_001171644.1:p.Pro216%3D,NP_001171645.1:p.Pro154%3D,NP_443163.1:p.Pro265%3D	MODERATE				non_essential	viable (MGI)
chr1:167993261_G_T	DCAF6	missense_variant	I,U,F	2,3,3	8	4.7,5.5,2.1	12.3	0.65	0.55,0.36,0.3	0.14	NP_001017977.1:p.Ala242Ser,NP_001185885.1:p.Ala242Ser,NP_001185886.1:p.Ala211Ser,NP_060912.2:p.Ala242Ser	MODERATE				essential	viable (IMPC)
chr1:186393952_ATCT_A	C1orf27	inframe_deletion	I,N,U	1,3,3	7	1.7,4.5,4.7	11	0.64	0.33,0.43,0.33	0.14	NP_001157718.1:p.Ser209del,NP_060317.3:p.Ser241del	MODERATE
chr1:229602446_C_T	TAF5L	missense_variant	I,N,U,F	3,34,34,7	78	2.8,41,34,11	88.8	0.88	0.43,1.3,0.89,0.69	0.14	NP_001020418.1:p.Val241Ile,NP_055224.1:p.Val241Ile	MODERATE				non_essential
chr1:246988255_A_G	ZNF695	missense_variant,splice_region_variant	I,N,U	21066,30870,56808	108744	21091,30842,57174	109107	1	37,36,36	0.14	NP_001191150.1:p.Val87Ala,NP_065127.4:p.Val87Ala	MODERATE				non_essential	viable (IMPC)
chr10:16888420_C_G	CUBN	missense_variant	I,D,N,S,U,F	82,181,174,33,234,93	797	78,200,182,38,246,85	829	0.96	2.3,2.2,2.8,2.5,2.4,1.9	0.14	NP_001072.2:p.Glu2968Gln	MODERATE	AR	OMIM:261100		non_essential	lethal;subviable (MGI)		G	Benign(2)
chr10:17323147_G_A	ST8SIA6	missense_variant	I,D,N,S,U	1,1,2,0,5	9	0.32,2.8,1.8,0.64,7.9	13.5	0.67	0.15,0.26,0.28,0.32,0.43	0.14	NP_001004470.1:p.Pro216Ser	MODERATE				non_essential	viable (IMPC)
chr10:78009889_C_A	POLR3A	missense_variant	I,D,N,S,U,F	74,54,42,5,140,2	317	80,56,36,3.8,160,1	337	0.94	2.3,1.2,1.2,0.79,1.9,0.21	0.14	NP_008986.2:p.Arg582Leu	MODERATE	AR	OMIM:264090,OMIM:607694	(OMIM:264090) Onset in utero,Physical features are apparent at birth,Clinical variability,Death usually in early childhood	essential	lethal (MGI)	E9.5	A, T	Benign(2); Likely benign(1), Benign(3); Likely benign(1)
chr10:94724388_G_A	CYP2C18	missense_variant	I,D,N,S,U,F	161,291,153,31,213,13	862	171,289,142,25,249,18	895	0.96	3.3,2.7,2.4,2,2.4,0.89	0.14	NP_000763.1:p.Arg335Gln,NP_001122397.1:p.Arg276Gln	MODERATE				non_essential
chr10:96527504_G_C	TM9SF3	splice_region_variant	I,D,N,S,U	15247,39593,22604,5938,46199	129581	15178,39604,22783,5922,46484	129970	1	31,31,31,31,33	0.14	NM_020123.3:c.1542-8C>G	MODERATE				non_essential	lethal (IMPC)
chr11:1837032_C_T	SYT8	missense_variant	I,U,F	1431,6430,3974	11835	1421,6488,4046	11955	0.99	9.7,12,13	0.14	NP_001277261.1:p.Thr304Met,NP_001277262.1:p.Thr303Met,NP_001277263.1:p.Thr302Met,NP_612634.3:p.Thr303Met	MODERATE				non_essential	viable (IMPC)
chr11:4450046_G_A	OR52K2	missense_variant	I,U,F	62,278,10	350	57,302,12	371	0.94	1.9,2.7,0.72	0.14	NP_001005172.2:p.Arg236His	MODERATE
chr11:6795644_G_A	OR6A2	missense_variant	I,D,N,S,U,F	9059,33684,16372,4846,33650,12924	110535	9188,33741,16400,4776,33701,13091	110896	1	24,29,26,28,28,24	0.14	NP_003687.2:p.Ala22Val	MODERATE
chr12:123671503_C_T	TCTN2	splice_region_variant	I,D,N,S,U,F	69,81,96,15,145,12	418	77,99,85,11,148,21	441	0.95	2.2,1.6,1.9,1.3,1.9,0.97	0.14	NM_001143850.2:c.83-4C>T,NM_024809.4:c.83-4C>T	MODERATE	AR	OMIM:613885,OMIM:616654	(OMIM:613885) Lethal in utero or perinatal lethal,One consanguineous Arab family has been reported (last curated April 2015)	non_essential	viable (MGI)		T	Benign(5); Likely benign(1)
chr13:24249790_T_C	SPATA13	missense_variant	I,D,N,S,U,F	45,59,70,9,145,42	370	46,69,58,8.9,164,46	392	0.94	1.7,1.3,1.6,1.2,2,1.4	0.14	NP_001159743.1:p.Val656Ala,NP_001273721.1:p.Val718Ala,NP_694568.1:p.Val31Ala	MODERATE				non_essential	viable (IMPC)
chr13:75873723_G_A	LMO7DN	missense_variant	I,F	7,8	15	8.3,12	20.3	0.74	0.73,0.73	0.14	NP_001244924.1:p.Val62Ile	MODERATE
chr14:58444066_G_A	KIAA0586	missense_variant	I,D,N,U	0,0,9,2	11	0.25,2.8,7.7,5	15.7	0.7	0.13,0.26,0.57,0.34	0.14	NP_001231118.1:p.Arg286Lys,NP_001231119.1:p.Arg218Lys,NP_001231120.1:p.Arg148Lys,NP_001231121.1:p.Arg189Lys,NP_001231122.1:p.Arg93Lys,NP_055564.3:p.Arg233Lys	MODERATE	AR	OMIM:616490,OMIM:616546	(OMIM:616546) Affected fetuses frequently undergo spontaneous abortion,Variable phenotypic features cataloged depending on development of fetus or infant,Term infants generally die within hours of birth, but 1 patient was kept alive for 13 months with ventilatory support	non_essential	lethal (MGI)		A	Benign(1)
chr14:90578192_G_T	TTC7B	missense_variant	I,U,F	0,27,1	28	1.6,32,0.9	34.8	0.8	0.32,0.87,0.2	0.14	NP_001010854.1:p.Leu742Ile,NP_001307350.1:p.Leu657Ile	MODERATE				non_essential	lethal (IMPC)	E18.5	T	Benign(1)
chr16:1202114_C_T	CACNA1H	missense_variant	I,D,N,S,U,F	57,117,53,12,137,65	441	64,133,52,12,140,64	465	0.95	2,1.8,1.5,1.4,1.8,1.7	0.14	NP_001005407.1:p.Ala555Val,NP_066921.2:p.Ala555Val	MODERATE	AD	OMIM:617027		non_essential	viable (MGI)		T	Benign(3)
chr16:48146376_G_A	ABCC12	missense_variant	I,D	6,1	7	11,0.54	11.1	0.63	0.83,0.12	0.14	NP_150229.2:p.Arg17Trp	MODERATE				non_essential
chr16:50712018_C_T	NOD2	missense_variant	I,D,U,F	3,2,6,3	14	1.1,7.2,8.2,2.7	19.2	0.73	0.27,0.42,0.44,0.34	0.14	NP_001280486.1:p.Arg676Cys,NP_071445.1:p.Arg703Cys	MODERATE	AD,Heterogeneous,Multifactorial	OMIM:186580,OMIM:266600,OMIM:617321		non_essential	viable (IMPC)		T	Likely benign(4); Uncertain significance(1)
chr16:84180078_C_T	TAF1C	missense_variant,splice_region_variant	I,D,N,S,U,F	42,116,98,15,150,6	427	36,125,107,11,163,8.3	450	0.95	1.5,1.8,2.1,1.4,1.9,0.61	0.14	NP_001230089.1:p.Gly46Arg,NP_647610.2:p.Gly429Arg	MODERATE				essential
chr16:85067108_G_A	KIAA0513	missense_variant	I,D,N,S,U,F	13,6,0,1,3,3	26	14,8.3,2,0.63,5.8,1.9	32.7	0.8	0.96,0.45,0.29,0.32,0.37,0.29	0.14	NP_001273494.1:p.Asp13Asn,NP_001273495.1:p.Asp13Asn,NP_001284695.1:p.Asp13Asn,NP_055547.1:p.Asp13Asn	MODERATE				non_essential	viable (IMPC)
chr17:10639482_G_A	MYH3	splice_region_variant	I,D,S,U,F	1,2,1,2,3	9	0.37,2,0.52,3.7,6.9	13.5	0.67	0.16,0.22,0.29,0.3,0.55	0.14	NM_002470.3:c.2926-8C>T	MODERATE	AD,AR	OMIM:178110,OMIM:193700,OMIM:618436,OMIM:618469		non_essential	subviable (MGI)		A	Benign(2); Likely benign(2)
chr17:63524236_G_A	KCNH6	splice_region_variant	I,D,N,S,U,F	92,275,119,35,242,181	944	87,283,128,32,253,196	978	0.97	2.4,2.6,2.3,2.3,2.4,2.9	0.14	NM_001278920.1:c.-63G>A	MODERATE				non_essential	viable (IMPC)
chr19:1827827_G_A	REXO1	missense_variant	I,D,N,S,U	5,13,6,0,17	41	12,15,3.6,1.5,17	49.1	0.84	0.88,0.61,0.39,0.5,0.63	0.14	NP_065746.3:p.Pro321Leu	MODERATE				non_essential	lethal (IMPC)
chr19:6837050_T_C	VAV1	splice_region_variant	I,F	10,21	31	15,23	38.2	0.81	1,1	0.14	NP_001245136.1:p.His628%3D,NP_005419.2:p.His660%3D	MODERATE				non_essential	lethal (MGI)		C	Benign(2)
chr19:8131703_G_A	FBN3	missense_variant	I,S,U	5,0,2	7	9.4,0.05,1.6	11	0.64	0.78,0.09,0.19	0.14	NP_001308360.1:p.Thr614Ile,NP_115823.3:p.Thr614Ile	MODERATE				non_essential
chr19:16750330_C_T	NWD1	missense_variant	I,D,S,U	0,14,3,12	29	0.51,18,3.1,14	36	0.81	0.18,0.67,0.71,0.57	0.14	NP_001007526.3:p.Thr563Met,NP_001277284.1:p.Thr428Met	MODERATE				non_essential
chr19:16893305_C_T	CPAMD8	missense_variant	F	3	3	0.99	0.993	3	0.21	0.98	NP_056507.2:p.Gly1868Arg	MODERATE	AR	OMIM:617319		non_essential
chr19:36026752_G_A	CLIP3	splice_region_variant	I,D,N,S,U,F	77,664,563,114,592,125	2135	87,634,477,106,680,202	2185	0.98	2.4,4,4.5,4.2,4,3	0.14	NM_001199570.1:c.401-5C>T,NM_015526.2:c.401-5C>T	MODERATE				non_essential	lethal (MGI)
chr19:36103774_C_G	WDR62	missense_variant	I,U	0,17	17	0.84,22	22.7	0.75	0.23,0.71	0.14	NP_001077430.1:p.Gln1316Glu,NP_775907.4:p.Gln1311Glu	MODERATE	AR	OMIM:604317		non_essential	viable (MGI)		G	Benign(3); Likely benign(4); Uncertain significance(1)
chr19:42344663_T_C	MEGF8	splice_region_variant	I,D,N,S,U,F	497,827,503,119,955,457	3358	508,829,523,120,1002,439	3421	0.98	5.8,4.5,4.7,4.4,4.8,4.4	0.14	NM_001271938.1:c.1934-7T>C,NM_001410.2:c.1934-7T>C	MODERATE	AR	OMIM:614976		non_essential	lethal (MGI)
chr19:42358883_A_G	MEGF8	missense_variant	I,D,N,S,U,F	506,698,426,104,964,463	3161	511,715,441,103,1006,446	3223	0.98	5.8,4.2,4.4,4.1,4.8,4.5	0.14	NP_001258867.1:p.Lys1758Glu,NP_001401.2:p.Lys1691Glu	MODERATE	AR	OMIM:614976		non_essential	lethal (MGI)
chr19:44429772_G_A	ZNF229	missense_variant	I,D,N,S,U,F	13428,43219,28310,6740,55539,26895	174131	13427,43380,28224,6687,55727,27138	174582	1	30,33,34,33,36,35	0.14	NP_001265439.2:p.Arg331Cys,NP_055333.3:p.Arg337Cys	MODERATE				non_essential
chr19:49862461_A_G	PNKP	splice_region_variant	I,D,S,U,F	0,5,1,4,0	10	0.37,7.2,1.2,5.6,0.34	14.6	0.68	0.15,0.42,0.45,0.36,0.12	0.14	NP_009185.2:p.Phe313%3D	MODERATE	AR	OMIM:605589,OMIM:613402,OMIM:616267		essential	lethal (IMPC)		G	Benign(4); Likely benign(6)
chr19:51338094_C_G	VSIG10L	missense_variant	I,D,N,S,U	3,13,3,2,11	32	2.6,15,5.4,1,16	39.2	0.82	0.41,0.6,0.48,0.41,0.6	0.14	NP_001157394.1:p.Arg615Pro	MODERATE				non_essential
chr19:52115230_C_T	ZNF616	missense_variant	I,U	4,14	18	8.7,15	23.8	0.76	0.75,0.59	0.14	NP_848618.2:p.Arg645His	MODERATE				non_essential	viable (MGI)
chr2:20667448_CCCGCGCCGCGCG_C	GDF7	inframe_deletion	I,D,N,S,U	98,47,30,12,30	217	110,46,34,9.6,34	234	0.93	2.7,1.1,1.2,1.2,0.89	0.14	NP_878248.2:p.Arg74_Ala77del	MODERATE				non_essential	subviable (MGI)
chr2:201380700_A_T	TRAK2	missense_variant	I,N,U,F	494,670,1250,77	2491	457,684,1324,81	2545	0.98	5.5,5.3,5.5,1.9	0.14	NP_055864.2:p.Ile863Asn	MODERATE				non_essential	viable (IMPC)
chr2:201493672_T_C	ALS2CR11	missense_variant	I,N,U,F	501,668,1277,76	2522	462,691,1344,80	2578	0.98	5.5,5.4,5.6,1.9	0.14	NP_001161693.1:p.Asn890Ser	MODERATE
chr21:26933005_C_T	ADAMTS5	missense_variant	I,S,U,F	13,4,33,109	159	15,3.8,51,105	174	0.91	0.97,0.79,1.1,2.2	0.14	NP_008969.2:p.Gly577Ser	MODERATE				non_essential	viable (MGI)
chr3:52746189_A_G	NEK4	missense_variant	I,D,N,S,U,F	248,413,235,53,546,115	1610	250,415,232,53,598,106	1654	0.97	4,3.2,3.1,2.9,3.7,2.2	0.14	NP_001180462.1:p.Phe478Leu,NP_003148.2:p.Phe567Leu	MODERATE				non_essential
chr3:136002243_A_G	PPP2R3A	missense_variant	I,D,N,S,U,F	38,30,38,5,43,8	162	37,44,31,5.6,47,12	177	0.92	1.6,1,1.1,0.96,1,0.74	0.14	NP_002709.2:p.Ile249Val	MODERATE				non_essential	viable (IMPC)
chr3:186668987_C_G	HRG	missense_variant	I,N,U,F	16,11,20,117	164	9.4,6.7,24,139	179	0.92	0.78,0.53,0.75,2.5	0.14	NP_000403.1:p.Ser79Trp	MODERATE	AD	OMIM:613116		non_essential	viable (MGI)
chr4:88385507_T_C	HERC6	missense_variant	I,F	248,492	740	267,503	770	0.96	4.2,4.7	0.14	NP_001158608.1:p.Met123Thr,NP_060382.3:p.Met123Thr	MODERATE				non_essential	viable (IMPC)
chr4:99542080_G_A	C4orf17	missense_variant	I,U	0,17	17	0.49,22	22.6	0.75	0.18,0.72	0.14	NP_115525.2:p.Ala351Thr	MODERATE				non_essential	viable (IMPC)
chr5:34007995_C_T	AMACR	missense_variant	I,D,N,S,U	36376,82908,52470,12713,91934	276401	36369,83208,52628,12724,92035	276964	1	49,45,47,45,46	0.14	NP_001161067.1:p.Val9Met,NP_055139.4:p.Val9Met,NP_976316.1:p.Val9Met	MODERATE	AR	OMIM:214950,OMIM:614307		non_essential	viable (MGI)		T	Benign(4); Likely benign(1)
chr5:78101011_TTTC_T	AP3B1	inframe_deletion	I,D,N,S,U	51,93,82,20,205	451	61,102,75,17,220	475	0.95	2,1.6,1.8,1.7,2.3	0.14	NP_001258698.1:p.Lys755del,NP_003655.3:p.Lys804del	MODERATE	AR	OMIM:608233		non_essential	lethal;subviable (MGI)		T	Benign(2); Likely benign(1)
chr5:144207459_G_A	KCTD16	missense_variant	I,D,U	5,11,3	19	8.5,9.5,6.9	24.9	0.76	0.74,0.48,0.4	0.14	NP_065819.1:p.Ala249Thr	MODERATE				non_essential	viable (MGI)
chr5:178956953_G_C	ZNF454	missense_variant	I,D,N,S,U	15717,41427,24844,5767,46633	134388	15667,41499,24894,5781,46945	134786	1	32,32,32,31,33	0.14	NP_001310236.1:p.Gly100Arg,NP_001310237.1:p.Gly100Arg,NP_001310238.1:p.Gly100Arg,NP_001310239.1:p.Gly100Arg	MODERATE				non_essential
chr5:179733401_G_C	MAML1	missense_variant	I,U	172,972	1144	177,1005	1182	0.97	3.4,4.8	0.14	NP_055572.1:p.Gly97Arg	MODERATE				non_essential	lethal;subviable (MGI)		C	Benign(1)
chr6:7246765_G_A	RREB1	missense_variant	I,D,N,S,U,F	2835,6458,4306,941,7723,7697	29960	2797,6601,4366,969,7816,7599	30148	0.99	13,13,14,13,14,18	0.14	NP_001003698.1:p.Gly1384Arg,NP_001003699.1:p.Gly1439Arg,NP_001161816.1:p.Gly1384Arg	MODERATE				non_essential	viable (MGI)
chr6:13295283_A_C	LOC100130357	missense_variant	I	3131	3131	3193	3193	0.98	14	0.14	NP_001229627.1:p.Leu10Arg	MODERATE
chr6:46693751_A_G	TDRD6	missense_variant	I,D,N,S,U,F	20,52,51,9,48,6	186	19,58,48,9.3,63,3.9	202	0.92	1.1,1.2,1.4,1.2,1.2,0.42	0.14	NP_001010870.1:p.Asn1875Asp,NP_001161831.1:p.Asn1875Asp	MODERATE				non_essential	viable (MGI)
chr6:150395561_G_A	IYD	missense_variant	I,U,F	147,426,120	693	140,468,113	722	0.96	3,3.3,2.2	0.14	NP_001158166.1:p.Cys265Tyr	MODERATE	AR	OMIM:274800		non_essential
chr6:154090110_G_T	OPRM1	missense_variant	I,D,N,U,F	0,26,4,13,55	98	0.71,21,12,21,56	110	0.89	0.22,0.71,0.7,0.7,1.6	0.14	NP_000905.3:p.Cys192Phe,NP_001008503.2:p.Cys192Phe,NP_001008504.2:p.Cys192Phe,NP_001008505.2:p.Cys192Phe,NP_001138751.1:p.Cys285Phe,NP_001138752.1:p.Cys92Phe,NP_001138753.1:p.Cys111Phe,NP_001138754.1:p.Cys192Phe,NP_001138755.1:p.Cys192Phe,NP_001138756.1:p.Cys192Phe,NP_001138757.1:p.Cys192Phe,NP_001138758.1:p.Cys192Phe,NP_001138759.1:p.Cys92Phe,NP_001272452.1:p.Cys192Phe,NP_001272453.1:p.Cys285Phe…	MODERATE				non_essential	viable (MGI)		T	drug response(1)
chr7:73570818_C_T	TBL2	missense_variant	I,D,N,S,U,F	462,1321,620,244,1259,1178	5084	464,1375,598,256,1279,1190	5161	0.99	5.5,5.8,5,6.5,5.5,7.3	0.14	NP_036585.1:p.Val345Ile	MODERATE			(ORPHA:904) Death in early adulthood	non_essential
chr8:31058542_A_G	WRN	missense_variant,splice_region_variant	I,D,U	1,10,6	17	4,11,8	22.5	0.76	0.51,0.51,0.43	0.14	NP_000544.2:p.Lys32Arg	MODERATE	AR	OMIM:277700		non_essential	subviable (MGI)		G	Benign(2); not provided(1); Uncertain significance(2)
chr8:143867664_C_T	EPPK1	missense_variant	I,U,F	7,132,24	163	6.7,147,24	178	0.92	0.67,1.8,1	0.14	NP_112598.3:p.Val1864Ile	MODERATE					viable (MGI)
chr1:13778647_T_A	PRDM2	missense_variant	D,N,S,U	178,91,28,11	308	200,86,28,13	328	0.94	2.2,1.9,2.1,0.55	0.14	NP_001007258.1:p.Asp83Glu,NP_036363.2:p.Asp284Glu,NP_056950.2:p.Asp284Glu	MODERATE				non_essential	viable (IMPC)
chr10:114162733_C_T	CCDC186	missense_variant	D,N,S,U,F	2202,1044,234,3323,1340	8143	2279,989,225,3422,1324	8240	0.99	7.5,6.4,6,8.9,7.7	0.14	NP_001308758.1:p.Arg179Gln,NP_060487.2:p.Arg179Gln,NP_694981.1:p.Arg179Gln	MODERATE				non_essential	lethal (IMPC)
chr12:49603305_C_T	FAM186B	missense_variant	D,U	2,6	8	1.8,10	12.2	0.66	0.21,0.49	0.14	NP_115506.1:p.Glu129Lys	MODERATE				non_essential	viable (IMPC)
chr13:99970413_TGGCGGCGGCGGCGGCGGCGGC_TGGCGGCGGCGGCGGCGGC	ZIC5	inframe_deletion	D,N,S,U	12210,8046,2004,16282	38542	12337,8081,1951,16382	38751	0.99	18,19,18,20	0.14	NP_149123.2:p.Pro424del	MODERATE				non_essential	lethal;subviable (MGI)		T, TGGC	Benign(1), Benign(2), Likely benign(1)
chr17:41467030_G_A	KRT32	missense_variant	D,N,S,U	0,3,0,4	7	2.2,2.4,0.17,6.3	11.1	0.63	0.23,0.32,0.17,0.38	0.14	NP_002269.3:p.Thr99Ile	MODERATE				non_essential	viable (IMPC)
chr19:39532562_G_A	EID2B	missense_variant	D,N,S,U	4,4,0,2	10	4.3,1.3,0.079,8.7	14.5	0.69	0.33,0.24,0.11,0.45	0.14	NP_689574.1:p.Pro81Ser	MODERATE				non_essential
chr5:140884307_C_T	PCDHA13	missense_variant	D,N,S,U,F	2,0,1,2,25	30	1.4,1.5,0.97,1.4,32	37	0.81	0.19,0.25,0.4,0.18,1.2	0.14	NP_061727.1:p.Ser680Leu,NP_114071.1:p.Ser680Leu	MODERATE				non_essential
chr8:39011688_G_A	ADAM9	missense_variant	D,U	2,5	7	1.8,9.3	11.1	0.63	0.21,0.47	0.14	NP_003807.1:p.Glu76Lys	MODERATE	AR	OMIM:612775		non_essential	viable (MGI)		A	Benign(1); Likely benign(2)
chr15:40289342_T_C	PLCB2	missense_variant	U,F	1,853	854	0.47,886	887	0.96	0.1,6.3	0.14	NP_001271226.1:p.Glu1091Gly,NP_001271227.1:p.Glu1080Gly,NP_004564.2:p.Glu1095Gly	MODERATE				non_essential	viable (IMPC)
chr1:244479771_T_C	C1orf101	missense_variant	F	15	15	20	20.3	0.74	0.95	0.14	NP_001124429.1:p.Tyr105His,NP_776168.1:p.Tyr105His	MODERATE
chr16:88707141_A_C	CTU2	missense_variant	F	9	9	14	13.5	0.67	0.78	0.14	NP_001012777.1:p.Glu25Ala,NP_001012780.1:p.Glu25Ala,NP_001305436.1:p.Glu25Ala	MODERATE	AR	OMIM:618142		essential	lethal (IMPC)
chr17:41149374_GGCAGCAGCTGGAGAT_G	KRTAP4-5	inframe_deletion	F	39	39	47	46.8	0.83	1.4	0.14	NP_149445.3:p.Ile127_Cys131del	MODERATE				non_essential
chr19:37363305_C_T	HKR1	stop_gained	I,D,N,S,U,F	3,0,0,1,2,0	6	3.2,2.6,0.44,0.29,2,1.1	9.71	0.62	0.46,0.25,0.14,0.22,0.21,0.22	0.15	NP_861451.1:p.Arg504Ter	HIGH				non_essential
chr19:53091412_C_T	ZNF160	splice_donor_variant	I,D,N,S,U,F	15,46,19,6,42,3	131	16,42,17,3.9,61,4.5	144	0.91	1,1,0.85,0.79,1.2,0.45	0.15	NM_001102603.1:c.-46+1G>A,NM_001322126.1:c.-46+1G>A,NM_001322129.1:c.-42+1G>A,NM_001322130.1:c.-171+1G>A,NM_001322131.1:c.-46+1G>A,NM_001322132.1:c.-42+1G>A,NM_001322133.1:c.-42+1G>A,NM_001322134.1:c.-46+1G>A,NM_001322137.1:c.-210+1G>A,NM_001322139.1:c.-307+1G>A,NM_198893.2:c.-46+1G>A	HIGH				non_essential	viable (MGI)				LC
chr6:52033091_TG_T	PKHD1	frameshift_variant	I	0	0	1.9	1.88	0	0.35	0.15	NP_619639.3:p.Thr1101AsnfsTer6,NP_733842.2:p.Thr1101AsnfsTer6	HIGH	AR	OMIM:263200	(OMIM:263200) Maternal oligohydramnios,Manifests in infancy (including neonatal lethal) or childhood,Incidence - 1/16,000 live births; (OMIM:263200) Neonatal death,(PMID:19940839) BIALLELIC POLYCYSTIC KIDNEY DISEASE, AUTOSOMAL RECESSIVE	non_essential	subviable (MGI)		C, T	Benign(1); Likely benign(1); Uncertain significance(1), Likely pathogenic(1)
chr1:228107826_G_A	MRPL55	missense_variant	I	0	0	1.9	1.91	0	0.35	0.15	NP_001308213.1:p.Arg24Cys,NP_852106.1:p.Arg24Cys,NP_852119.1:p.Arg24Cys,NP_852120.1:p.Arg24Cys,NP_852121.1:p.Arg24Cys,NP_852127.2:p.Arg60Cys,NP_852128.1:p.Arg24Cys,NP_852129.1:p.Arg24Cys,NP_852130.1:p.Arg24Cys	MODERATE				essential
chr1:228109142_C_A	MRPL55	splice_region_variant	I	0	0	1.9	1.91	0	0.35	0.15	NM_181441.2:c.-59+7G>T,NM_181456.2:c.-97+7G>T,NM_181462.2:c.-126+7G>T,NM_181463.2:c.-126+7G>T	MODERATE				essential
chr1:228317574_C_T	OBSCN	missense_variant	I	0	0	1.9	1.9	0	0.35	0.15	NP_001092093.2:p.Arg4558Cys,NP_001258152.2:p.Arg5515Cys,NP_443075.3:p.Arg4558Cys	MODERATE				non_essential	viable (MGI)		T	Benign(1)
chr13:98721797_C_A	SLC15A1	splice_region_variant	I	0	0	1.9	1.9	0	0.35	0.15	NM_005073.3:c.465+7G>T	MODERATE				non_essential	viable (MGI)
chr14:64002822_A_G	SYNE2	missense_variant	I	0	0	1.9	1.87	0	0.35	0.15	NP_055995.4:p.Met1297Val,NP_878918.2:p.Met1297Val	MODERATE	AD	OMIM:612999		non_essential	viable (IMPC)		G	Uncertain significance(1)
chr14:104005305_T_A	TDRD9	missense_variant	I	0	0	1.9	1.92	0	0.35	0.15	NP_694591.2:p.Val538Glu	MODERATE	AR	OMIM:618110		non_essential	viable (MGI)
chr15:40767999_C_G	DNAJC17	missense_variant	I,D,U	0,0,0	0	0.27,0.65,1	1.93	0	0.13,0.13,0.15	0.15	NP_060633.1:p.Glu286Gln	MODERATE				essential	lethal (IMPC)
chr15:89317531_A_C	POLG	missense_variant	I	0	0	1.9	1.88	0	0.35	0.15	NP_001119603.1:p.Met1163Arg,NP_002684.1:p.Met1163Arg	MODERATE	AD,AR,Heterogeneous	OMIM:157640,OMIM:203700,OMIM:258450,OMIM:603041,OMIM:607459,OMIM:613662	(OMIM:203700) Onset in infancy after normal birth and neonatal period,Rapidly progressive,Death usually by age 3 years,Later onset (late childhood to young adult) has been reported,Increased sensitivity to valproic acid toxicity; (OMIM:603041) Death in early adulthood; (OMIM:603041) Onset in second to fifth decade,Progressive disorder,Early death in early adulthood often associated with diverticu…	non_essential	lethal;subviable;viable (MGI)		C, G	Likely pathogenic(1), Pathogenic(1)
chr16:47503085_G_A	PHKB	missense_variant	I,N,S,U	0,0,0,0	0	0.82,0.22,0.089,0.74	1.87	0	0.23,0.096,0.12,0.13	0.15	NP_000284.1:p.Asp134Asn,NP_001027005.1:p.Asp127Asn	MODERATE	AR	OMIM:261750		non_essential	subviable (IMPC)		A	Likely benign(3); Uncertain significance(2)
chr16:68698266_G_A	CDH3	missense_variant	I	0	0	1.9	1.9	0	0.35	0.15	NP_001304125.1:p.Gly731Ser,NP_001784.2:p.Gly786Ser	MODERATE	AR	OMIM:225280,OMIM:601553		non_essential	viable (MGI)		A	Uncertain significance(2)
chr17:42027715_C_T	ZNF385C	missense_variant	I,S,U,F	0,0,0,0	0	0.28,0.13,1,0.46	1.9	0	0.14,0.15,0.15,0.14	0.15	NP_001229633.1:p.Arg314Lys	MODERATE
chr17:53823707_A_G	KIF2B	missense_variant	I	0	0	1.9	1.88	0	0.35	0.15	NP_115948.4:p.Gln225Arg	MODERATE				non_essential	viable (MGI)
chr19:16896567_G_T	CPAMD8	missense_variant	I,D,N,S,U,F	75,217,224,47,247,46	856	80,203,226,44,233,37	823	1	2.3,2.2,3.1,2.7,2.3,1.3	0.88	NP_056507.2:p.Pro1769Thr	MODERATE	AR	OMIM:617319		non_essential
chr19:45352249_G_C	ERCC2	missense_variant	I	0	0	1.9	1.93	0	0.35	0.15	NP_000391.1:p.Ala717Gly	MODERATE	AR	OMIM:278730,OMIM:601675,OMIM:610756	(OMIM:610756) Based on report of 1 Ashkenazi Jewish boy (last curated July 2017),Death in early childhood; (OMIM:610756) Death in childhood; (OMIM:610756) Death in infancy; (ORPHA:1466) Death in infancy	essential	lethal;subviable;viable (MGI)		C	Likely pathogenic(1); not provided(1); Pathogenic(4)
chr19:45357368_G_C	ERCC2	missense_variant	I	0	0	1.9	1.93	0	0.35	0.15	NP_000391.1:p.Leu461Val	MODERATE	AR	OMIM:278730,OMIM:601675,OMIM:610756	(OMIM:610756) Based on report of 1 Ashkenazi Jewish boy (last curated July 2017),Death in early childhood; (OMIM:610756) Death in childhood; (OMIM:610756) Death in infancy; (ORPHA:1466) Death in infancy	essential	lethal;subviable;viable (MGI)		C	Benign(1); not provided(1); Pathogenic(3); Uncertain significance(2)
chr2:26316299_C_T	ADGRF3	missense_variant	I	0	0	1.9	1.88	0	0.35	0.15	NP_001138640.1:p.Gly218Arg,NP_001138641.1:p.Gly149Arg,NP_001308900.1:p.Gly159Arg	MODERATE				non_essential	viable (IMPC)
chr4:112278068_C_T	TIFA	missense_variant	I,F	0,0	0	0.23,1.7	1.9	0	0.12,0.27	0.15	NP_443096.1:p.Val117Ile	MODERATE				non_essential	viable (IMPC)
chr6:111087756_G_T	SLC16A10	missense_variant	I	0	0	1.9	1.87	0	0.35	0.15	NP_061063.2:p.Val2Leu	MODERATE				non_essential	viable (MGI)
chr9:5029893_C_G	JAK2	missense_variant	I,U	0,0	0	1.2,0.68	1.9	0	0.28,0.13	0.15	NP_001309123.1:p.Leu113Val,NP_001309124.1:p.Leu113Val,NP_001309125.1:p.Leu113Val,NP_004963.1:p.Leu113Val	MODERATE	AD,AR,Somatic,Sporadic	OMIM:133100,OMIM:254450,OMIM:263300,OMIM:600880,OMIM:601626,OMIM:614521		non_essential	lethal;subviable (MGI)		G	Uncertain significance(1)
chr11:6570076_C_T	DNHD1	missense_variant	D,U	0,0	0	1,0.88	1.91	0	0.16,0.14	0.15	NP_653267.2:p.Arg4311Cys	MODERATE				non_essential	viable (IMPC)		T	Benign(1)
chr14:52723957_C_G	PSMC6	splice_region_variant	D,S	0,0	0	1.7,0.2	1.91	0	0.2,0.18	0.15	NM_002806.3:c.1022-8C>G	MODERATE				essential	lethal (IMPC)	E9.5
chr17:38462935_C_T	ARHGAP23	missense_variant	D,N,S,U,F	0,0,0,0,0	0	0.58,0.28,0.099,0.61,0.31	1.88	0	0.12,0.11,0.13,0.12,0.12	0.15	NP_001186346.1:p.Arg115Cys	MODERATE				non_essential	viable (MGI)
chr6:54138208_A_G	MLIP	missense_variant	D	0	0	1.9	1.9	0	0.22	0.15	NP_001268675.1:p.Ile702Met,NP_001268676.1:p.Ile713Met	MODERATE				non_essential	viable (MGI)
chr9:121321301_G_A	GSN	missense_variant	D,U	0,0	0	0.5,1.4	1.87	0	0.11,0.18	0.15	NP_000168.1:p.Val460Met,NP_001121134.1:p.Val409Met,NP_001121135.2:p.Val445Met,NP_001121136.1:p.Val409Met,NP_001121137.1:p.Val409Met,NP_001121138.1:p.Val420Met,NP_001121139.1:p.Val420Met,NP_001244958.1:p.Val426Met,NP_001244959.1:p.Val417Met,NP_937895.1:p.Val409Met	MODERATE	AD	OMIM:105120		non_essential	lethal;subviable (MGI)		A	Likely benign(1)
chr16:81859113_C_T	PLCG2	splice_region_variant	U	0	0	1.9	1.87	0	0.21	0.15	NM_002661.4:c.432-3C>T	MODERATE	AD	OMIM:614468,OMIM:614878		non_essential	subviable (MGI)		T	Likely benign(1)
chr2:159835606_G_A	LY75,LY75-CD302	missense_variant	U	0	0	1.9	1.93	0	0.21	0.15	NP_001185688.1:p.His1183Tyr,NP_001185689.1:p.His1183Tyr,NP_002340.2:p.His1183Tyr	MODERATE							A	Likely benign(1)
chr7:1500373_G_A	INTS1	splice_region_variant	U	0	0	1.9	1.88	0	0.21	0.15	NM_001080453.2:c.350-7C>T	MODERATE	AR	OMIM:618571		essential	lethal (MGI)		A	Benign(1)
chr9:18775810_G_A	ADAMTSL1	missense_variant	U	0	0	1.9	1.9	0	0.21	0.15	NP_001035362.3:p.Gly822Asp	MODERATE				non_essential
chr9:97371592_C_T	CCDC180	splice_region_variant	U	0	0	1.9	1.87	0	0.21	0.15	NM_020893.2:c.4621-3C>T	MODERATE				non_essential	viable (MGI)
chr1:85126679_A_G	WDR63	missense_variant	F	0	0	1.9	1.91	0	0.29	0.15	NP_001275492.1:p.Thr722Ala,NP_660155.2:p.Thr761Ala	MODERATE				non_essential
chr1:236032428_C_T	NID1	missense_variant	F	0	0	1.9	1.89	0	0.29	0.15	NP_002499.2:p.Gly504Arg	MODERATE				non_essential	viable (MGI)
chr14:50757996_T_C	NIN	missense_variant	F	0	0	1.9	1.88	0	0.29	0.15	NP_065972.3:p.Ile1012Val,NP_891989.2:p.Ile1012Val,NP_891991.1:p.Ile1012Val	MODERATE	AR	OMIM:614851		non_essential	viable (IMPC)
chr9:135504020_G_A	MRPS2	missense_variant	F	0	0	1.9	1.87	0	0.29	0.15	NP_057118.1:p.Ala260Thr	MODERATE	AR	OMIM:617950		essential
chr1:153341694_A_AT	PGLYRP4	stop_gained	I,U	1,2	3	3.8,2.3	6.03	0.5	0.5,0.23	0.15	NP_065126.2:p.Tyr186Ter	HIGH				non_essential	viable (MGI)
chr4:2072975_TG_T	POLN	frameshift_variant	U,F	1,3	4	5.7,1.6	7.32	0.55	0.36,0.27	0.15	NP_861524.2:p.Gln837SerfsTer8	HIGH				non_essential	viable (IMPC)		T	Benign(1)	LC
chr1:197101581_G_C	ASPM	missense_variant	I,N,U	1,0,3	4	3.5,0.31,3.5	7.3	0.55	0.48,0.11,0.28	0.15	NP_060606.3:p.Ser2557Cys	MODERATE	AR	OMIM:608716		non_essential	viable (IMPC)		C	Uncertain significance(7)
chr1:212356942_T_A	PPP2R5A	splice_region_variant	I,U	1,0	1	2.7,0.61	3.33	0.3	0.42,0.12	0.15	NM_001199756.1:c.808-8T>A,NM_006243.3:c.979-8T>A	MODERATE				non_essential	viable (IMPC)
chr11:34167989_T_C	ABTB2	missense_variant	I	1	1	3.4	3.39	0.29	0.47	0.15	NP_665803.2:p.Met523Val	MODERATE				non_essential	viable (IMPC)
chr14:65061290_C_T	CHURC1-FNTB,FNTB	missense_variant	I,U	0,1	1	1.9,1.5	3.41	0.29	0.35,0.19	0.15	NP_001189487.1:p.Ser385Leu,NP_001189488.1:p.Ser492Leu,NP_002019.1:p.Ser431Leu	MODERATE
chr14:76831292_C_T	LRRC74A	missense_variant	I	1	1	3.4	3.4	0.29	0.47	0.15	NP_919263.2:p.Arg103Trp	MODERATE				non_essential
chr15:52609124_G_A	FAM214A	missense_variant	I,D,N,S,U	2,0,0,0,2	4	1.4,0.9,0.71,1,3.2	7.21	0.55	0.3,0.15,0.17,0.41,0.27	0.15	NP_001273424.1:p.Thr604Met,NP_062546.2:p.Thr597Met	MODERATE				non_essential
chr17:47733780_C_G	TBX21	missense_variant	I,D,N,U	0,2,1,0	3	1.2,3.5,0.55,0.76	5.99	0.5	0.27,0.29,0.15,0.13	0.15	NP_037483.1:p.Ala109Gly	MODERATE	AR	OMIM:208550		non_essential	viable (MGI)		G	Uncertain significance(1)
chr17:73348607_C_T	SDK2	missense_variant	I	1	1	3.4	3.35	0.3	0.47	0.15	NP_001138424.1:p.Asp2053Asn	MODERATE				non_essential	viable (MGI)
chr19:52406036_G_A	ZNF528	splice_region_variant	I,U	4,1	5	4.7,3.9	8.55	0.58	0.55,0.3	0.15	NM_032423.2:c.142+3G>A	MODERATE				non_essential
chr2:233354567_C_A	DGKD	missense_variant	I,N	0,1	1	1.6,1.8	3.39	0.29	0.32,0.28	0.15	NP_690618.2:p.Pro17Thr	MODERATE				non_essential	lethal (MGI)
chr20:1297150_C_T	SNPH	missense_variant	I	3	3	6.1	6.06	0.5	0.63	0.15	NP_001305163.1:p.Thr63Ile,NP_055538.2:p.Thr19Ile	MODERATE				non_essential	viable (IMPC)
chr3:113659625_G_A	KIAA2018	missense_variant	I	3	3	6.1	6.05	0.5	0.63	0.15	NP_001009899.3:p.Thr686Ile	MODERATE
chr4:182679867_A_G	TENM3	missense_variant	I	2	2	4.7	4.75	0.42	0.56	0.15	NP_001073946.1:p.Ile510Val	MODERATE	AR	OMIM:615145		non_essential	subviable (MGI)
chr6:24568813_C_T	KIAA0319	missense_variant	I,U	1,2	3	5,0.96	6.01	0.5	0.57,0.15	0.15	NP_001161846.1:p.Ser694Asn,NP_001161847.1:p.Ser703Asn,NP_001161848.1:p.Ser658Asn,NP_001161849.1:p.Ser703Asn,NP_001239257.1:p.Ser114Asn,NP_055624.2:p.Ser703Asn	MODERATE				non_essential	viable (IMPC)		T	Likely benign(1)
chr6:112061190_G_A	WISP3	missense_variant	I	1	1	3.4	3.41	0.29	0.47	0.15	NP_003871.1:p.Gly83Glu,NP_937882.1:p.Gly101Glu	MODERATE				non_essential			A	Benign(1); Likely benign(1)
chr6:145952478_C_T	SHPRH	missense_variant,splice_region_variant	I,D,N,U	0,4,0,1	5	0.73,5.1,0.59,2	8.43	0.59	0.22,0.35,0.16,0.22	0.15	NP_001036148.2:p.Val212Ile,NP_775105.1:p.Val212Ile	MODERATE				non_essential	viable (MGI)
chr16:4910954_G_A	PPL	splice_region_variant	D,S,U	1,0,1	2	1.9,0.23,2.6	4.71	0.42	0.21,0.19,0.25	0.15	NM_002705.4:c.63-5C>T	MODERATE				non_essential	viable (MGI)		A	Benign(1)
chr17:76385481_C_A	SPHK1	missense_variant	D,N,S,U	1,2,0,1	4	2.2,1.2,0.25,3.6	7.29	0.55	0.23,0.23,0.2,0.29	0.15	NP_892010.2:p.Ala32Asp	MODERATE				non_essential	viable (IMPC)		A	Likely benign(1)
chr9:115087103_C_T	TNC	missense_variant	D,N,S,U,F	1,0,1,1,1	4	0.44,1.1,0.08,5.3,0.24	7.25	0.55	0.1,0.22,0.11,0.35,0.1	0.15	NP_002151.2:p.Gly210Ser	MODERATE	AD	OMIM:615629		non_essential	viable (MGI)		T	Likely benign(2)
chr2:175097445_G_A	ATF2	missense_variant,splice_region_variant	N,F	1,0	1	2.8,0.51	3.35	0.3	0.34,0.15	0.15	NP_001243019.1:p.Pro326Leu,NP_001243020.1:p.Pro308Leu,NP_001243021.1:p.Pro268Leu,NP_001243022.1:p.Pro268Leu,NP_001871.2:p.Pro326Leu	MODERATE				non_essential	lethal (IMPC)
chr20:18530768_T_C	SEC23B	missense_variant	S,F	0,1	1	0.12,3.2	3.37	0.3	0.14,0.38	0.15	NP_001166216.1:p.Phe400Leu,NP_001166217.1:p.Phe382Leu,NP_006354.2:p.Phe400Leu,NP_116780.1:p.Phe400Leu,NP_116781.1:p.Phe400Leu	MODERATE	AD,AR	OMIM:224100,OMIM:616858	(PMID:20381388) BIALLELIC ANEMIA, DYSERYTHROPOIETIC CONGENITAL, TYPE II	non_essential	lethal (MGI)		C	Likely benign(1); Uncertain significance(1)
chr14:95209454_C_T	CLMN	missense_variant	U,F	4,0	4	7,0.23	7.27	0.55	0.41,0.1	0.15	NP_079010.2:p.Glu276Lys	MODERATE				non_essential	viable (MGI)		T	Likely benign(1)
chr19:13953115_G_C	PODNL1	splice_region_variant	U	2	2	4.7	4.72	0.42	0.33	0.15	NM_001146254.1:c.18+4C>G,NM_001146255.1:c.18+4C>G	MODERATE				non_essential
chr19:56817749_G_C	PEG3	missense_variant	U	4	4	7.3	7.31	0.55	0.41	0.15	NP_001139656.1:p.Arg287Gly,NP_001139657.1:p.Arg161Gly,NP_001139658.1:p.Arg287Gly,NP_001139659.1:p.Arg163Gly,NP_006201.1:p.Arg287Gly	MODERATE				non_essential	subviable (MGI)		C	Likely benign(1)
chr22:23868632_C_T	SLC2A11	missense_variant	U,F	0,2	2	3.3,1.4	4.69	0.43	0.28,0.25	0.15	NP_001020109.1:p.Thr91Met,NP_001020110.1:p.Thr94Met,NP_001269793.1:p.Thr98Met,NP_110434.3:p.Thr98Met	MODERATE				non_essential
chr5:177430865_C_T	GRK6	splice_region_variant	U,F	1,3	4	2.8,4.5	7.27	0.55	0.25,0.45	0.15	NM_001004105.2:c.53-7C>T,NM_001004106.2:c.53-7C>T,NM_002082.3:c.53-7C>T	MODERATE				non_essential	viable (MGI)
chr17:10539460_C_G	MYH2	missense_variant	F	1	1	3.3	3.34	0.3	0.39	0.15	NP_001093582.1:p.Gly417Ala,NP_060004.3:p.Gly417Ala	MODERATE	AD,AR	OMIM:605637		non_essential
chr20:41440052_A_T	CHD6	missense_variant	F	4	4	7.2	7.22	0.55	0.57	0.15	NP_115597.3:p.Ser1319Thr	MODERATE				non_essential	viable (IMPC)
chr6:28245747_G_A	ZKSCAN4	missense_variant	F	1	1	3.3	3.35	0.3	0.39	0.15	NP_001291435.1:p.Thr181Ile,NP_061983.2:p.Thr336Ile	MODERATE				non_essential	viable (MGI)
chr6:109379644_T_C	CD164	missense_variant	F	1	1	3.4	3.36	0.3	0.39	0.15	NP_001135873.1:p.Asn65Ser,NP_001135874.1:p.Asn65Ser,NP_001135875.1:p.Asn65Ser,NP_001135876.1:p.Asn65Ser,NP_006007.2:p.Asn65Ser	MODERATE	AD	OMIM:616969		non_essential			C	Uncertain significance(1)
chr1:40302672_C_T	COL9A2	missense_variant	I,D,N,S,U,F	38,190,87,41,80,140	576	36,192,83,40,107,144	602	0.96	1.5,2.2,1.9,2.5,1.6,2.5	0.15	NP_001843.1:p.Val581Ile	MODERATE	AD,AR	OMIM:600204,OMIM:614284		non_essential	viable (IMPC)		T	Benign(5); Likely benign(1)
chr1:150552949_G_A	ADAMTSL4	missense_variant	I,N,U,F	60,153,571,138	922	56,171,589,139	955	0.97	1.9,2.8,3.7,2.5	0.15	NP_001275536.1:p.Glu44Lys,NP_001275537.1:p.Glu44Lys,NP_061905.2:p.Glu44Lys,NP_079284.2:p.Glu44Lys	MODERATE	AR	OMIM:225100,OMIM:225200		non_essential	viable (IMPC)		A	Benign(1)
chr1:156672363_C_G	NES	missense_variant	I,N,U,F	11,45,48,9	113	13,40,67,4.9	125	0.9	0.91,1.3,1.3,0.46	0.15	NP_006608.1:p.Glu609Gln	MODERATE				non_essential	viable (IMPC)		G	Benign(2)
chr1:236205252_T_TAAGA	GPR137B	splice_region_variant	I,N,U,F	14,13,46,5	78	19,22,40,7.7	88.2	0.88	1.1,0.95,0.97,0.58	0.15	NM_003272.3:c.1091+3_1091+6dupAAGA	MODERATE				non_essential	viable (IMPC)
chr10:12553330_A_G	CAMK1D	missense_variant	I,D,N,S,U,F	12,102,27,11,107,0	259	12,114,29,7.9,112,1.3	277	0.94	0.9,1.7,1.1,1.1,1.6,0.24	0.15	NP_065130.1:p.Ile66Met,NP_705718.1:p.Ile66Met	MODERATE				non_essential	viable (IMPC)		G	Benign(1)
chr10:23008323_G_A	ARMC3	missense_variant	I,D,N,S,U,F	4489,13131,7353,1910,14741,4936	46560	4535,13254,7327,1920,14743,5005	46783	1	17,18,18,18,19,15	0.15	NP_001269674.1:p.Arg626Gln,NP_001269675.1:p.Arg626Gln,NP_001269676.1:p.Arg363Gln,NP_775104.2:p.Arg626Gln	MODERATE				non_essential	subviable (IMPC)
chr10:35025203_A_G	CUL2	splice_region_variant	I,D,S,U	10,8,4,20	42	5.9,15,3.2,26	49.8	0.84	0.62,0.61,0.72,0.77	0.15	NM_001198777.1:c.1618-5T>C,NM_001198778.1:c.1675-5T>C,NM_001198779.1:c.1657-5T>C,NM_001324375.1:c.1429-5T>C,NM_001324376.1:c.1225-5T>C,NM_003591.3:c.1618-5T>C	MODERATE				essential	lethal (IMPC)	E12.5
chr10:49386582_C_T	DRGX	missense_variant	I,D,S,U,F	0,0,0,6,0	6	2.4,2,0.32,4.7,0.38	9.76	0.61	0.39,0.22,0.23,0.33,0.13	0.15	NP_001263380.1:p.Arg141Gln	MODERATE				non_essential	subviable (IMPC)
chr10:49391160_G_T	DRGX	splice_region_variant	I,D,N,S,U,F	0,8,5,1,7,14	35	1.1,15,4.9,1.7,8.8,10	42.3	0.83	0.27,0.61,0.45,0.53,0.45,0.68	0.15	NM_001276451.1:c.132+4C>A	MODERATE				non_essential	subviable (IMPC)
chr10:68686353_C_T	TET1	splice_region_variant	I,U	7,33	40	7.7,40	47.6	0.84	0.71,0.96	0.15	NM_030625.2:c.5053-3C>T	MODERATE				non_essential	lethal;subviable (MGI)
chr10:69300854_A_G	HK1	missense_variant	I,D,N,S,U	894,2126,1205,365,2232	6822	873,2180,1192,365,2298	6908	0.99	7.5,7.3,7.1,7.7,7.3	0.15	NP_277035.2:p.His7Arg	MODERATE	AD,AR	OMIM:235700,OMIM:605285,OMIM:617460,OMIM:618547		non_essential	viable (MGI)
chr10:102141009_C_G	PPRC1	missense_variant	I,D,N,S,U,F	3,1,3,0,1,3	11	5.2,4.5,1.6,0.33,3.5,0.4	15.5	0.71	0.58,0.33,0.26,0.23,0.28,0.13	0.15	NP_001275656.1:p.Pro834Arg,NP_001275657.1:p.Pro714Arg,NP_055877.3:p.Pro834Arg	MODERATE				essential	lethal (MGI)
chr10:113651905_C_T	NRAP	splice_region_variant	I,D,N,S,U,F	196,444,319,66,727,75	1827	185,484,329,67,725,82	1873	0.98	3.5,3.4,3.7,3.3,4.1,1.9	0.15	NP_001248392.1:p.Val191%3D,NP_001309874.1:p.Val191%3D,NP_006166.3:p.Val191%3D,NP_932326.2:p.Val191%3D	MODERATE				non_essential	viable (IMPC)
chr11:3659821_C_G	ART1	missense_variant	I,D,N,S,U,F	1461,3529,2025,566,4482,2156	14219	1493,3527,2083,569,4528,2141	14342	0.99	9.9,9.4,9.4,9.7,10,9.8	0.15	NP_004305.2:p.Thr101Ser	MODERATE				non_essential	viable (MGI)
chr11:65871247_C_T	EFEMP2	missense_variant	I,D,N,S,U,F	0,7,4,0,6,12	29	2.1,7.2,1.5,0.91,8.7,15	35.7	0.81	0.37,0.42,0.25,0.38,0.45,0.82	0.15	NP_058634.4:p.Gly93Ser	MODERATE	AR	OMIM:614437		non_essential	lethal (MGI)		T	Benign(4); Likely benign(3); Uncertain significance(1)
chr12:8838341_C_A	A2ML1	missense_variant	I,D,N,S,U,F	76,46,14,10,47,7	200	72,54,15,7.6,60,7.7	216	0.93	2.2,1.2,0.79,1.1,1.2,0.59	0.15	NP_653271.2:p.Asp287Glu	MODERATE	AD,Polygenic	OMIM:166760		non_essential	viable (MGI)		A, T	Benign(3); not provided(1), Likely benign(1)
chr12:123607486_G_C	DDX55	missense_variant	I,D,N,S,U,F	67,82,98,15,142,12	416	77,98,85,11,145,21	438	0.95	2.2,1.5,1.9,1.3,1.8,0.97	0.15	NP_065987.1:p.Val101Leu	MODERATE				essential	lethal (IMPC)
chr13:24825614_A_G	RNF17	splice_region_variant	I,D,N,S,U	3823,8606,6312,1391,9587	29719	3866,8695,6269,1378,9693	29901	0.99	16,15,16,15,15	0.15	NM_001184993.1:c.2092-5A>G,NM_031277.2:c.2092-5A>G	MODERATE				non_essential	viable (MGI)
chr13:98794751_T_C	DOCK9	splice_region_variant	I,D,N,S,U	1478,5463,3184,739,5064	15928	1471,5465,3211,742,5173	16061	0.99	9.8,12,12,11,11	0.15	NM_001130048.1:c.*-3A>G,NM_001318849.1:c.*-3A>G,NM_015296.2:c.*-3A>G	MODERATE				non_essential	viable (IMPC)
chr14:22767417_G_C	OXA1L	splice_region_variant	I,N	17,1	18	21,2.3	23.5	0.77	1.2,0.31	0.15	NM_005015.3:c.405+8G>C	MODERATE				essential	lethal (MGI)	E9.5
chr14:54962534_T_C	WDHD1	missense_variant	I	9	9	13	13.2	0.68	0.93	0.15	NP_001008397.1:p.Lys766Glu,NP_009017.1:p.Lys889Glu	MODERATE				essential	lethal (IMPC)	E9.5
chr15:83870867_C_G	ADAMTSL3	missense_variant	I,D,N,S,U	9169,17372,9438,2441,18722	57142	9172,17457,9378,2455,18930	57393	1	24,21,20,20,21	0.15	NP_001288039.1:p.Leu290Val,NP_997400.2:p.Leu290Val	MODERATE				non_essential
chr16:2020567_A_C	NPW	missense_variant	I,D,N,S,U,F	11268,38113,23320,5972,44112,16792	139577	11198,38436,23411,5972,44179,16770	139966	1	27,31,32,32,32,27	0.15	NP_001092926.2:p.Asp149Ala	MODERATE				non_essential
chr16:12704750_A_G	CPPED1	missense_variant	I,D,U	3,7,8	18	6.7,4.6,12	23.4	0.77	0.66,0.34,0.53	0.15	NP_060810.2:p.Cys197Arg	MODERATE				non_essential
chr16:30724027_C_G	SRCAP	missense_variant	I,D,N,S,U,F	0,33,7,0,15,2	57	0.17,35,7.4,2.7,20,0.63	65.9	0.86	0.11,0.92,0.55,0.66,0.68,0.17	0.15	NP_006653.2:p.Pro1535Ala	MODERATE	AD	OMIM:136140		essential	lethal (MGI)		G	Benign(3); Likely benign(3)
chr16:31407654_C_T	ITGAD	missense_variant	I,D,N,U,F	61,223,116,355,20	775	64,241,106,379,16	805	0.96	2,2.4,2.1,3,0.84	0.15	NP_001305114.1:p.Arg282Cys,NP_005344.2:p.Arg282Cys	MODERATE				non_essential	viable (MGI)
chr16:75479345_G_C	CHST6	missense_variant	I,D,N,S,U,F	584,846,554,133,1543,282	3942	579,898,544,142,1565,281	4009	0.98	6.1,4.7,4.8,4.9,6,3.5	0.15	NP_067628.1:p.Arg162Gly	MODERATE	AR	OMIM:217800		non_essential	subviable (IMPC)		C, T	Benign(2), Uncertain significance(1)
chr16:84176209_C_G	DNAAF1	missense_variant	I,D,N,S,U,F	4346,18564,10299,2925,19158,9605	64897	4451,18616,10300,2891,19225,9682	65166	1	17,22,21,22,21,21	0.15	NP_001305685.1:p.Leu423Val,NP_848547.4:p.Leu659Val	MODERATE	AR	OMIM:613193		non_essential	subviable (IMPC)		G	Benign(4)
chr17:8828832_C_A	PIK3R6	missense_variant	I,D,S,U,F	1,2,1,7,2	13	1.5,4.3,0.74,10,1	17.9	0.73	0.32,0.33,0.35,0.49,0.21	0.15	NP_001010855.1:p.Ala350Ser,NP_001277140.1:p.Ala214Ser	MODERATE					viable (MGI)
chr17:41460178_G_T	KRT32	missense_variant	I,D,N,S,U	248,836,674,155,1095	3008	263,842,644,154,1163	3066	0.98	4.1,4.5,5.2,5,5.2	0.15	NP_002269.3:p.Pro427Thr	MODERATE				non_essential	viable (IMPC)
chr17:76733609_G_A	METTL23	missense_variant	I,D,N,S,U,F	2,21,8,3,31,1	66	8.1,23,8.9,2.4,33,0.26	75.6	0.87	0.73,0.75,0.61,0.63,0.87,0.11	0.15	NP_001073979.3:p.Asp166Asn,NP_001193912.1:p.Asp166Asn,NP_001193913.1:p.Asp166Asn,NP_001193914.1:p.Asp99Asn,NP_001193915.1:p.Asp99Asn,NP_001193916.1:p.Asp99Asn,NP_001289632.1:p.Asp166Asn,NP_001289633.1:p.Asp99Asn,NP_001289634.1:p.Asp162Asn	MODERATE	AR	OMIM:615942		non_essential			A	Benign(2)
chr19:2456879_C_T	LMNB2	missense_variant	I,D,N,S,U	76,172,122,25,221	616	73,164,128,24,253	643	0.96	2.2,2,2.3,2,2.4	0.15	NP_116126.3:p.Ala19Thr	MODERATE	AD,AR,Sporadic	OMIM:608709,OMIM:616540,OMIM:619180		non_essential	lethal (MGI)		T	Benign(1)
chr19:18265699_G_A	KIAA1683	missense_variant	I,U,F	62,198,6	266	60,218,5.5	284	0.94	2,2.3,0.5	0.15	NP_001138776.1:p.Ala614Val,NP_001138777.1:p.Ala568Val,NP_079525.1:p.Ala614Val	MODERATE
chr19:18265970_T_C	KIAA1683	missense_variant	I,U,F	62,198,6	266	60,218,5.4	284	0.94	2,2.2,0.49	0.15	NP_001138776.1:p.Thr524Ala,NP_001138777.1:p.Thr478Ala,NP_079525.1:p.Thr524Ala	MODERATE
chr19:37699785_A_G	ZNF607	missense_variant	I,D,N,S,U,F	12,54,51,10,81,49	257	16,56,57,9.5,70,67	275	0.93	1,1.2,1.5,1.2,1.3,1.7	0.15	NP_001166148.1:p.Cys115Arg,NP_116078.4:p.Cys116Arg	MODERATE				non_essential
chr19:49594489_G_A	PRR12	missense_variant	I,D,N,S,U	0,10,5,2,1	18	1.8,11,4.6,1.7,4.1	23.6	0.76	0.34,0.53,0.44,0.53,0.31	0.15	NP_065770.1:p.Ala79Thr	MODERATE				non_essential			A	Benign(1)
chr2:11566567_T_C	GREB1	missense_variant	I,D,N,S,U,F	1448,4701,2593,764,4030,2782	16318	1463,4826,2634,742,4011,2777	16453	0.99	9.8,11,11,11,9.7,11	0.15	NP_055483.2:p.Val122Ala,NP_149081.1:p.Val122Ala,NP_683701.2:p.Val122Ala	MODERATE				non_essential	viable (MGI)
chr2:47476361_T_C	MSH2	splice_region_variant	I,N,S,U,F	1120,2553,708,4344,2743	11468	1128,2597,687,4388,2780	11581	0.99	8.6,11,11,10,11	0.15	NM_000251.2:c.2006-6T>C,NM_001258281.1:c.1808-6T>C	MODERATE	AD,AR	OMIM:120435,OMIM:158320,OMIM:619096	(ORPHA:144) Death in early adulthood; (ORPHA:144) Death in infancy	non_essential	subviable (MGI)		C	Benign(14)
chr2:54664588_G_A	SPTBN1	missense_variant	I	11	11	15	15.5	0.71	1	0.15	NP_003119.2:p.Ala2186Thr	MODERATE				non_essential	lethal;subviable (MGI)
chr2:202035234_G_A	FZD7	missense_variant	I,N,U,F	94,19,49,1	163	106,16,54,1.5	177	0.92	2.6,0.8,1.1,0.25	0.15	NP_003498.1:p.Gly196Glu	MODERATE				non_essential	viable (MGI)		A	Benign(1)
chr20:5922742_A_C	CHGB	missense_variant	I,D,N,S,U,F	152,457,152,52,552,98	1463	146,500,149,55,558,97	1504	0.97	3.1,3.5,2.5,3,3.6,2.1	0.15	NP_001810.2:p.Asn200His	MODERATE				non_essential	viable (MGI)
chr20:35287895_C_A	FAM83C	missense_variant	I,D,S,U,F	1,8,4,9,11	33	2,11,1.5,10,15	40	0.82	0.36,0.52,0.5,0.48,0.83	0.15	NP_848563.1:p.Arg295Leu	MODERATE				non_essential
chr20:44054326_G_A	TOX2	missense_variant	I,U,F	3,5,0	8	4.6,7.2,0.34	12.1	0.66	0.55,0.41,0.12	0.15	NP_001092266.1:p.Asp185Asn,NP_001092267.1:p.Asp227Asn,NP_001092268.1:p.Asp236Asn,NP_116272.1:p.Asp185Asn	MODERATE				non_essential	viable (IMPC)
chr20:62346587_T_C	LAMA5	missense_variant	I,U	3,112	115	9.9,117	127	0.91	0.81,1.7	0.15	NP_005551.3:p.Thr401Ala	MODERATE				non_essential	lethal (IMPC)
chr21:31671943_GGCTGCT_GGCT	SCAF4	inframe_deletion	I,U	0,7	7	0.32,11	10.9	0.64	0.15,0.5	0.15	NP_001138916.1:p.Gln951del,NP_001138917.1:p.Gln944del,NP_065757.1:p.Gln966del	MODERATE				non_essential
chr21:36135203_G_A	CBR3	missense_variant	I,D,N,S,U,F	32831,82868,47325,12119,92749,40742	308634	32834,83114,47237,12158,92657,41214	309214	1	46,45,44,44,46,43	0.15	NP_001227.1:p.Cys4Tyr	MODERATE				non_essential	viable (MGI)
chr22:19150145_G_A	GSC2	missense_variant	I,D,N,S,U	11973,21037,12697,3272,25362	74341	12159,21078,12648,3303,25442	74630	1	28,24,25,25,24	0.15	NP_005306.1:p.Arg47Cys	MODERATE				non_essential	viable (MGI)
chr22:31140147_A_C	PLA2G3	missense_variant	I,D,N,S,U	11078,23764,13178,3350,26178	77548	11217,23845,13157,3326,26287	77832	1	27,24,23,23,25	0.15	NP_056530.2:p.Ser70Ala	MODERATE				non_essential	lethal (MGI)
chr22:39487339_T_C	MGAT3	splice_region_variant	I,D,N,S,U,F	657,2905,1321,503,2625,2214	10225	701,2887,1376,468,2650,2248	10331	0.99	6.8,8.4,7.6,8.7,7.9,10	0.15	NM_002409.4:c.-1-8T>C	MODERATE				non_essential	viable (MGI)
chr4:17642107_G_A	FAM184B	missense_variant	I,D,N,S,U,F	31,22,15,5,21,0	94	36,25,19,3.9,20,1.1	105	0.9	1.5,0.79,0.88,0.8,0.69,0.22	0.15	NP_056503.1:p.Ala823Val	MODERATE				non_essential	viable (IMPC)
chr4:39922752_TA_T	PDS5A	splice_region_variant	I	268	268	286	286	0.94	4.3	0.15	NM_001100399.1:c.528-5delT,NM_001100400.1:c.528-5delT	MODERATE				non_essential	lethal;subviable (MGI)
chr5:76300787_C_A	SV2C	missense_variant	I,U	5,2	7	8.9,2	10.9	0.64	0.76,0.22	0.15	NP_001284645.1:p.Asn565Lys,NP_055794.3:p.Asn565Lys	MODERATE				non_essential	viable (MGI)
chr5:156508698_G_A	SGCD	missense_variant	I,D,N,S,U,F	371,1119,769,250,1743,446	4698	391,1165,765,206,1806,438	4771	0.98	5,5.4,5.7,5.8,6.5,4.4	0.15	NP_000328.2:p.Arg97Gln,NP_001121681.1:p.Arg96Gln,NP_758447.1:p.Arg97Gln	MODERATE	AD,AR	OMIM:601287,OMIM:606685	(Narula et al. (2015)) BIALLELIC dilated cardiomyopathy	non_essential	lethal;subviable;viable (MGI)		A	Benign(9); Likely benign(3)
chr6:3010156_C_T	NQO2	missense_variant	I,D,N,S,U	5303,16585,8799,2176,17495	50358	5292,16706,8872,2213,17509	50591	1	19,20,19,19,20	0.15	NP_000895.2:p.Leu47Phe,NP_001277150.1:p.Leu47Phe,NP_001277151.1:p.Leu47Phe,NP_001305869.1:p.Leu47Phe	MODERATE	AD,Heterogeneous,Somatic	OMIM:114480		non_essential	viable (MGI)
chr6:84215818_T_C	CEP162	missense_variant	I,D,N,U,F	43,41,8,29,10	131	42,44,7.5,40,11	144	0.91	1.7,1,0.56,0.96,0.69	0.15	NP_001273135.1:p.Ser17Gly,NP_055710.2:p.Ser93Gly	MODERATE				non_essential
chr6:131890390_G_C	ENPP1	missense_variant	I,D,N,U,F	0,4,2,7,0	13	0.92,3.5,1.2,12,0.24	17.9	0.73	0.24,0.29,0.22,0.53,0.1	0.15	NP_006199.2:p.Arg886Thr	MODERATE	AD,AR,Polygenic	OMIM:125853,OMIM:208000,OMIM:601665,OMIM:613312,OMIM:615522	(OMIM:208000) Most patients die in infancy,Features of pseudoxanthoma elasticum seen in later childhood in some surviving patients	non_essential	subviable;viable (MGI)		C	Benign(2); Likely benign(2)
chr6:159233519_C_G	FNDC1	missense_variant	I,D,N,U	1415,3737,2634,5148	12934	1411,3845,2522,5276	13054	0.99	9.6,9.7,10,11	0.15	NP_115921.2:p.Gln1003Glu	MODERATE				non_essential
chr6:159234052_C_G	FNDC1	missense_variant	I,D,N,U	1415,3733,2632,5148	12928	1411,3839,2519,5276	13046	0.99	9.6,9.7,10,11	0.15	NP_115921.2:p.Asp1180Glu	MODERATE				non_essential
chr6:159234294_T_C	FNDC1	missense_variant	I,D,N,U	1413,3732,2631,5149	12925	1411,3837,2518,5276	13042	0.99	9.6,9.7,10,11	0.15	NP_115921.2:p.Leu1261Pro	MODERATE				non_essential
chr6:159234351_A_G	FNDC1	missense_variant	I,D,N,U	1415,3732,2632,5154	12933	1411,3838,2520,5284	13054	0.99	9.6,9.7,10,11	0.15	NP_115921.2:p.Gln1280Arg	MODERATE				non_essential
chr7:6026819_T_C	EIF2AK1	missense_variant	I,U,F	178,784,1352	2314	198,785,1382	2365	0.98	3.6,4.3,7.8	0.15	NP_001127807.1:p.Lys557Arg,NP_055228.2:p.Lys558Arg	MODERATE				non_essential	viable (MGI)
chr7:45914866_G_A	IGFBP3	missense_variant	I,D,N,S,U,F	57,83,62,37,65,175	479	47,98,66,32,75,185	503	0.95	1.8,1.6,1.7,2.3,1.3,2.9	0.15	NP_000589.2:p.Thr277Ile,NP_001013416.1:p.Thr283Ile	MODERATE				non_essential	viable (IMPC)
chr7:130070648_C_T	KLHDC10	missense_variant	I,D,N,S,U,F	14,33,10,7,101,12	177	7,39,13,4.4,115,14	192	0.92	0.67,0.98,0.73,0.85,1.6,0.8	0.15	NP_055812.1:p.Ser2Leu	MODERATE				non_essential	viable (IMPC)
chr7:138903664_T_C	KIAA1549	missense_variant	I,D,U,F	73,119,156,55	403	80,129,161,54	425	0.95	2.3,1.8,1.9,1.6	0.15	NP_001158137.1:p.Gln1198Arg,NP_065961.2:p.Gln1198Arg	MODERATE	AR	OMIM:618613		non_essential	viable (MGI)
chr8:41686157_G_A	ANK1	missense_variant	I,D,N,S,U,F	217,533,188,39,491,75	1543	221,554,187,51,513,60	1585	0.97	3.8,3.7,2.8,2.9,3.5,1.6	0.15	NP_000028.3:p.Ala1462Val,NP_001135918.1:p.Ala1503Val,NP_065208.2:p.Ala1462Val,NP_065209.2:p.Ala1462Val,NP_065210.2:p.Ala1462Val	MODERATE	AD,AR	OMIM:182900		non_essential	lethal;subviable;viable (MGI)		A	Benign(3); Likely benign(1)
chr8:53832978_C_G	ATP6V1H	splice_region_variant	I,D,N,S,U	7036,20452,12299,3115,21550	64452	7116,20448,12315,3043,21797	64719	1	22,23,23,22,23	0.15	NM_015941.3:c.216+6G>C,NM_213619.2:c.216+6G>C,NM_213620.2:c.216+6G>C	MODERATE				essential	lethal (MGI)	E9.5
chr8:86222981_G_A	SLC7A13	missense_variant	I,D,N,S,U,F	3,4,8,2,0,1	18	2.5,8.1,8.2,2,2.4,0.27	23.4	0.77	0.4,0.44,0.58,0.57,0.24,0.11	0.15	NP_620172.2:p.Leu270Phe	MODERATE				non_essential	viable (IMPC)
chr9:130286317_A_C	HMCN2	splice_region_variant	I,D,N,S,U,F	9,26,29,4,38,75	181	12,20,29,5.1,40,88	196	0.92	0.9,0.71,1.1,0.91,0.97,2	0.15	NM_001291815.1:c.612+7A>C	MODERATE					viable (MGI)
chr11:66744816_A_AGGGGGCGGCGGC	C11orf80	inframe_insertion	D,N,S	12,17,3	32	17,19,3	39	0.82	0.65,0.89,0.7	0.15	NP_078926.3:p.Gly26_Ala29dup	MODERATE				non_essential	viable (MGI)
chr14:88468248_T_G	PTPN21	missense_variant	D,N,S,U	3,3,1,2	9	7.2,2.3,0.29,3.5	13.3	0.68	0.42,0.31,0.22,0.28	0.15	NP_008970.2:p.Arg1138Ser	MODERATE				non_essential
chr2:24022843_C_G	MFSD2B	missense_variant	D,S,U	0,1,8	9	2.5,0.41,10	13.3	0.68	0.24,0.26,0.49	0.15	NP_001073942.1:p.Pro334Ala	MODERATE				non_essential	viable (IMPC)
chr22:37932590_A_G	MICALL1	missense_variant	D,N,S,U,F	440,171,58,595,121	1385	449,186,63,622,103	1424	0.97	3.3,2.8,3.2,3.8,2.1	0.15	NP_203744.1:p.His685Arg	MODERATE				non_essential
chr3:9928347_A_G	IL17RC	missense_variant	D,S,U	6,2,13	21	9,0.71,17	26.9	0.78	0.47,0.34,0.63	0.15	NP_001190192.1:p.Gln307Arg,NP_001190193.1:p.Gln307Arg,NP_001190194.1:p.Gln292Arg,NP_116121.2:p.Gln292Arg,NP_703190.1:p.Gln307Arg,NP_703191.1:p.Gln378Arg	MODERATE	AR	OMIM:616445		non_essential	viable (IMPC)		.	Likely benign(1)
chr5:83579981_C_T	VCAN	splice_region_variant	D,N,S,U	538,245,95,581	1459	550,238,89,622	1499	0.97	3.7,3.1,3.8,3.8	0.15	NP_001119808.1:p.Val553%3D,NP_001157569.1:p.Val2307%3D,NP_001157570.1:p.Val1540%3D,NP_004376.2:p.Val3294%3D	MODERATE	AD	OMIM:143200		non_essential	lethal (IMPC)		T	Benign(6)
chr5:140929006_C_T	PCDHAC1	missense_variant	D,N,S,U,F	2,0,1,2,26	31	1.5,1.5,0.97,1.4,32	37.8	0.82	0.19,0.25,0.4,0.18,1.2	0.15	NP_061721.2:p.Thr705Ile,NP_114088.2:p.Thr705Ile	MODERATE				non_essential	viable (MGI)
chr8:8328230_T_C	SGK223	missense_variant	D,N,S,U,F	108,48,10,131,39	336	119,58,12,138,28	356	0.94	1.7,1.6,1.4,1.8,1.1	0.15	NP_001074295.2:p.His851Arg	MODERATE
chr8:118379439_A_G	SAMD12	missense_variant	D,S,U	2,2,2	6	6.9,0.27,2.5	9.69	0.62	0.41,0.21,0.24	0.15	NP_997389.2:p.Ile195Thr	MODERATE	AD	OMIM:601068		non_essential
chr10:73763916_T_C	SEC24C	missense_variant	U,F	6,0	6	9.3,0.44	9.72	0.62	0.46,0.14	0.15	NP_004913.2:p.Met387Thr,NP_940999.1:p.Met387Thr	MODERATE				non_essential	lethal (MGI)
chr21:33553305_TGTCCTGGAGTCTTCGGCTGTGACC_T	SON	inframe_deletion	U	39	39	47	46.7	0.84	1	0.15	NP_001278340.1:p.Ala1364_Ser1371del,NP_115571.2:p.Ala1364_Ser1371del,NP_620305.2:p.Ala1364_Ser1371del	MODERATE	AD	OMIM:617140		essential	viable (MGI)		T	Benign(1)
chr5:177002118_CA_C	UIMC1	splice_region_variant	U	156	156	170	170	0.92	2	0.15	NM_001199297.2:c.-122-8delT	MODERATE				non_essential	subviable;viable (MGI)
chr1:204440219_G_A	PIK3C2B	missense_variant	F	22	22	28	27.9	0.79	1.1	0.15	NP_002637.3:p.Arg1118Cys	MODERATE				non_essential
chr18:35254261_G_A	ZNF397,ZSCAN30	missense_variant	F	26	26	32	32.4	0.8	1.2	0.15	NP_001106205.1:p.Ala225Val,NP_001159484.1:p.Ala225Val,NP_001275640.1:p.Ala38Val,NP_115723.1:p.Ala226Thr	MODERATE
chr4:127730548_G_T	SLC25A31	start_lost	S,U,F	0,1,8	9	0.85,1.2,11	13.1	0.69	0.37,0.17,0.7	0.16	NP_001305396.1:p.Met1?,NP_112581.1:p.Met1?	HIGH				non_essential	viable (MGI)
chr9:35957791_G_GCC	OR2S2	frameshift_variant	I	0	0	1.8	1.82	0	0.34	0.16	NP_063950.2:p.Ala103GlyfsTer15	HIGH									LC
chr10:110964713_A_G	SHOC2	missense_variant	I	0	0	1.8	1.85	0	0.35	0.16	NP_001255968.1:p.Ile119Val,NP_001311265.1:p.Ile119Val,NP_001311266.1:p.Ile119Val,NP_031399.2:p.Ile119Val	MODERATE	AD	OMIM:607721		non_essential	lethal (MGI)		G	Uncertain significance(2)
chr12:47716476_T_G	ENDOU	missense_variant	I,D,N	0,0,0	0	1.2,0.34,0.29	1.82	0	0.28,0.091,0.11	0.16	NP_001165910.1:p.Lys192Thr,NP_001165911.1:p.Lys129Thr,NP_006016.1:p.Lys151Thr	MODERATE				non_essential	viable (IMPC)
chr12:80313591_A_G	OTOGL	missense_variant	I,U	0,0	0	1.3,0.58	1.86	0	0.29,0.12	0.16	NP_775862.3:p.Gln1180Arg	MODERATE	AR	OMIM:614944			viable (IMPC)		G	Uncertain significance(1)
chr14:64743252_G_A	PLEKHG3	missense_variant	I,U	0,0	0	0.57,1.3	1.83	0	0.19,0.17	0.16	NP_001295076.1:p.Arg1070Gln	MODERATE				non_essential	viable (IMPC)
chr15:33864134_C_A	RYR3	splice_region_variant	I	0	0	1.8	1.83	0	0.35	0.16	NM_001036.4:c.14466-4C>A,NM_001243996.2:c.14451-4C>A	MODERATE				non_essential	viable (MGI)
chr15:76231389_T_G	ETFA	missense_variant	I,D	0,0	0	1.4,0.5	1.86	0	0.3,0.11	0.16	NP_000117.1:p.Ile276Leu,NP_001121188.1:p.Ile227Leu	MODERATE	AR	OMIM:231680	(OMIM:231680) Neonatal death; (OMIM:231680) Sweaty feet odor, Stale breath odor, Neonatal death frequent,(OMIM:neonatal death) BIALLELIC MULTIPLE ACYL-CoA DEHYDROGENASE DEFICIENCY; MADD	non_essential			G	Likely benign(1); Uncertain significance(2)
chr15:78109270_C_T	CIB2	missense_variant	I,F	0,0	0	0.43,1.4	1.81	0	0.17,0.25	0.16	NP_001258817.1:p.Arg61Gln,NP_001258818.1:p.Arg55Gln,NP_001288153.1:p.Arg109Gln,NP_006374.1:p.Arg104Gln	MODERATE	AR	OMIM:609439,OMIM:614869		non_essential	viable (IMPC)		T	Likely benign(1)
chr15:79458286_AGAG_A	KIAA1024	inframe_deletion	I,D	0,0	0	1.1,0.75	1.86	0	0.27,0.14	0.16	NP_056021.1:p.Glu715del	MODERATE				non_essential
chr16:85663417_G_A	GSE1	missense_variant	I,U	0,0	0	0.92,0.91	1.82	0	0.25,0.15	0.16	NP_001127945.1:p.Arg712Lys,NP_001265113.1:p.Arg743Lys,NP_055430.1:p.Arg816Lys	MODERATE				non_essential	viable (MGI)
chr17:10400772_A_G	MYH8	missense_variant	I	0	0	1.9	1.86	0	0.35	0.16	NP_002463.2:p.Ile1118Thr	MODERATE	AD	OMIM:158300,OMIM:608837		non_essential	lethal (MGI)
chr17:10635527_G_A	MYH3	missense_variant	I	0	0	1.8	1.83	0	0.35	0.16	NP_002461.2:p.Arg1338Cys	MODERATE	AD,AR	OMIM:178110,OMIM:193700,OMIM:618436,OMIM:618469		non_essential	subviable (MGI)
chr17:63707356_C_T	STRADA	missense_variant	I	0	0	1.8	1.81	0	0.34	0.16	NP_001003786.1:p.Arg178His,NP_001003787.1:p.Arg215His,NP_001003788.1:p.Arg157His,NP_001159441.1:p.Arg186His,NP_001159442.1:p.Arg171His,NP_699166.2:p.Arg178His	MODERATE	AR	OMIM:611087	(OMIM:611087) Onset of seizures in first months of life,Developmental stagnation after seizure onset,Increased frequency among the Amish,Death in childhood may occur	non_essential
chr17:69174766_T_G	ABCA10	missense_variant	I	0	0	1.8	1.82	0	0.34	0.16	NP_525021.3:p.Gln963His	MODERATE				non_essential
chr17:81720105_G_A	SLC25A10	missense_variant	I,U	0,0	0	0.72,1.1	1.86	0	0.22,0.16	0.16	NP_001257882.1:p.Arg270Lys	MODERATE	AR	OMIM:618972		essential	viable (IMPC)		A	Likely benign(1)
chr19:33772324_G_A	CHST8	missense_variant	I,U	0,0	0	1.1,0.69	1.83	0	0.27,0.13	0.16	NP_001121367.1:p.Arg179His,NP_001121368.1:p.Arg179His,NP_071912.2:p.Arg179His	MODERATE	AR	OMIM:616265		non_essential	viable (IMPC)
chr2:96500706_G_T	NEURL3	missense_variant	I	0	0	1.8	1.85	0	0.35	0.16	NP_001272414.1:p.Leu83Met	MODERATE
chr4:151716065_A_T	GATB	missense_variant	I	0	0	1.9	1.85	0	0.35	0.16	NP_004555.1:p.Val236Asp	MODERATE	AR	OMIM:618838		non_essential	lethal (IMPC)
chr5:80177351_C_T	SERINC5	missense_variant	I,D,U	0,0,0	0	0.16,0.54,1.1	1.82	0	0.1,0.12,0.16	0.16	NP_001167542.1:p.Ala141Thr,NP_001167543.1:p.Ala141Thr,NP_840060.1:p.Ala141Thr	MODERATE				non_essential	viable (IMPC)
chr6:24357821_A_G	KAAG1	missense_variant	I	0	0	1.8	1.85	0	0.35	0.16	NP_851854.1:p.His61Arg	MODERATE				non_essential
chr6:109442276_G_A	SMPD2	missense_variant	I	0	0	1.8	1.84	0	0.35	0.16	NP_003071.2:p.Val129Met	MODERATE				non_essential	viable (MGI)
chr9:33113769_T_A	B4GALT1	splice_region_variant	I	0	0	1.8	1.84	0	0.35	0.16	NM_001497.3:c.1064+5A>T	MODERATE	AR	OMIM:607091		non_essential	subviable (MGI)		A	Likely benign(1); Uncertain significance(2)
chr9:133154125_T_C	GBGT1	missense_variant	I	0	0	1.8	1.84	0	0.35	0.16	NP_001269561.1:p.Ser149Gly,NP_001275501.1:p.Ser119Gly,NP_001275502.1:p.Ser30Gly,NP_068836.2:p.Ser166Gly	MODERATE				non_essential	viable (IMPC)
chr11:48127960_G_A	PTPRJ	missense_variant	D,U	0,0	0	0.62,1.2	1.86	0	0.12,0.17	0.16	NP_001091973.1:p.Arg425His,NP_002834.3:p.Arg425His	MODERATE	AD,Somatic	OMIM:114500		non_essential	lethal;subviable (MGI)
chr11:65871991_G_A	EFEMP2	missense_variant	D,S	0,0	0	1.7,0.19	1.84	0	0.2,0.17	0.16	NP_058634.4:p.Pro47Ser	MODERATE	AR	OMIM:614437		non_essential	lethal (MGI)		A	Likely benign(3); Uncertain significance(2)
chr16:67936697_T_G	PSMB10	missense_variant	D,U	0,0	0	0.45,1.4	1.83	0	0.1,0.18	0.16	NP_002792.1:p.Gln18Pro	MODERATE	AR	OMIM:619175		non_essential	subviable;viable (MGI)
chr17:81893613_A_G	ANAPC11	splice_region_variant	U	0	0	1.9	1.86	0	0.21	0.16	NM_001002246.2:c.-13A>G,NM_001002248.2:c.-13A>G,NM_001002249.2:c.-13A>G,NM_001289414.1:c.-13A>G,NM_001289417.1:c.-13A>G,NM_001289419.1:c.-71A>G,NM_001289420.1:c.-13A>G,NM_016476.11:c.-13A>G	MODERATE				essential
chr19:7075651_C_G	ZNF557	splice_region_variant	U	0	0	1.8	1.84	0	0.21	0.16	NM_001044387.1:c.32-4C>G,NM_024341.2:c.32-4C>G	MODERATE				non_essential	viable (IMPC)
chr2:96267374_C_T	CIAO1	missense_variant	U	0	0	1.9	1.86	0	0.21	0.16	NP_004795.1:p.Arg65Trp	MODERATE				essential
chr2:201289451_C_G	ALS2CR12	splice_region_variant	U,F	0,0	0	1.3,0.57	1.85	0	0.17,0.16	0.16	NM_001127391.2:c.1142+6G>C,NM_001289993.1:c.1142+6G>C,NM_139163.3:c.1211+6G>C	MODERATE				non_essential
chr20:44912666_G_A	PABPC1L	missense_variant	U	0	0	1.8	1.84	0	0.21	0.16	NP_001118228.1:p.Arg67Gln	MODERATE				non_essential	viable (IMPC)
chr1:9982354_G_A	NMNAT1	missense_variant	F	0	0	1.8	1.82	0	0.28	0.16	NP_001284707.1:p.Val165Ile,NP_073624.2:p.Val165Ile	MODERATE	AR	OMIM:608553		non_essential	lethal (MGI)		A	Likely benign(1)
chr12:54531735_C_T	NCKAP1L	splice_region_variant	F	0	0	1.9	1.86	0	0.29	0.16	NM_001184976.1:c.2549-8C>T,NM_005337.4:c.2699-8C>T	MODERATE	AR	OMIM:618982		non_essential	viable (MGI)
chr4:3142801_C_T	HTT	missense_variant	F	0	0	1.8	1.84	0	0.29	0.16	NP_002102.4:p.Thr994Ile	MODERATE	AD,AR	OMIM:143100,OMIM:617435		non_essential	lethal;subviable (MGI)		G	Uncertain significance(1)
chr6:42057476_C_G	TAF8	missense_variant	F	0	0	1.8	1.83	0	0.29	0.16	NP_612639.2:p.Pro151Arg	MODERATE				essential	lethal (IMPC)	E9.5
chr1:6465207_G_C	TNFRSF25	missense_variant	I,D,U	0,0,1	1	0.56,1.1,1.6	3.25	0.31	0.19,0.16,0.2	0.16	NP_001034753.1:p.Ala59Gly,NP_003781.1:p.Ala59Gly,NP_683866.1:p.Ala59Gly,NP_683867.1:p.Ala59Gly	MODERATE				non_essential	viable (MGI)
chr1:109656726_C_G	GSTM4	missense_variant	I,D,U,F	0,2,0,1	3	1.1,0.57,0.97,3.2	5.86	0.51	0.27,0.12,0.15,0.38	0.16	NP_000841.1:p.Ile17Met,NP_671489.1:p.Ile17Met	MODERATE				non_essential	viable (MGI)
chr1:150927866_T_C	SETDB1	missense_variant	I,N,F	0,2,3	5	0.16,0.66,7.6	8.41	0.59	0.1,0.17,0.58	0.16	NP_001138887.1:p.Met51Thr,NP_001230420.1:p.Met51Thr,NP_036564.3:p.Met51Thr	MODERATE				essential	lethal (IMPC)
chr1:180917050_G_A	KIAA1614	missense_variant	I,U	1,1	2	1.7,3	4.62	0.43	0.33,0.26	0.16	NP_066001.1:p.Arg316His	MODERATE				non_essential
chr10:104005672_G_A	SLK	missense_variant	I,D,N,S	3,0,0,0	3	5,0.57,0.34,0.049	5.94	0.51	0.57,0.12,0.12,0.089	0.16	NP_001291672.1:p.Glu821Lys,NP_055535.2:p.Glu821Lys	MODERATE				non_essential	lethal (MGI)
chr10:122576600_G_A	DMBT1	missense_variant	I,U	1,0	1	1.5,1.8	3.29	0.3	0.31,0.21	0.16	NP_001307573.1:p.Gly162Glu,NP_004397.2:p.Gly162Glu,NP_015568.2:p.Gly162Glu,NP_060049.2:p.Gly162Glu	MODERATE				non_essential	lethal (MGI)
chr11:69057635_G_A	TPCN2	missense_variant	I,D	3,0	3	5.3,0.64	5.91	0.51	0.59,0.13	0.16	NP_620714.2:p.Val163Met	MODERATE				non_essential	viable (IMPC)
chr11:72829303_C_T	ATG16L2	splice_region_variant	I	1	1	3.3	3.29	0.3	0.46	0.16	NP_001305695.1:p.Cys485%3D,NP_203746.1:p.Cys591%3D	MODERATE				non_essential	viable (IMPC)
chr11:124617395_A_C	PANX3	missense_variant	I,U	0,1	1	0.15,3.1	3.25	0.31	0.1,0.27	0.16	NP_443191.1:p.Lys149Thr	MODERATE				non_essential	viable (IMPC)
chr13:52465307_G_A	CKAP2	missense_variant	I,D,S,U,F	0,0,0,1,0	1	0.28,1.3,0.27,0.73,0.75	3.31	0.3	0.14,0.18,0.21,0.13,0.18	0.16	NP_001091995.1:p.Glu441Lys,NP_001273615.1:p.Glu392Lys,NP_001273616.1:p.Glu440Lys,NP_060674.3:p.Glu440Lys	MODERATE				non_essential
chr14:64107570_G_A	SYNE2	missense_variant	I,U	1,1	2	3,1.6	4.61	0.43	0.44,0.19	0.16	NP_055995.4:p.Gly4191Asp,NP_878918.2:p.Gly4191Asp	MODERATE	AD	OMIM:612999		non_essential	viable (IMPC)		A	Benign(1); Likely benign(4)
chr17:58504087_T_G	MTMR4	missense_variant	I,D,S,U	2,0,0,0	2	3.5,0.58,0.1,0.44	4.66	0.43	0.48,0.12,0.13,0.1	0.16	NP_004678.3:p.Asn540Thr	MODERATE				non_essential	viable (MGI)
chr18:70168981_A_G	RTTN	splice_region_variant	I,U	0,2	2	0.42,4.2	4.6	0.43	0.17,0.31	0.16	NM_001318520.1:c.-1077-8T>C	MODERATE	AR	OMIM:614833		essential	lethal (MGI)	E15.5	G	Likely benign(2)
chr19:8087145_A_G	FBN3	missense_variant	I	1	1	3.3	3.3	0.3	0.46	0.16	NP_001308360.1:p.Ile2229Thr,NP_115823.3:p.Ile2229Thr	MODERATE				non_essential
chr19:18280985_CCGGCGG_C	JUND	inframe_deletion	I,D,U	2,1,0	3	4.1,0.96,0.81	5.91	0.51	0.52,0.15,0.14	0.16	NP_001273897.1:p.Ala122_Ala123del,NP_005345.3:p.Ala165_Ala166del	MODERATE				non_essential	viable (MGI)
chr2:166474260_T_C	SCN7A	missense_variant	I,U	2,0	2	3.9,0.77	4.63	0.43	0.5,0.13	0.16	NP_002967.2:p.Ile107Val	MODERATE				non_essential	viable (MGI)
chr20:3228565_A_G	SLC4A11	missense_variant	I	1	1	3.3	3.28	0.3	0.46	0.16	NP_001167560.1:p.Ser779Pro,NP_001167561.1:p.Ser822Pro,NP_114423.1:p.Ser795Pro	MODERATE	AD,AR	OMIM:217400,OMIM:217700,OMIM:613268		non_essential	viable (MGI)
chr20:38360756_A_G	LBP	missense_variant	I,U	0,2	2	0.18,4.4	4.59	0.44	0.11,0.32	0.16	NP_004130.2:p.Gln214Arg	MODERATE				non_essential	viable (IMPC)		G	Likely benign(1)
chr21:29326427_C_G	BACH1	missense_variant	I,U	0,1	1	0.61,2.7	3.31	0.3	0.2,0.25	0.16	NP_001177.1:p.Asp201Glu,NP_996749.1:p.Asp201Glu	MODERATE				non_essential	subviable (IMPC)
chr22:23767827_C_T	CHCHD10	splice_region_variant	I,U	1,1	2	1.4,3.2	4.59	0.44	0.3,0.27	0.16	NM_001301339.1:c.41+7G>A,NM_213720.2:c.41+7G>A	MODERATE	AD	OMIM:615048,OMIM:615911,OMIM:616209		non_essential	viable (IMPC)		T	Benign(1)
chr3:138314386_C_G	NME9	missense_variant	I,U	0,1	1	0.24,3	3.27	0.31	0.12,0.27	0.16	NP_835231.1:p.Asp75His	MODERATE				non_essential
chr3:187226434_T_C	MASP1	missense_variant	I,N,U,F	0,1,0,0	1	0.25,0.42,2.1,0.52	3.31	0.3	0.13,0.13,0.22,0.15	0.16	NP_001870.3:p.Ser510Gly	MODERATE	AR	OMIM:257920		non_essential	subviable (IMPC)		C	Benign(1)
chr3:195790312_G_A	MUC4	missense_variant	I,U	2,2	4	1.8,5.4	7.19	0.56	0.34,0.36	0.16	NP_060876.5:p.Ser423Phe	MODERATE				non_essential	viable (MGI)
chr4:86732703_G_T	PTPN13	missense_variant	I,D,N,S,U	1,2,0,0,0	3	2.8,2,0.35,0.094,0.72	5.92	0.51	0.43,0.22,0.12,0.12,0.13	0.16	NP_006255.1:p.Asp599Tyr,NP_542414.1:p.Asp599Tyr,NP_542415.1:p.Asp599Tyr,NP_542416.1:p.Asp599Tyr	MODERATE				non_essential	viable (MGI)		C	Likely benign(1)
chr5:55102752_G_T	GZMA	missense_variant,splice_region_variant	I,F	0,1	1	0.55,2.7	3.25	0.31	0.19,0.35	0.16	NP_006135.1:p.Asp24Tyr	MODERATE				non_essential	viable (MGI)
chr5:138392175_A_G	KDM3B	missense_variant	I	1	1	3.3	3.31	0.3	0.46	0.16	NP_057688.2:p.Asn848Ser	MODERATE	AD	OMIM:618846		non_essential	subviable (MGI)
chr6:75097276_G_A	COL12A1	missense_variant	I	2	2	4.7	4.67	0.43	0.55	0.16	NP_004361.3:p.Pro2852Ser,NP_542376.2:p.Pro1688Ser	MODERATE	AD,AR	OMIM:616470,OMIM:616471		non_essential	subviable (MGI)		A	Uncertain significance(1)
chr7:4245671_C_T	SDK1	splice_region_variant	I,D,S,U	0,0,0,5	5	0.35,3.5,0.14,4.4	8.41	0.59	0.15,0.29,0.15,0.32	0.16	NM_001079653.1:c.1713-5C>T,NM_152744.3:c.6252-5C>T	MODERATE				non_essential
chr7:56076873_G_A	SUMF2	missense_variant	I,U	0,3	3	1.3,4.6	5.9	0.51	0.29,0.33	0.16	NP_001035934.2:p.Arg196His,NP_001123541.1:p.Arg211His,NP_001139805.1:p.Arg104His,NP_056226.2:p.Arg211His	MODERATE				non_essential
chr11:59191159_G_A	DTX4	missense_variant	D,N,S,U	0,0,0,1	1	1.4,0.27,0.36,1.3	3.3	0.3	0.19,0.11,0.24,0.17	0.16	NP_001287656.1:p.Arg296Gln,NP_055992.1:p.Arg402Gln	MODERATE				non_essential	lethal (MGI)
chr17:44902549_A_C	CCDC103	missense_variant	D,N,U	2,1,1	4	4.3,0.87,2	7.19	0.56	0.32,0.19,0.22	0.16	NP_001245324.1:p.His154Pro,NP_001245325.1:p.His154Pro,NP_998772.1:p.His154Pro	MODERATE	AR	OMIM:614679		non_essential			C	Likely pathogenic(1); Pathogenic(9); Uncertain significance(1)
chr19:8812045_C_T	ZNF558	missense_variant	D,S,U,F	1,0,1,0	2	1.7,0.52,2,0.37	4.6	0.43	0.2,0.29,0.22,0.13	0.16	NP_001291279.1:p.Val78Met,NP_653294.1:p.Val149Met	MODERATE				non_essential	viable (IMPC)
chr21:44297651_C_T	AIRE	splice_region_variant	D,N,S,U	1,0,0,3	4	2,1.1,0.53,3.5	7.15	0.56	0.22,0.22,0.29,0.28	0.16	NM_000383.3:c.1567-5C>T	MODERATE	AD,AR	OMIM:240300		non_essential	subviable (MGI)		T	Benign(3); Likely benign(1); Uncertain significance(1)
chr11:89449484_C_T	NOX4	missense_variant	S,F	0,2	2	0.059,4.6	4.67	0.43	0.098,0.45	0.16	NP_001137308.1:p.Arg102Lys,NP_001137309.1:p.Arg78Lys,NP_001278855.1:p.Arg28Lys,NP_001278856.1:p.Arg123Lys,NP_001278858.1:p.Arg77Lys,NP_001287924.1:p.Arg78Lys,NP_058627.1:p.Arg102Lys	MODERATE				non_essential	viable (IMPC)
chr19:17460824_C_T	NXNL1	missense_variant	S,U,F	0,1,1	2	0.1,4.3,0.26	4.65	0.43	0.13,0.32,0.11	0.16	NP_612463.1:p.Asp16Asn	MODERATE				non_essential	viable (MGI)
chr11:67311706_G_A	SSH3	missense_variant	U	3	3	5.9	5.91	0.51	0.37	0.16	NP_060327.3:p.Arg600His	MODERATE				non_essential	viable (MGI)
chr14:24190356_A_T	TM9SF1	missense_variant	U	1	1	3.3	3.27	0.31	0.28	0.16	NP_001014842.1:p.Leu484Gln	MODERATE				non_essential
chr18:70135265_T_C	RTTN	missense_variant	U	2	2	4.6	4.6	0.43	0.33	0.16	NP_001305449.1:p.His23Arg,NP_775901.3:p.His935Arg	MODERATE	AR	OMIM:614833		essential	lethal (MGI)	E15.5	C	Likely benign(1)
chr2:156513449_C_T	GPD2	missense_variant	U	2	2	4.6	4.62	0.43	0.33	0.16	NP_000399.3:p.Pro205Leu,NP_001076581.2:p.Pro205Leu	MODERATE	AD	OMIM:125853		non_essential	subviable (MGI)		T	Uncertain significance(2)
chr12:21047205_A_G	SLCO1B7	missense_variant	F	2	2	4.7	4.67	0.43	0.46	0.16	NP_001009562.3:p.Asn328Asp	MODERATE				non_essential	viable (MGI)
chr1:16232549_C_A	RSG1	missense_variant	I,D,N,S,U,F	4,16,9,0,4,5	38	5.6,13,9.2,1.2,9.2,6.8	45.1	0.84	0.6,0.57,0.62,0.43,0.46,0.55	0.16	NP_112169.2:p.Gly163Val	MODERATE
chr1:23434535_G_A	ASAP3	splice_region_variant	I,D,N,S,U,F	126,901,610,158,753,376	2924	141,926,561,171,772,406	2978	0.98	3,4.8,4.8,5.3,4.2,4.3	0.16	NP_001137250.1:p.Asn602%3D,NP_060177.2:p.Asn611%3D	MODERATE				non_essential	viable (IMPC)
chr1:42430770_C_A	ZMYND12	missense_variant	I,D,N,S,U,F	81,396,236,54,534,186	1487	74,439,237,53,538,186	1526	0.97	2.2,3.3,3.1,2.9,3.5,2.9	0.16	NP_001139664.1:p.Ser245Ile,NP_115633.3:p.Ser355Ile	MODERATE				non_essential
chr1:46080698_C_G	PIK3R3	missense_variant	I,N,S,U	11,0,0,0	11	14,0.22,0.097,0.58	15.4	0.71	0.97,0.096,0.12,0.12	0.16	NP_001107644.1:p.Met53Ile,NP_001290356.1:p.Met99Ile,NP_001290357.1:p.Met70Ile,NP_001290358.1:p.Met53Ile,NP_003620.3:p.Met53Ile	MODERATE				non_essential
chr1:225346159_A_G	DNAH14	missense_variant	I,N,U,F	0,1,8,2	11	0.94,0.97,13,0.47	15.4	0.71	0.25,0.2,0.55,0.14	0.16	NP_001364.1:p.Met3533Val	MODERATE				non_essential
chr11:22359530_A_G	SLC17A6	splice_region_variant	I,D,N,F	0,3,2,2	7	0.52,5.5,2.4,2.4	10.8	0.65	0.18,0.37,0.31,0.33	0.16	NM_020346.2:c.573+3A>G	MODERATE				non_essential	lethal (IMPC)
chr11:74034102_A_G	C2CD3	missense_variant	I,U,F	34,93,91	218	51,92,91	234	0.93	1.8,1.5,2	0.16	NP_001273506.1:p.Ser2020Pro	MODERATE	AR	OMIM:615948		non_essential	lethal (MGI)	E12.5
chr12:49838825_C_T	BCDIN3D	missense_variant	I,U,F	2,8,4	14	6.1,11,1.7	18.8	0.74	0.63,0.51,0.27	0.16	NP_859059.1:p.Arg142Gln	MODERATE				non_essential	viable (IMPC)
chr12:68746559_G_C	SLC35E3	missense_variant	I,D,N,S,U,F	44,199,70,26,243,88	670	44,220,67,25,253,88	697	0.96	1.7,2.3,1.7,2,2.4,2	0.16	NP_061126.2:p.Cys61Ser	MODERATE				non_essential
chr12:105126291_G_T	KIAA1033	missense_variant	I,D,N,S,U,F	36,72,36,13,104,147	408	43,75,28,11,119,152	429	0.95	1.7,1.4,1.1,1.4,1.7,2.6	0.16	NP_001280569.1:p.Val323Leu,NP_056090.1:p.Val323Leu	MODERATE
chr12:123160776_T_C	MPHOSPH9	splice_region_variant	I,U,F	3,30,3	36	4.6,37,1.9	43	0.84	0.55,0.92,0.29	0.16	NM_022782.3:c.3450+5A>G	MODERATE				non_essential	viable (IMPC)
chr13:24455080_C_T	PARP4	missense_variant	I,D,N,S,U	7950,19664,13787,3195,22772	67368	7887,19811,13788,3195,22945	67626	1	23,22,24,23,23	0.16	NP_006428.2:p.Ala899Thr	MODERATE				non_essential	viable (IMPC)
chr13:24853864_C_A	RNF17	missense_variant	I,D,N,S,U,F	3677,8587,6236,1421,9543,6639	36103	3722,8676,6205,1405,9616,6666	36290	0.99	16,15,16,15,15,17	0.16	NP_001171922.1:p.Asn1106Lys,NP_112567.2:p.Asn1110Lys	MODERATE				non_essential	viable (MGI)
chr13:27435783_G_C	MTIF3	missense_variant	I,U	125,755	880	110,801	911	0.97	2.7,4.3	0.16	NP_001159733.1:p.Phe243Leu,NP_001159734.1:p.Phe243Leu,NP_001159735.1:p.Phe243Leu,NP_690876.3:p.Phe243Leu	MODERATE				non_essential	lethal (IMPC)
chr13:76957861_T_C	IRG1	missense_variant	I,U,F	0,3,5	8	1.4,5.7,4.8	11.9	0.67	0.3,0.36,0.46	0.16	NP_001245335.1:p.Ile441Thr	MODERATE
chr14:19936079_G_A	OR4K1	missense_variant	I	18	18	23	23.3	0.77	1.2	0.16	NP_001004063.2:p.Arg138Gln	MODERATE
chr15:37936419_G_T	TMCO5A	missense_variant	I,D,N,S,U,F	21,8,18,6,19,219	291	24,9.7,12,6.9,17,240	309	0.94	1.2,0.49,0.71,1.1,0.62,3.3	0.16	NP_689666.2:p.Gln32His	MODERATE				non_essential	viable (IMPC)
chr15:43330718_C_T	ADAL	splice_region_variant	I,D,N,S,U	2274,5695,2910,653,6685	18217	2195,5785,2914,689,6767	18350	0.99	12,12,11,11,13	0.16	NM_001324365.1:c.-389C>T	MODERATE				non_essential	viable (IMPC)
chr16:1975601_A_G	TBL3	missense_variant	I,D,N,S,U,F	1839,5103,3573,885,4933,5033	21366	1848,5087,3610,885,5000,5081	21512	0.99	11,11,12,12,11,15	0.16	NP_006444.2:p.Gln293Arg	MODERATE				essential
chr16:66549968_G_A	TK2	missense_variant	I,D,N,S,U,F	0,31,18,7,25,155	236	3.8,35,20,7.8,22,163	252	0.94	0.5,0.93,0.91,1.1,0.72,2.7	0.16	NP_001166115.1:p.Arg32Trp,NP_001166116.1:p.Arg32Trp,NP_004605.4:p.Arg32Trp	MODERATE	AR	OMIM:609560,OMIM:617069		non_essential	lethal (MGI)		A	Benign(2); Likely benign(2)
chr16:81179773_A_G	PKD1L2	missense_variant	I,D,N,S,U	2307,9754,5193,1464,12385	31103	2340,9861,5240,1429,12410	31278	0.99	12,16,15,15,17	0.16	NP_001070248.1:p.Leu711Pro,NP_001265352.1:p.Leu26Pro,NP_001265354.1:p.Leu26Pro,NP_443124.3:p.Leu711Pro	MODERATE					viable (IMPC)
chr16:88726747_C_T	PIEZO1	missense_variant	I,D,N,S,U	1,6,2,1,7	17	0.85,9.2,1.2,0.37,10	22.1	0.77	0.24,0.48,0.22,0.24,0.49	0.16	NP_001136336.2:p.Val1223Ile	MODERATE	AD,AR	OMIM:194380,OMIM:616843	(PMID:26333996; PMID:31028252) BOTH MONOALLELIC & BIALLELIC hydrops fetalis gene 616843;Congenital lymphatic dysplasia with hydrops and/or lymphoedema	non_essential	lethal (IMPC)		T	Likely benign(3)
chr17:1280170_A_G	TUSC5	missense_variant	I,D,N,S,U	8395,21979,10666,3083,25405	69528	8323,22119,10727,3146,25472	69786	1	23,24,22,23,24	0.16	NP_758955.2:p.Ser57Gly	MODERATE
chr17:5020485_T_A	KIF1C	splice_region_variant	I,U,F	0,35,1	36	1.4,40,1.5	42.9	0.84	0.3,0.97,0.25	0.16	NM_006612.5:c.1751-7T>A	MODERATE	AR	OMIM:611302		non_essential	viable (MGI)		A	Benign(2)
chr17:40799709_G_A	KRT28	missense_variant	I,D,N,S,U,F	3156,13053,8034,2198,14018,9538	49997	3142,13082,8064,2178,14145,9608	50218	1	14,18,18,19,18,21	0.16	NP_853513.2:p.Ala62Val	MODERATE				non_essential	viable (MGI)
chr18:6301904_G_A	L3MBTL4	splice_region_variant	I,F	124,249	373	136,257	393	0.95	3,3.4	0.16	NP_775735.2:p.His42%3D	MODERATE				non_essential	viable (MGI)
chr18:23477264_C_T	RIOK3	missense_variant	I,D,N,S,U,F	23,11,4,1,17,9	65	30,11,5,2.8,15,10	74	0.88	1.4,0.52,0.46,0.67,0.59,0.68	0.16	NP_003822.2:p.Ser447Leu	MODERATE				non_essential
chr18:77016867_C_T	MBP	missense_variant	I,D,N,S,U,F	76,317,118,33,296,30	870	82,308,134,32,328,17	900	0.97	2.3,2.7,2.4,2.3,2.8,0.87	0.16	NP_001020252.1:p.Gly48Ser,NP_001020261.1:p.Gly48Ser,NP_001020263.1:p.Gly48Ser,NP_001020271.1:p.Gly181Ser,NP_001020272.1:p.Gly181Ser,NP_002376.1:p.Gly48Ser	MODERATE				non_essential	subviable (MGI)
chr19:13207858_CCTGCTGCTGCTGCTGCTG_CCTGCTGCTGCTGCTGCTGCTG	CACNA1A	inframe_insertion	I,U	159,591	750	148,629	778	0.96	3.1,3.8	0.16	NP_001120694.1:p.Gln2325dup,NP_075461.2:p.Gln2331dup	MODERATE	AD,Geneticanticipation,Heterogeneous	OMIM:108500,OMIM:141500,OMIM:183086,OMIM:617106		non_essential	subviable (IMPC)		C, CCTG	Benign(1), Likely benign(1)
chr19:36996971_C_T	ZNF568	missense_variant	I,D,N,S,U,F	53,97,54,19,112,15	350	51,107,48,18,133,12	370	0.95	1.8,1.6,1.4,1.7,1.8,0.74	0.16	NP_001191767.1:p.Ala427Val,NP_001191768.1:p.Ala363Val	MODERATE				non_essential	lethal (MGI)
chr19:38408861_CAAGAAG_CAAGAAGAAG	FAM98C	inframe_insertion	I,D,N,S,U	48,75,61,16,157	357	38,87,60,15,178	377	0.95	1.6,1.5,1.6,1.6,2	0.16	NP_777565.3:p.Lys349dup	MODERATE				non_essential
chr19:39470527_T_C	SUPT5H	splice_region_variant	I,D,N,S,U	4,2,0,0,1	7	4.6,1.3,0.56,0.14,4.1	10.7	0.65	0.54,0.18,0.15,0.15,0.31	0.16	NM_001111020.2:c.1677+4T>C,NM_001130824.1:c.1677+4T>C,NM_001130825.1:c.1665+4T>C,NM_001319990.1:c.1677+4T>C,NM_001319991.1:c.1665+4T>C,NM_003169.3:c.1677+4T>C	MODERATE				essential	lethal (IMPC)
chr19:41203533_G_A	CYP2S1	missense_variant	I,U	8,0	8	11,0.6	12	0.67	0.86,0.12	0.16	NP_085125.1:p.Asp354Asn	MODERATE				non_essential	viable (MGI)
chr19:49589991_A_T	PRRG2	missense_variant	I,D,N,S	4362,5675,2544,934	13515	4359,5754,2609,911	13633	0.99	17,12,11,12	0.16	NP_000942.1:p.Thr177Ser,NP_001303264.1:p.Thr154Ser	MODERATE				non_essential	viable (IMPC)
chr2:26477829_A_G	OTOF	missense_variant	I,U	0,6	6	0.25,9.3	9.54	0.63	0.13,0.47	0.16	NP_919303.1:p.Leu22Pro	MODERATE	AR	OMIM:601071		non_essential	viable (MGI)		G	Benign(1); Likely benign(3); Uncertain significance(1)
chr2:30758074_C_T	CAPN13	missense_variant	I,D,N,S,U	16669,34728,19758,5088,45765	122008	16742,34863,19722,5050,45974	122351	1	33,30,30,30,33	0.16	NP_653176.2:p.Ala280Thr	MODERATE				non_essential
chr2:43899608_G_A	LRPPRC	splice_region_variant	I,D,N,S,U,F	62,493,263,66,632,251	1767	70,517,256,66,624,276	1809	0.98	2.1,3.6,3.3,3.3,3.8,3.5	0.16	NM_133259.3:c.3570-3C>T	MODERATE	AR	OMIM:220111	(OMIM:220111) Onset in infancy,Death usually occurs by age 2 years,Death often occurs during metabolic/acidotic crisis,First described in the geographically isolated Saguenay-Lac-Saint-Jean region of Quebec, Canada,Incidence of 1 in 2,000 in Saguenay-Lac-Saint-Jean region,See also Leigh syndrome	essential	lethal (MGI)		A	Benign(4)
[truncated: 76,397 more rows]

## Sheet: SupData 5
Supplementary Data 5: geneLOF count by expected homozygous count bins in the combined set of 1.52 million individuals. After binning variants based on the expected number of homozygotes and functional impact, the fraction of geneLOFs with a strong deficit of homozygosity (f_pav) in each bin was compared to that of intergenic variants (f_intergenic) to estimate an FDR (FDR = f_intergenic/f_pav).
[truncated: 20 more rows]

[truncated: 18 more sheets: SupData 6, SupData 7, SupData 8, SupData 9, SupData 10, SupData 11, SupData 12, SupData 13, SupData 14 , SupData 15 , SupData 16, SupData 17, SupData 18 , SupData 19, SupData 20, SupData 21, SupData 22, SupData 23]
